# Supplementary material for: Genome sequencing of Mycobacterium pinnipedii strains: genetic characterization and evidence of superinfection in a South American sea lion (Otaria flavescens)
Source: BMC Genomics. 2019 Dec 30;20:1030. doi: 10.1186/s12864-019-6407-5 (PMC6937676; doi:10.1186/s12864-019-6407-5)
Supplement: Supplementary file 1 — Additional file 1: Table S1. Single nucleotide polymorphisms (SNPs) and indels that differentiate Mycobacterium pinnipedii strains MP1 and MP2. [file 12864_2019_6407_MOESM1_ESM.xlsx]

## Sheet: Variants_MP1xMP2
Pereira et al, 2019. Genome sequencing of Mycobacterium pinnipedii strains: genetic characterization and evidence of superinfection in a South American sea lion (Otaria flavescens)
Table S1. Single nucleotide polymorphisms (SNPs) and indels that differentiate Mycobacterium pinnipedii strains MP1 and MP2.
Samples	Contig	Pos	Ref	Var	Score	Var_cov	Var_frac	Type	Ref_nt	Var_nt	Ref_aa	Var_aa	Frameshift	Gene_ID	Function	COGs	Upstream_feature	Downstream_feature
MP1xMP2	194542.41.con.0104	66487	GA	TG	227.27	2.0	0.29	Nonsyn	ctc	cCA	L	P		fig|194542.41.peg.3258	[Protein-PII] uridylyltransferase (EC 2.7.7.59) / [Protein-PII]-UMP uridylyl-removing enzyme	E	DNA or RNA helicase of superfamily protein II	Nitrogen regulatory protein P-II
MP1xMP2	194542.41.con.0050	136	AGCT	AT	407252	4.0	0.67	Deletion	gagctt	gATt	EL	D	yes	fig|194542.41.peg.1784	13E12 repeat family protein	S		Biotin synthase (EC 2.8.1.6)
MP1xMP2	194542.41.con.0012	1022	TGGGGGA	GGGGGGA	933631	2.0	0.29	Nonsyn	tcccccacg	TCCCCCCcg	SPT	SPP		fig|194542.41.peg.626	3-oxoacyl-[acyl-carrier-protein] synthase, KASIII (EC 2.3.1.180)	I	PE_PGRS family protein	1,4-dihydroxy-2-naphthoate polyprenyltransferase (EC 2.5.1.74)
MP1xMP2	194542.41.con.0054	16850	ACC	AA	403703	2.0	0.22	Deletion	cgggtg	cgTTg	RV	R	yes	fig|194542.41.peg.2006	4-alpha-glucanotransferase (amylomaltase) (EC 2.4.1.25)	Q	hypothetical protein	4-alpha-glucanotransferase (amylomaltase) (EC 2.4.1.25)
MP1xMP2	194542.41.con.0012	2618	TG	GC	496865	3.0	0.38	Nonsyn	ttg	tGC	L	C		fig|194542.41.peg.628	5'-methylthioadenosine phosphorylase (EC 2.4.2.28)	E	1,4-dihydroxy-2-naphthoate polyprenyltransferase (EC 2.5.1.74)	UDP-glucose 4-epimerase (EC 5.1.3.2)
MP1xMP2	194542.41.con.0051	39709	CGGTG	GGGTG	828358	2.0	0.25	Nonsyn	cggtgc	GGGTGc	RC	GC		fig|194542.41.peg.1881	ABC transporter, substrate-binding protein (cluster 12, methionine/phosphonates)	V	Acyl-CoA dehydrogenase (EC 1.3.8.1), Mycobacterial subgroup FadE16	Fe-S oxidoreductases of moaA/nifB/pqqE family
MP1xMP2	194542.41.con.0048	7855	CTC	TTC	172804	2.0	0.33	Synon	gag	GAA	E	E		fig|194542.41.peg.1677	Aconitate hydratase (EC 4.2.1.3) @ 2-methylisocitrate dehydratase (EC 4.2.1.99)	C, E	Transcriptional regulator, AcrR family	putative membrane protein
MP1xMP2	194542.41.con.0048	8491	TTCGTCAGTGGCGACGTCGTCGT	TT	2163.73	2.0	0.29	Deletion	aacgacgacgtcgccactgacgaa	aAA	NDDVATDE	K		fig|194542.41.peg.1677	Aconitate hydratase (EC 4.2.1.3) @ 2-methylisocitrate dehydratase (EC 4.2.1.99)	C, E	Transcriptional regulator, AcrR family	putative membrane protein
MP1xMP2	194542.41.con.0032	3960	ACGATCGCGGC	AC	1214.92	2.0	0.25	Deletion	acgatcgcggcg	ACg	TIAA	T		fig|194542.41.peg.1259	Acyl-[acyl-carrier protein] desaturase DesA2 (EC 1.14.19.2)	I	Serine hydroxymethyltransferase (EC 2.1.2.1)	Predicted ATPase related to phosphate starvation-inducible protein PhoH
MP1xMP2	194542.41.con.0050	37219	GGGCCGGTGGCCAGGCCCACCCG	GG	2194.34	2.0	0.29	Deletion	cgggtgggcctggccaccggcccg	CCg	RVGLATGP	P		fig|194542.41.peg.1821	Adenylate cyclase (EC 4.6.1.1)	T	putative membrane protein	tRNA-Leu-CAA
MP1xMP2	194542.41.con.0004	41916	ATG	GGT	475613	3.0	0.33	Nonsyn	cat	ACC	H	T		fig|194542.41.peg.226	Alcohol dehydrogenase (EC 1.1.1.1)	E, R	FAD/FMN-containing dehydrogenases	Propionyl-CoA thioesterase activity
MP1xMP2	194542.41.con.0009	102291	TG	GG	110192	3.0	0.50	Nonsyn	cgcacc	cgCCcc	RT	RP		fig|194542.41.peg.562	Aliphatic amidase AmiE (EC 3.5.1.4)	C	putative membrane protein	hypothetical protein
MP1xMP2	194542.41.con.0110	78197	CA	AA	291909	4.0	0.31	Synon	ctg	cTT	L	L		fig|194542.41.peg.3625	Alkane-1 monooxygenase (EC 1.14.15.3)	I	Rubredoxin	Cationic amino acid transport integral membrane protein
MP1xMP2	194542.41.con.0127	51525	CA	AC	522827	2.0	0.33	Nonsyn	gtg	gGT	V	G		fig|194542.41.peg.4169	Alkyl sulfatase and related hydrolases, MBL-fold metallo-hydrolase superfamily	I	Acyl-CoA dehydrogenase (EC 1.3.8.1), Mycobacterial subgroup FadE36	19 kDa lipoprotein antigen precursor
MP1xMP2	194542.41.con.0073	85574	CGGGGGC	CTGGGGC	615836	2.0	0.33	Synon	tcgggggca	tCTGGGGCa	SGA	SGA		fig|194542.41.peg.2523	Alkyldihydroxyacetonephosphate synthase (EC 2.5.1.26)	L	Transcriptional regulator, AcrR family	Diacylglycerol kinase-related protein
MP1xMP2	194542.41.con.0078	53630	CGGGGGT	CGGGGGG	166459	5.0	0.62	Synon	ggcgggggt	ggCGGGGGG	GGG	GGG		fig|194542.41.peg.2767	Alpha-glucosidase (EC 3.2.1.20)	G	Hemoglobin-like protein HbO	hypothetical protein
MP1xMP2	194542.41.con.0073	132912	AT	GG	191004	2.0	0.25	Nonsyn	atc	CCc	I	P		fig|194542.41.peg.2572	Amidohydrolase	Q	hypothetical protein	hypothetical protein
MP1xMP2	194542.41.con.0126	50817	TCCC	TC	609994	2.0	0.33	Deletion	tgggga	tgGA	WG	W	yes	fig|194542.41.peg.4104	Amidohydrolase EgtC (hercynylcysteine sulfoxide synthase)	Q	L-histidine N(alpha)-methyltransferase (EC 2.1.1.44)	Iron(II)-dependent oxidoreductase EgtB (hercynine sythase)
MP1xMP2	194542.41.con.0123	56070	CTC	CC	807811	2.0	0.22	Deletion	gag	GG	E		yes	fig|194542.41.peg.3961	Arylamine N-acetyltransferase (EC 2.3.1.5)	K	Valine--pyruvate aminotransferase (EC 2.6.1.66)	hypothetical protein
MP1xMP2	194542.41.con.0127	26894	GGCC	GC	550118	2.0	0.33	Deletion	tgggcc	tgGC	WA	W	yes	fig|194542.41.peg.4138	ATP-dependent DNA ligase (EC 6.5.1.1) LigC	D	ATP-dependent DNA ligase (EC 6.5.1.1)	hypothetical protein
MP1xMP2	194542.41.con.0018	3294	TG	GT	364988	2.0	0.29	Nonsyn	cccacc	ccACcc	PT	PP		fig|194542.41.peg.874	Branched-chain acyl-CoA dehydrogenase (EC 1.3.99.12) @ Acyl-CoA dehydrogenase (EC 1.3.8.1), Mycobacterial subgroup FadE9	I	3-hydroxyisobutyrate dehydrogenase (EC 1.1.1.31)	Methylmalonate-semialdehyde dehydrogenase (EC 1.2.1.27)
MP1xMP2	194542.41.con.0044	24558	AT	CT	39932	2.0	0.29	Nonsyn	atc	CTc	I	L		fig|194542.41.peg.1579	Carbamoyl-phosphate synthase large chain (EC 6.3.5.5)	I	Carbamoyl-phosphate synthase small chain (EC 6.3.5.5)	Orotidine 5'-phosphate decarboxylase (EC 4.1.1.23)
MP1xMP2	194542.41.con.0078	42990	GT	AC	431442	2.0	0.33	Nonsyn	acc	GTc	T	V		fig|194542.41.peg.2757	Cell division trigger factor (EC 5.2.1.8)	D	ATP-dependent Clp protease proteolytic subunit ClpP (EC 3.4.21.92)	tRNA-Pro-TGG
MP1xMP2	194542.41.con.0109	21231	AT	TT	481607	3.0	0.38	Nonsyn	atg	TTg	M	L		fig|194542.41.peg.3495	COG1180: Radical SAM, Pyruvate-formate lyase-activating enzyme like	C	Histidinol-phosphatase [alternative form] (EC 3.1.3.15)	Acyl-CoA dehydrogenase (EC 1.3.8.1), Mycobacterial subgroup FadE24
MP1xMP2	194542.41.con.0127	8914	CA	AC	386088	2.0	0.22	Nonsyn	cgcacc	cgACcc	RT	RP		fig|194542.41.peg.4125	Cyclopropane-fatty-acyl-phospholipid synthase (EC 2.1.1.79)	I	FAD/FMN-containing dehydrogenases	DNA polymerase III subunits gamma and tau (EC 2.7.7.7)
MP1xMP2	194542.41.con.0009	94576	AT	TT	351906	3.0	0.20	Nonsyn	atc	AAc	I	N		fig|194542.41.peg.550	Cyclopropane-fatty-acyl-phospholipid synthase PcaA (EC 2.1.1.79)	I	Possible mycolic acid synthesis protein UmaA1	hypothetical protein
MP1xMP2	194542.41.con.0054	25338	CT	TG	106926	2.0	0.22	Nonsyn	gcagcg	gcCAcg	AA	AT		fig|194542.41.peg.2010	Cytochrome P450 143	Q	FtsK/SpoIIIE family protein EccC5, component of Type VII secretion system ESX-5	Ferredoxin Rv1786 @ Ferredoxin
MP1xMP2	194542.41.con.0073	39412	GGACCACCGTCGAGGTGCT	GT	2677.89	2.0	0.22	Deletion	gggaccaccgtcgaggtgctc	gGTc	GTTVEVL	G	yes	fig|194542.41.peg.2480	Cytosol aminopeptidase PepA (EC 3.4.11.1)	C	Adenylate cyclase (EC 4.6.1.1)	Oxidoreductase, short-chain dehydrogenase/reductase family (EC 1.1.1.-)
MP1xMP2	194542.41.con.0037	15046	ATCG	ACC	477558	5.0	0.45	Deletion	ggatcg	ggACC	GS	G	yes	fig|194542.41.peg.1433	DEAD-box ATP-dependent RNA helicase DeaD (	K	hypothetical protein	FIG143263: Glycosyl transferase / Lysophospholipid acyltransferase
MP1xMP2	194542.41.con.0126	11277	TCA	TAA	169491	2.0	0.29	Synon	gtgatg	gTTAtg	VM	VM		fig|194542.41.peg.4062	Dipeptide transport system permease protein DppB (TC 3.A.1.5.2)	C	Dipeptide transport system permease protein DppC (TC 3.A.1.5.2)	Dipeptide-binding ABC transporter, periplasmic substrate-binding component (TC 3.A.1.5.2)
MP1xMP2	194542.41.con.0126	10011	CAA	AAA	425421	2.0	0.33	Nonsyn	ttg	TTT	L	F		fig|194542.41.peg.4061	Dipeptide transport system permease protein DppC (TC 3.A.1.5.2)	C	Dipeptide transport ATP-binding protein DppD (TC 3.A.1.5.2)	Dipeptide transport system permease protein DppB (TC 3.A.1.5.2)
MP1xMP2	194542.41.con.0073	14436	TAG	CAG	384114	4.0	0.44	Nonsyn	ctagcg	cCAGcg	LA	PA		fig|194542.41.peg.2459	DNA polymerase III epsilon subunit-related protein MSMEG4261	L	hypothetical protein	Cytochrome c oxidase polypeptide III (EC 1.9.3.1)
MP1xMP2	194542.41.con.0081	1604	GGGCGTCGGTCA	GA	2365.75	2.0	0.25	Deletion	gtgaccgacgcccac	gTCac	VTDAH	V	yes	fig|194542.41.peg.2815	DNA-binding protein	L	hypothetical protein	hypothetical protein
MP1xMP2	194542.41.con.0128	74413	CT	AG	301412	2.0	0.25	Nonsyn	gag	gCT	E	A		fig|194542.41.peg.4274	DNA-dependent DNA polymerase beta chain	L	Transcriptional repressor TetR family	putative membrane protein
MP1xMP2	194542.41.con.0119	30157	GCGCGAGTCGCTGGCCGAC	GC	2157.63	2.0	0.22	Deletion	cggcgcgagtcgctggccgac	cgGC	RRESLAD	R	yes	fig|194542.41.peg.3857	dTDP-glucose 4,6-dehydratase (EC 4.2.1.46)	M	Coenzyme F420-dependent N5,N10-methylene tetrahydromethanopterin reductase and related flavin-dependent oxidoreductases	dTDP-4-dehydrorhamnose 3,5-epimerase (EC 5.1.3.13)
MP1xMP2	194542.41.con.0039	5272	GCT	GT	174639	2.0	0.33	Deletion	gagctg	gACtg	EL	D	yes	fig|194542.41.peg.1455	Efflux ABC transporter, permease/ATP-binding protein SCO2464	V	hypothetical protein	Efflux ABC transporter, permease/ATP-binding protein SCO2463
MP1xMP2	194542.41.con.0051	109323	CA	GC	449832	2.0	0.29	Synon	ggcagg	ggGCgg	GR	GR		fig|194542.41.peg.1959	Efflux transmembrane permease Rv1747 family	I	Probable serine/threonine-protein kinase pknF (EC 2.7.11.1)	Putative uncharacterized protein BCG_1787
MP1xMP2	194542.41.con.0032	51146	CA	GC	44629	2.0	0.33	Nonsyn	gtg	gGC	V	G		fig|194542.41.peg.1314	Enoyl-CoA hydratase (EC 4.2.1.17)	I	Enoyl-CoA hydratase (EC 4.2.1.17)	Alpha-methylacyl-CoA racemase (EC 5.1.99.4)
MP1xMP2	194542.41.con.0048	32544	CA	AA	479745	3.0	0.43	Synon	gccaac	gcAAac	AN	AN		fig|194542.41.peg.1701	Esterase LipL	I	putative periplasmic protein kinase ArgK and related GTPases of G3E family	SAM-dependent methyltransferase
MP1xMP2	194542.41.con.0015	36439	GGTCGTCGTCG	GGTCGTTGTCG	486833	2.0	0.29	Nonsyn	ctcgacgacgacccg	ctCGACAACGACCcg	LDDDP	LDNDP		fig|194542.41.peg.736	Exodeoxyribonuclease V gamma chain (EC 3.1.11.5)	S	Exodeoxyribonuclease V beta chain (EC 3.1.11.5)	Enoyl-CoA hydratase (EC 4.2.1.17)
MP1xMP2	194542.41.con.0043	42444	GCGCGATCGGGTC	GC	1688.32	2.0	0.33	Deletion	gcgcgatcgggtcgc	GCgc	ARSGR	A	yes	fig|194542.41.peg.1555	F420-dependent oxidoreductase	H	F420-dependent oxidoreductase	PPE family protein, SVP subgroup
MP1xMP2	194542.41.con.0015	97438	TGGGGGC	GGGGGGC	1131.25	4.0	0.40	Nonsyn	gtgggggcc	gGGGGGGCc	VGA	GGA		fig|194542.41.peg.799	Ferredoxin reductase	C	Oxidoreductase, short-chain dehydrogenase/reductase family	hypothetical protein
MP1xMP2	194542.41.con.0035	13751	ATCGACGCGATT	AT	1276.97	4.0	0.50	Deletion	atcgacgcgatt	AT	IDAI		yes	fig|194542.41.peg.1388	Glucose-1-phosphate adenylyltransferase (EC 2.7.7.27)	G	Predicted glycogen synthase, ADP-glucose transglucosylase (EC 2.4.1.21), Actinobacterial type
MP1xMP2	194542.41.con.0059	39434	GTTG	GTGG	144116	8.0	0.67	Nonsyn	gggttg	ggGTGG	GL	GW		fig|194542.41.peg.2111	Glutamine synthetase-like protein	E	MFS-type transporter Rv1877 family	Amidohydrolase
MP1xMP2	194542.41.con.0126	44168	CCAACACGTC	CC	506526	4.0	0.44	Deletion	gacgtgttgggt	GGgt	DVLG	G	yes	fig|194542.41.peg.4095	Glycerol kinase (EC 2.7.1.30)	C	putative membrane protein	Glycerol kinase (EC 2.7.1.30)
MP1xMP2	194542.41.con.0126	44444	GG	AA	102308	8.0	1.00	Nonsyn	cgccag	cgTTag	RQ	R*		fig|194542.41.peg.4095	Glycerol kinase (EC 2.7.1.30)	C	putative membrane protein	Glycerol kinase (EC 2.7.1.30)
MP1xMP2	194542.41.con.0126	44925	ACCCCCCCCG	ACCCCCCCG	520932	73.0	0.96	Deletion	cggggggggtgt	CGGGGGGGTgt	RGGC	RGG	yes	fig|194542.41.peg.4096	Glycerol kinase (EC 2.7.1.30)	C	Glycerol kinase (EC 2.7.1.30)	toxin VapC48 @ Toxin 1, PIN domain
MP1xMP2	194542.41.con.0127	80240	CGGGGGGC	CGGTGGGC	485257	2.0	0.29	Nonsyn	tcggggggc	tCGGTGGGC	SGG	SVG		fig|194542.41.peg.4199	Heteromeric decaprenylphosphoryl-beta-D-ribose 2'-epimerase (EC 1.1.98.3) subunit DprE1	C	Decaprenyl-monophosphoryl-beta-D-arabinose (DPA) translocase to periplasm	Heteromeric decaprenylphosphoryl-beta-D-ribose 2'-epimerase (EC 1.1.1.333) subunit DprE2
MP1xMP2	194542.41.con.0078	4320	ACCCCCA	ACCCCCG	116775	9.0	0.56	Nonsyn	ctgggggtg	cCGGGGGTg	LGV	PGV		fig|194542.41.peg.2718	Hydrogen peroxide-inducible genes activator	C	Gamma-glutamyl phosphate reductase (EC 1.2.1.41)	hypothetical protein
MP1xMP2	194542.41.con.0001	24758	AC	TT	114202	2.0	0.29	Nonsyn	aagttc	aaAAtc	KF	KI		fig|194542.41.peg.20	hypothetical protein	S	Membrane protein EccB2, component of Type VII secretion system ESX-2	Vegetative cell wall protein gp1 precursor
MP1xMP2	194542.41.con.0002	16809	GAG	GG	521831	2.0	0.29	Deletion	gtgagc	gtGGc	VS	V	yes	fig|194542.41.peg.144	hypothetical protein	S	Hydrogenase-4 component G	hypothetical protein
MP1xMP2	194542.41.con.0004	26279	TG	CT	134826	3.0	0.21	Nonsyn	gca	gAG	A	E		fig|194542.41.peg.210	hypothetical protein	S	Quinone oxidoreductase (EC 1.6.5.5)	hypothetical protein
MP1xMP2	194542.41.con.0009	95467	GT	CG	111442	4.0	0.67	Nonsyn	acg	CGg	T	R		fig|194542.41.peg.552	hypothetical protein	S	hypothetical protein	Transcriptional regulator, AcrR family
MP1xMP2	194542.41.con.0015	108150	ACCCCCCT	ACCCTCCT	1142.75	2.0	0.33	Nonsyn	accccccta	ACCCTCCTa	TPL	TLL		fig|194542.41.peg.812	HYPOTHETICAL PROTEIN	S	hypothetical protein	hypothetical protein
MP1xMP2	194542.41.con.0018	46447	TGA	GGA	264458	2.0	0.29	Nonsyn	ctgacc	cGGAcc	LT	RT		fig|194542.41.peg.921	hypothetical protein	S	Transcriptional regulator, GntR family	PF00070 family, FAD-dependent NAD(P)-disulphide oxidoreductase
MP1xMP2	194542.41.con.0032	24935	TGC	TC	134868	4.0	0.67	Deletion	gatgcg	gaTCg	DA	D	yes	fig|194542.41.peg.1287	hypothetical protein	S	Adenylate cyclase (EC 4.6.1.1)	Glucose-6-phosphate 1-dehydrogenase (EC 1.1.1.49)
MP1xMP2	194542.41.con.0051	37713	TGGGGGGT	TGGGGGGG	514.03	2.0	0.33	Nonsyn	tggggggtg	TGGGGGGGg	WGV	WGG		fig|194542.41.peg.1879	hypothetical protein	S	Soluble secreted antigen MPT53 precursor	Acyl-CoA dehydrogenase (EC 1.3.8.1), Mycobacterial subgroup FadE16
MP1xMP2	194542.41.con.0052	8115	TG	GG	411446	4.0	0.21	Nonsyn	tttgcc	ttGGcc	FA	LA		fig|194542.41.peg.1972	hypothetical protein	S	Nitrate reductase [NADH] (EC 1.7.1.1)	Cutinase
MP1xMP2	194542.41.con.0054	14300	AT	GA	164959	2.0	0.22	Nonsyn	atc	TCc	I	S		fig|194542.41.peg.2003	hypothetical protein	S	hypothetical protein	hypothetical protein
MP1xMP2	194542.41.con.0099	10512	TTTG	CCGA	655459	61.0	0.97	Nonsyn	cacaaa	caTCGG	HK	HR		fig|194542.41.peg.3155	hypothetical protein	S	CRISPR-associated endoribonuclease Cas6
MP1xMP2	194542.41.con.0102	3914	AGC	AC	391428	2.0	0.33	Deletion	gagcat	gACat	EH	D	yes	fig|194542.41.peg.3178	hypothetical protein	S	PROBABLE CONSERVED TRANSMEMBRANE ALANINE RICH PROTEIN	Prolyl-tRNA synthetase (EC 6.1.1.15), bacterial type
MP1xMP2	194542.41.con.0110	160304	CG	AT	107924	6.0	1.00	Nonsyn	acg	aAT	T	N		fig|194542.41.peg.3709	hypothetical protein	S	transcriptional regulator, AfsR/DnrI/RedD family
MP1xMP2	194542.41.con.0125	33721	GGTG	GG	205084	2.0	0.29	Deletion	gtcacc	gtCC	VT	V	yes	fig|194542.41.peg.4045	hypothetical protein	S	hypothetical protein	hypothetical protein
MP1xMP2	194542.41.con.0127	41385	CTT	CCT	109159	3.0	0.43	Nonsyn	ctt	CCT	L	P		fig|194542.41.peg.4154	hypothetical protein	S	PE family protein	hypothetical protein
MP1xMP2	194542.41.con.0128	65707	TCT	TCC	372909	6.0	0.67	Nonsyn	catctc	caTCCc	HL	HP		fig|194542.41.peg.4260	hypothetical protein	S	hypothetical protein	hypothetical protein
MP1xMP2	194542.41.con.0048	51752	TG	CA	164739	4.0	0.67	Nonsyn	gacatc	gaTGtc	DI	DV		fig|194542.41.peg.1722	hypothetical protein Rv1516c	S	hypothetical protein	hypothetical protein
MP1xMP2	194542.41.con.0073	70042	TGCGCGCG	TGCGTG	1486.94	2.0	0.20	Deletion	ttgcgcgcg	tTGCGTG	LRA	LR	yes	fig|194542.41.peg.2508	hypothetical protein Rv2237	S	Adenosylcobinamide-phosphate synthase (EC 6.3.1.10)	hypothetical protein
MP1xMP2	194542.41.con.0104	40816	CA	AC	107615	2.0	0.29	Nonsyn	ggtgac	ggGTac	GD	GY		fig|194542.41.peg.3235	Iron utilization protein	K	Site-specific tyrosine recombinase XerC	Rossmann fold nucleotide-binding protein Smf possibly involved in DNA uptake
MP1xMP2	194542.41.con.0060	15437	GAGCGCCAAGCGCCAA	GAGCGCCAA	648036	213.0	1.00	Deletion	ttgagcgccaagcgccaa	ttGAGCGCCAA	LSAKRQ	LSA	yes	fig|194542.41.peg.2156	Isocitrate lyase (EC 4.1.3.1), group III, Mycobacterial type ICL2	C	hypothetical protein	PPE family protein, MPTR subgroup
MP1xMP2	194542.41.con.0071	4293	TG	GC	134204	2.0	0.33	Nonsyn	cat	GCt	H	A		fig|194542.41.peg.2394	L-cysteine:1D-myo-inosityl 2-amino-2-deoxy-alpha-D-glucopyranoside ligase MshC (EC 6.3.1.13)	S	Oxidoreductase, short-chain dehydrogenase/reductase family	3'(2'),5'-bisphosphate nucleotidase (EC 3.1.3.7)
MP1xMP2	194542.41.con.0063	23505	TCGGCGGCGGC	GCGGCGGCGGC	764792	2.0	0.33	Nonsyn	gccgccgccgac	GCCGCCGCCGCc	AAAD	AAAA		fig|194542.41.peg.2231	Lead, cadmium, zinc and mercury transporting ATPase (EC 3.6.3.3) (EC 3.6.3.5)	S	Programmed cell death antitoxin YdcD	hypothetical protein
MP1xMP2	194542.41.con.0015	43423	CGA	CAA	449832	2.0	0.29	Synon	ccgaag	cCAAag	PK	PK		fig|194542.41.peg.747	LSU ribosomal protein L11p (L12e)	J	Transcription antitermination protein NusG	LSU ribosomal protein L1p (L10Ae)
MP1xMP2	194542.41.con.0004	63703	CA	AC	288817	2.0	0.22	Nonsyn	gacacc	gaACcc	DT	EP		fig|194542.41.peg.247	Lysophospholipase (EC 3.1.1.5)	I	RNA polymerase ECF-type sigma factor	hypothetical protein Rv0184
MP1xMP2	194542.41.con.0015	46949	CC	AC	452931	2.0	0.33	Synon	ggg	gGT	G	G		fig|194542.41.peg.751	Methoxy mycolic acid synthase MmaA2 (EC 2.1.1.79)	H	Methoxy mycolic acid synthase MmaA3 (EC 2.1.1.79)	Methoxy mycolic acid synthase MmaA1 (EC 2.1.1.79)
MP1xMP2	194542.41.con.0080	12169	GA	TG	107098	2.0	0.25	Nonsyn	tcg	CAg	S	Q		fig|194542.41.peg.2800	Methylcrotonyl-CoA carboxylase carboxyl transferase subunit (EC 6.4.1.4)	Q	Methylcrotonyl-CoA carboxylase biotin-containing subunit (EC 6.4.1.4)	Succinyl-CoA:3-ketoacid-coenzyme A transferase subunit B (EC 2.8.3.5)
MP1xMP2	194542.41.con.0105	74645	GT	CG	989969	3.0	0.43	Nonsyn	tac	tCG	Y	S		fig|194542.41.peg.3300	methyltransferase, FkbM family domain protein	Q	hypothetical protein	hypothetical protein
MP1xMP2	194542.41.con.0073	166037	CA	AG	748938	2.0	0.20	Nonsyn	tgg	CTg	W	L		fig|194542.41.peg.2613	MFS-type transporter Rv2333c family	P	NAD-dependent malic enzyme (EC 1.1.1.38)	hypothetical protein
MP1xMP2	194542.41.con.0036	17714	TCC	TAC	332.56	2.0	0.22	Nonsyn	gtggac	gtGTAc	VD	VY		fig|194542.41.peg.1410	Mg/Co/Ni transporter MgtE, CBS domain-containing	P	FIG00816212: Putative membrane protein	Basic proline-rich protein
MP1xMP2	194542.41.con.0118	960	CGA	CC	175234	2.0	0.33	Deletion	tcg	GG	S		yes	fig|194542.41.peg.3821	Mobile element protein	X		hypothetical protein
MP1xMP2	194542.41.con.0128	47808	GA	CC	826611	2.0	0.33	Nonsyn	aatcca	aaGGca	NP	KA		fig|194542.41.peg.4237	Mobile element protein	X	Polyketide synthase modules and related proteins @ Long-chain fatty-acid-AMP ligase, Mycobacterial subgroup FadD23	Resolvase
MP1xMP2	194542.41.con.0129	104	TGCG	GGCG	1365.19	5.0	0.31	Nonsyn	gtgcgg	gGGCGg	VR	GR		fig|194542.41.peg.4299	Mobile element protein	X		Mobile element protein
MP1xMP2	194542.41.con.0129	1234	ACC	CCC	2161.41	5.0	0.50	Nonsyn	taccag	tCCCag	YQ	SQ		fig|194542.41.peg.4300	Mobile element protein	X	Mobile element protein
MP1xMP2	194542.41.con.0129	234	CGG	GGG	814218	5.0	0.36	Synon	gccggc	gcGGGc	AG	AG		fig|194542.41.peg.4299	Mobile element protein	X		Mobile element protein
MP1xMP2	194542.41.con.0129	319	GC	CG	1519.44	2.0	0.29	Nonsyn	gcg	CGg	A	R		fig|194542.41.peg.4299	Mobile element protein	X		Mobile element protein
MP1xMP2	194542.41.con.0129	340	GCT	GCC	411188	43.0	0.77	Synon	gct	GCC	A	A		fig|194542.41.peg.4299	Mobile element protein	X		Mobile element protein
MP1xMP2	194542.41.con.0129	434	GTG	GTT	341583	10.0	0.59	Nonsyn	cggtgg	cgGTTg	RW	RL		fig|194542.41.peg.4300	Mobile element protein	X	Mobile element protein
MP1xMP2	194542.41.con.0129	702	CGC	CGG	530612	5.0	0.24	Synon	cgc	CGG	R	R		fig|194542.41.peg.4300	Mobile element protein	X	Mobile element protein
MP1xMP2	194542.41.con.0133	1178	AC	CT	140439	2.0	0.29	Nonsyn	gaacgc	gaCTgc	ER	DC		fig|194542.41.peg.4304	Mobile element protein	X
MP1xMP2	194542.41.con.0139	467	TG	GG	207025	5.0	0.50	Nonsyn	ctg	cGG	L	R		fig|194542.41.peg.4312	Mobile element protein	X		Mobile element protein
MP1xMP2	194542.41.con.0009	20598	AG	CA	625966	2.0	0.33	Nonsyn	agc	CAc	S	H		fig|194542.41.peg.481	Modular polyketide synthase	Q	Polyketide synthase modules and related proteins @ Long-chain fatty-acid-AMP ligase, Mycobacterial subgroup FadD30	Glucose-6-phosphate dehydrogenase (coenzyme F420) (EC 1.1.98.2)
MP1xMP2	194542.41.con.0105	60157	CTC	CC	689951	2.0	0.29	Deletion	gag	GG	E		yes	fig|194542.41.peg.3291	Modular polyketide synthase	Q	Lipoprotein LppX	Modular polyketide synthase @ Long-chain fatty-acid-CoA ligase (EC 6.2.1.3), Mycobacterial subgroup FadD22
MP1xMP2	194542.41.con.0004	83205	CGGCCGCTGCGAGAGGCCGCTGCGAGAG	CG	3232.42	44.0	1.00	Deletion	cggccgctgcgagaggccgctgcgagaggc	CGgc	RPLREAAARG	R	yes	fig|194542.41.peg.263	Molybdopterin-binding oxidoreductase, [4Fe-4S] cluster binding and molybdopterin cofactor binding site containing	C	Transcriptional regulator, AcrR family	Molybdopterin-binding oxidoreductase, [4Fe-4S] cluster binding and molybdopterin cofactor binding site containing
MP1xMP2	194542.41.con.0128	71786	ACC	GCC	180104	2.0	0.29	Nonsyn	ccggtg	ccGGCg	PV	PA		fig|194542.41.peg.4272	Monooxygenase EthA, implicated in activation of thiocarbamide-containing pro-drugs	C	Ribonuclease E inhibitor RraA	Transcriptional repressor TetR family
MP1xMP2	194542.41.con.0051	54611	AC	GG	109426	2.0	0.29	Nonsyn	acc	GGc	T	G		fig|194542.41.peg.1898	NAD kinase (EC 2.7.1.23)	M	23S rRNA (cytidine(1920)-2'-O)-methyltransferase (EC 2.1.1.226) @ 16S rRNA (cytidine(1409)-2'-O)-methyltransferase (EC 2.1.1.227)	DNA repair protein RecN
MP1xMP2	194542.41.con.0078	14825	GCCTCGGCGCTG	GA	1055.84	2.0	0.29	Deletion	cccagcgccgaggcg	ccTCg	PSAEA	P	yes	fig|194542.41.peg.2732	NAD synthetase (EC 6.3.1.5) / Glutamine amidotransferase chain of NAD synthetase	M	Putative protein-S-isoprenylcysteine methyltransferase	Glutamate 5-kinase (EC 2.7.2.11) / RNA-binding C-terminal domain PUA
MP1xMP2	194542.41.con.0110	136434	ACCCCCA	CCCCCCA	475108	3.0	0.43	Nonsyn	ttgggggtg	tTGGGGGGg	LGV	LGG		fig|194542.41.peg.3680	NAD(P)H quinone reductase LpdA (EC 1.6.5.2)	H	Glycerol-3-phosphate dehydrogenase (EC 1.1.5.3)	AIG2-like domain protein
MP1xMP2	194542.41.con.0121	845	TGGGGGGA	TGGGGGA	142504	2.0	0.25	Deletion	ctgggggga	cTGGGGGA	LGG	LG	yes	fig|194542.41.peg.3871	patatin-related protein	S	PPE family protein, SVP subgroup	Wax ester synthase/acyl-CoA:diacylglycerol acyltransferase
MP1xMP2	194542.41.con.0004	1451	TGGGGGGT	GGGGGGGT	615836	2.0	0.33	Synon	ggtggggggtca	ggGGGGGGGTca	GGGS	GGGS		fig|194542.41.peg.184	Periplasmic serine protease	O	PE_PGRS family protein	Trehalose synthase (EC 5.4.99.16) @ Alpha-amylase (EC 3.2.1.1)
MP1xMP2	194542.41.con.0105	13888	AT	CC	505388	2.0	0.20	Nonsyn	cat	cCC	H	P		fig|194542.41.peg.3273	Phenolpthiocerol synthesis type-I polyketide synthase PpsA (EC 2.3.1.41)	J	Polyketide synthase modules and related proteins @ Long-chain fatty-acid-AMP ligase, Mycobacterial subgroup FadD26	Phenolpthiocerol synthesis type-I polyketide synthase PpsB (EC 2.3.1.41)
MP1xMP2	194542.41.con.0105	20655	ACC	CCC	557927	2.0	0.29	Synon	acaccc	acCCCc	TP	TP		fig|194542.41.peg.3275	Phenolpthiocerol synthesis type-I polyketide synthase PpsB (EC 2.3.1.41)	J	Phenolpthiocerol synthesis type-I polyketide synthase PpsB (EC 2.3.1.41)	Phenolpthiocerol synthesis type-I polyketide synthase PpsC
MP1xMP2	194542.41.con.0074	2984	AGC	CCA	243239	2.0	0.33	Nonsyn	ccgctg	ccTGGg	PL	PG		fig|194542.41.peg.2630	Phospholipase C (EC 3.1.4.3)	I	Phospholipase C (EC 3.1.4.3)	Phospholipase C (EC 3.1.4.3)
MP1xMP2	194542.41.con.0128	31032	AT	CA	108648	2.0	0.33	Nonsyn	atg	TGg	M	W		fig|194542.41.peg.4230	PKS-associated protein PapA, condensation domain-containing	S	Putative uncharacterized protein BCG_3881	hypothetical protein
MP1xMP2	194542.41.con.0049	7440	CT	TG	447766	2.0	0.25	Nonsyn	cag	cCA	Q	P		fig|194542.41.peg.1736	Polyketide synthase / Multifunctional mycocerosic acid synthase membrane-associated mas	Q	Uncharacterized protein Rv1526c/MT1577	PROBABLE CONSERVED POLYKETIDE SYNTHASE ASSOCIATED PROTEIN PAPA4
MP1xMP2	194542.41.con.0015	125287	CA	TT	113635	2.0	0.33	Nonsyn	ttcacc	ttTTcc	FT	FS		fig|194542.41.peg.840	Possible protease IV SppA (endopeptidase IV) (signal peptide peptidase)	S	LSU ribosomal protein L15p (L27Ae)	O-methyltransferase
MP1xMP2	194542.41.con.0087	31568	CA	GA	516.67	5.0	0.33	Nonsyn	caa	GAa	Q	E		fig|194542.41.peg.3011	Possible secreted alanine rich protein	S	hypothetical protein	Inositol-1-monophosphatase (EC 3.1.3.25)
MP1xMP2	194542.41.con.0026	59545	CGG	CGT	625873	2.0	0.33	Nonsyn	tccggg	tcCGTg	SG	SV		fig|194542.41.peg.1186	Potassium-transporting ATPase C chain (EC 3.6.3.12) (TC 3.A.3.7.1)	P	Potassium-transporting ATPase B chain (EC 3.6.3.12) (TC 3.A.3.7.1)	Two component system sensor histidine kinase TrcS
MP1xMP2	194542.41.con.0123	45257	GGTG	GG	168089	4.0	0.57	Deletion	ttcacc	ttCC	FT	F	yes	fig|194542.41.peg.3951	Probable acetyl-CoA acetyltransferase FadA6 (EC 2.3.1.9)	I	hypothetical protein	Transcriptional factor in putative operon for degradation of branched-chain alkanes, nitroalkanes and may be also cyclic ketones, alkenoic acids
MP1xMP2	194542.41.con.0110	125407	GA	CA	765674	3.0	0.23	Nonsyn	gaa	CAa	E	Q		fig|194542.41.peg.3673	Probable ATP-dependent helicase lhr (EC 3.6.1.-)	R	Transcriptional regulator Rv3295, AcrR family	Endonuclease VIII
MP1xMP2	194542.41.con.0064	32350	CA	AC	126353	2.0	0.29	Nonsyn	gtg	gGT	V	G		fig|194542.41.peg.2294	Probable carboxylesterase LipT (EC 3.1.1.-)	C	putative membrane protein	Probable lipoprotein lppI
MP1xMP2	194542.41.con.0064	32354	AT	TG	515079	2.0	0.20	Nonsyn	atg	CAg	M	Q		fig|194542.41.peg.2294	Probable carboxylesterase LipT (EC 3.1.1.-)	C	putative membrane protein	Probable lipoprotein lppI
MP1xMP2	194542.41.con.0128	84726	TGGTCGCGTGCAGCGGCGG	TG	2521.22	2.0	0.25	Deletion	ctggtcgcgtgcagcggcggc	cTGc	LVACSGG	L	yes	fig|194542.41.peg.4281	Probable forkhead-associated protein	E	hypothetical protein	Secreted protein EspE, component of Type VII secretion system ESX-1
MP1xMP2	194542.41.con.0082	16302	AGCGCCCCCGGTCGGCTGG	AG	1735.23	2.0	0.25	Deletion	ccagcgcccccggtcggctgg	ccAG	PAPPVGW	P	yes	fig|194542.41.peg.2867	PROBABLE PROLINE AND GLYCINE RICH TRANSMEMBRANE PROTEIN	M	Replication-associated recombination protein RarA	hypothetical protein
MP1xMP2	194542.41.con.0121	26492	CA	AC	119.14	2.0	0.20	Nonsyn	gtg	gGT	V	G		fig|194542.41.peg.3896	Probable short-chain type dehydrogenase/reductase (EC 1.-.-.-)	R	Conserved hypothetical integral membrane protein YrbEa	Ferredoxin
MP1xMP2	194542.41.con.0104	47167	TGC	TC	237219	2.0	0.33	Deletion	ggcacc	gGAcc	GT	G	yes	fig|194542.41.peg.3240	Putative formate dehydrogenase oxidoreductase protein	I	Sulfur carrier protein FdhD	Protein often found in Actinomycetes clustered with signal peptidase and/or RNaseHII
MP1xMP2	194542.41.con.0008	37708	GCGAC	GC	392359	2.0	0.29	Deletion	ggcgac	gGC	GD	G		fig|194542.41.peg.433	putative membrane protein	M	hypothetical protein	Mg/Co/Ni transporter MgtE, CBS domain-containing
MP1xMP2	194542.41.con.0009	87335	CA	GA	222194	3.0	0.20	Synon	ggcaag	ggGAag	GK	GK		fig|194542.41.peg.543	putative membrane protein	M	Dihydrolipoamide dehydrogenase (EC 1.8.1.4)	hypothetical protein
MP1xMP2	194542.41.con.0037	8541	TG	GG	295349	3.0	0.27	Synon	gca	gCC	A	A		fig|194542.41.peg.1429	putative membrane protein	M	Dihydrolipoamide succinyltransferase component (E2) of 2-oxoglutarate dehydrogenase complex (EC 2.3.1.61) / 2-oxoglutarate dehydrogenase E1 component (EC 1.2.4.2) @ 2-oxoglutarate decarboxylase (EC 4.1.1.71) @ 2-hydroxy-3-oxoadipate synthase (EC 2.2.1.5)	Superfamily I DNA and RNA helicases and helicase subunits
MP1xMP2	194542.41.con.0068	29835	ATTGCCGCGGT	AT	1098.02	2.0	0.25	Deletion	attgccgcggtt	ATt	IAAV	I		fig|194542.41.peg.2339	putative membrane protein	M	Vegetative cell wall protein gp1 precursor	Vegetative cell wall protein gp1 precursor
MP1xMP2	194542.41.con.0097	25218	CGGTGGTGGTGGTGGTG	CGGTGGTGGTGGTG	440711	100.0	0.97	Deletion	gcggtggtggtggtggtg	gCGGTGGTGGTGGTG	AVVVVV	AVVVV		fig|194542.41.peg.3124	putative membrane protein	M	hypothetical protein	Putative hydrolase
MP1xMP2	194542.41.con.0039	52030	CCGCGCGCGCGC	CCGCGCGCGC	142504	2.0	0.25	Deletion	ccgcgcgcgcgc	CCGCGCGCGC	PRAR	PRA	yes	fig|194542.41.peg.1499	putative secreted protein	O	ATP synthase epsilon chain (EC 3.6.3.14)
MP1xMP2	194542.41.con.0110	149217	CA	AG	444322	2.0	0.20	Nonsyn	tgc	CTc	C	L		fig|194542.41.peg.3693	Pyrimidine-nucleoside phosphorylase (EC 2.4.2.2)	L	Adenosine deaminase (EC 3.5.4.4)	Cytidine deaminase (EC 3.5.4.5)
MP1xMP2	194542.41.con.0049	25784	AC	CA	563894	2.0	0.33	Nonsyn	acc	CAc	T	H		fig|194542.41.peg.1749	Ribosomal large subunit pseudouridine synthase D (EC 5.4.99.23)	S	Lipoprotein signal peptidase (EC 3.4.23.36)	Glycolipoprotein LprI, lysozyme inhibitor
MP1xMP2	194542.41.con.0009	68674	TG	GT	502893	2.0	0.25	Nonsyn	cac	ACc	H	T		fig|194542.41.peg.523	S-adenosyl-L-methionine dependent methyltransferase, similar to cyclopropane-fatty-acyl-phospholipid synthase	C	hypothetical protein	hypothetical protein
MP1xMP2	194542.41.con.0009	30236	CT	GC	506495	2.0	0.25	Nonsyn	agc	GCc	S	A		fig|194542.41.peg.485	Serine/threonine protein kinase	T	Acetate kinase (EC 2.7.2.1)	Glutamine ABC transporter, substrate-binding protein GlnH
MP1xMP2	194542.41.con.0023	23243	TGA	TTA	137593	2.0	0.29	Nonsyn	ggtgac	ggTTAc	GD	GY		fig|194542.41.peg.1022	Sphingomyelinase (EC 3.1.4.12)	S	hypothetical protein	Citrate synthase (si) (EC 2.3.3.1)
MP1xMP2	194542.41.con.0040	2794	GTC	ACT	167801	11.0	1.00							fig|194542.41.rna.19	SSU rRNA ## 16S rRNA, small subunit ribosomal RNA	S	UDP-N-acetylglucosamine 1-carboxyvinyltransferase (EC 2.5.1.7)	hypothetical protein
MP1xMP2	194542.41.con.0040	3361	TCAT	CTTA	973279	16.0	1.00							fig|194542.41.rna.19	SSU rRNA ## 16S rRNA, small subunit ribosomal RNA	S	UDP-N-acetylglucosamine 1-carboxyvinyltransferase (EC 2.5.1.7)	hypothetical protein
MP1xMP2	194542.41.con.0051	82385	CG	GC	172002	2.0	0.33	Nonsyn	ggcgaa	ggGCaa	GE	GQ		fig|194542.41.peg.1929	toxin VapC12 @ Toxin 1, PIN domain	S	hypothetical protein	antitoxin VapB12 @ Antitoxin 1
MP1xMP2	194542.41.con.0004	180426	CA	AA	223192	3.0	0.25	Nonsyn	tttgcc	ttTTcc	FA	FS		fig|194542.41.peg.345	toxin VapC25 @ Toxin 1, PIN domain	S	hypothetical protein	hypothetical protein
MP1xMP2	194542.41.con.0015	19426	CT	TA	16677	3.0	0.50	Nonsyn	ctg	TAg	L	*		fig|194542.41.peg.722	toxin VapC29 @ Toxin 1, PIN domain	S	hypothetical protein	Galactose-1-phosphate uridylyltransferase (EC 2.7.7.10)
MP1xMP2	194542.41.con.0018	1134	TC	GG	568226	2.0	0.20	Nonsyn	tcg	GGg	S	G		fig|194542.41.peg.870	toxin VapC31 @ Toxin 1, PIN domain	S	hypothetical protein	hypothetical protein
MP1xMP2	194542.41.con.0039	38935	TGATCCGGCG	TG	805283	4.0	0.67	Deletion	tga	TG	*		yes	fig|194542.41.peg.1484	Transcription termination factor Rho	K	Homoserine kinase (EC 2.7.1.39)	LSU ribosomal protein L31p @ LSU ribosomal protein L31p, zinc-dependent
MP1xMP2	194542.41.con.0044	36436	TGA	TA	327261	2.0	0.25	Deletion	ttgacc	tTAcc	LT	L	yes	fig|194542.41.peg.1591	Transcriptional regulator, AraC family	K	hypothetical protein	PE_PGRS family protein
MP1xMP2	194542.41.con.0023	14279	TG	CT	746674	2.0	0.20	Nonsyn	ctg	cCT	L	P		fig|194542.41.peg.1012	Transcriptional regulator, MarR family	K	Putative transmembrane protein	tRNA/rRNA methyltransferase
MP1xMP2	194542.41.con.0104	34824	TG	CT	161077	2.0	0.33	Nonsyn	gca	gAG	A	E		fig|194542.41.peg.3228	Translation elongation factor Ts	J	Putative amidase amiC (EC 3.5.1.4)	SSU ribosomal protein S2p (SAe)
MP1xMP2	194542.41.con.0128	34298	TA	AC	274603	2.0	0.22	Nonsyn	ggtagc	ggGTgc	GS	GC		fig|194542.41.peg.4233	Transmembrane transport protein MmpL8/MmpL10/MmpL12	M	FIG01386146: Possible exported protein, Rv1184c	PKS-associated protein PapA, condensation domain-containing
MP1xMP2	194542.41.con.0077	6470	CA	AC	118332	2.0	0.33	Nonsyn	cac	ACc	H	T		fig|194542.41.peg.2688	Trehalase (EC 3.2.1.28)	G	putative membrane protein	hypothetical protein
MP1xMP2	194542.41.con.0114	7769	GTG	GG	842262	2.0	0.33	Deletion	ggtgac	gGGac	GD	G	yes	fig|194542.41.peg.3754	Trehalose-6-phosphate phosphatase (EC 3.1.3.12)	G	Diacyglycerol O-acyltransferase (EC 2.3.1.20)	hypothetical protein
MP1xMP2	194542.41.con.0116	19105	TA	AC	455325	3.0	0.21	Nonsyn	ggtatc	ggGTtc	GI	GF		fig|194542.41.peg.3806	tRNA threonylcarbamoyladenosine biosynthesis protein TsaB	J	Ribosomal-protein-S18p-alanine acetyltransferase (EC 2.3.1.128)	tRNA threonylcarbamoyladenosine biosynthesis protein TsaE
MP1xMP2	194542.41.con.0071	23365	GACGCTGGCTCCGCTG	GG	2702.66	2.0	0.22	Deletion	gtcagcggagccagcgtc	gtCC	VSGASV	V	yes	fig|194542.41.peg.2419	UDP-N-acetylmuramate--L-alanine ligase (EC 6.3.2.8)	M	Cell division protein FtsQ	UDP-N-acetylglucosamine--N-acetylmuramyl-(pentapeptide) pyrophosphoryl-undecaprenol N-acetylglucosamine transferase (EC 2.4.1.227)
MP1xMP2	194542.41.con.0087	12180	AG	CT	498389	2.0	0.20	Nonsyn	gag	gCT	E	A		fig|194542.41.peg.2990	Uncharacterized protein Q1 colocalized with Q	S	Enoyl-CoA hydratase (EC 4.2.1.17)	Ribonuclease D (EC 3.1.26.3)
MP1xMP2	194542.41.con.0087	12196	GACCTC	GACTAC	675228	766.0	0.84	Nonsyn	ttgacctcc	ttGACTACc	LTS	LTT		fig|194542.41.peg.2990	Uncharacterized protein Q1 colocalized with Q	S	Enoyl-CoA hydratase (EC 4.2.1.17)	Ribonuclease D (EC 3.1.26.3)
MP1xMP2	194542.41.con.0009	54813	GAT	AAT	181.92	2.0	0.33	Nonsyn	gat	AAT	D	N		fig|194542.41.peg.510	Uncharacterized protein, similar to the N-terminal domain of Lon protease	S	Carboxylate-amine ligase	Cell division-associated, ATP-dependent zinc metalloprotease FtsH
MP1xMP2	194542.41.con.0068	31976	AC	CC	277554	4.0	0.57	Nonsyn	cac	cCC	H	P		fig|194542.41.peg.2340	Vegetative cell wall protein gp1 precursor	M	putative membrane protein	hypothetical protein
MP1xMP2	194542.41.con.0003	3409	CA	AC	108648	2.0	0.33										hypothetical protein Rv0098	Polyketide synthase modules and related proteins @ Long-chain fatty-acid-CoA ligase (EC 6.2.1.3), Mycobacterial subgroup FadD10
MP1xMP2	194542.41.con.0015	19039	CTC	CAC	519728	2.0	0.29										putative membrane protein	hypothetical protein
MP1xMP2	194542.41.con.0032	13373	TCGC	CCGC	331978	2.0	0.33										Carboxylesterase (EC 3.1.1.1)	Carboxylesterase (EC 3.1.1.1)
MP1xMP2	194542.41.con.0035	5935	TGCG	TG	423438	2.0	0.22	Deletion									AAA-ATPase, domain of unknown function, and LuxR DNA-binding domain	Phosphoribohydrolase involved in Mycobacterial cytokinins production, homolog of plant cytokinin-activating enzyme LOG
MP1xMP2	194542.41.con.0037	8766	CG	TT	117.34	2.0	0.33										putative membrane protein	Superfamily I DNA and RNA helicases and helicase subunits
MP1xMP2	194542.41.con.0039	35868	GGAT	GT	128659	76.0	0.90	Deletion									Threonine synthase (EC 4.2.3.1)	Homoserine kinase (EC 2.7.1.39)
MP1xMP2	194542.41.con.0048	6344	CTGACGACGCGACAGCGGCGT	CT	1612.81	2.0	0.25	Deletion									hypothetical protein	Transcriptional regulator, AcrR family
MP1xMP2	194542.41.con.0105	86430	AA	TC	742132	2.0	0.33										16S rRNA (guanine(966)-N(2))-methyltransferase (EC 2.1.1.171)	Pyruvate carboxylase (EC 6.4.1.1)
MP1xMP2	194542.41.con.0117	1390	CACACCATGGTGAA	CA	2215.66	2.0	0.20	Deletion									PPE family protein	hypothetical protein
MP1xMP2	194542.41.con.0117	4249	TGT	TAT	204341	2.0	0.33										Mobile element protein	hypothetical protein
MP1xMP2	194542.41.con.0117	4259	GTC	GC	181776	14.0	1.00	Deletion									Mobile element protein	hypothetical protein
MP1xMP2	194542.41.con.0117	4439	ACGGATGC	ACGGATGT	288.67	417.0	0.98										Mobile element protein	hypothetical protein
MP1xMP2	194542.41.con.0126	5244	AGGGGGGGGGGGGGGGGGGA	AGGGGGGGGGGGGA	1245.08	6.0	0.35	Deletion									Septum site-determining protein MinD @ possible CpaE	Phosphoserine phosphatase (EC 3.1.3.3)
MP1xMP2	194542.41.con.0133	132	CAA	CCA	1520.13	3.0	0.25											Mobile element protein
MP1xMP2	194542.41.con.0133	32	GG	CC	475627	4.0	0.33											Mobile element protein
