# Supplementary material for: Genome sequencing of Mycobacterium pinnipedii strains: genetic characterization and evidence of superinfection in a South American sea lion (Otaria flavescens)
Source: BMC Genomics. 2019 Dec 30;20:1030. doi: 10.1186/s12864-019-6407-5 (PMC6937676; doi:10.1186/s12864-019-6407-5)
Supplement: Supplementary file 4 — Additional file 4: Table S3. Number of clusters of orthologous proteins between strains of Mycobacterium pinnipedii. [file 12864_2019_6407_MOESM4_ESM.xlsx]

## Sheet: Orthologous_Venn diagram
Silva-Pereira et al; 2019. Genome sequencing of Mycobacterium pinnipedii strains: genetic characterization and evidence of superinfection in a South American sea lion (Otaria flavescens)
Table S3. Number of clusters of orthologous proteins among strains of Mycobacterium pinnipedii.
M. pinnipedii Strains/Clusters	Number of clusters
ATCC BAA-688
G01222
G01491	8
G01492
G01498
MP1
ATCC BAA-688
G01222
G01491	4
G01492
G01498
MP2
ATCC BAA-688
G01222
G01491	43
G01492
MP1
MP2
ATCC BAA-688
G01222
G01491	12
G01498
MP1
MP2
ATCC BAA-688
G01222
G01492	16
G01498
MP1
MP2
ATCC BAA-688
G01491
G01492	8
G01498
MP1
MP2
G01222
G01491
G01492	21
G01498
MP1
MP2
ATCC BAA-688
G01492
G01498	1
MP1
MP2
ATCC BAA-688
G01491
G01492	1
G01498
MP1
ATCC BAA-688
G01222
G01491	8
G01492
G01498
G01222
G01491
G01492	1
G01498
MP2
G01222
G01491
G01492	2
MP1
MP2
ATCC BAA-688
G01222
G01491	3
MP1
MP2
ATCC BAA-688
G01222
G01498	0
MP1
MP2
