# Supplementary material for: Genome sequencing of Mycobacterium pinnipedii strains: genetic characterization and evidence of superinfection in a South American sea lion (Otaria flavescens)
Source: BMC Genomics. 2019 Dec 30;20:1030. doi: 10.1186/s12864-019-6407-5 (PMC6937676; doi:10.1186/s12864-019-6407-5)
Supplement: Supplementary file 5 — Additional file 5 Table S4. Clusters of orthologous proteins specific of Mycobacterium pinnipedii strains MP1, MP2 and ATCC BAA-688. [file 12864_2019_6407_MOESM5_ESM.xlsx]

## Sheet: Specific-ATCC
Silva-Pereira et al; 2019. Genome sequencing of Mycobacterium pinnipedii strains: genetic characterization and evidence of superinfection in a South American sea lion (Otaria flavescens)
Table S4. Clusters of orthologous proteins specific of Mycobacterium pinnipedii strains MP1, MP2 and ATCC BAA-688.
	COGs	representative function	M. pinnipedii ATCC BAA-688	BLASTp_ATCC BAA-688
cluster4126	X	Mobile element protein	MP_ATCC.CDS.2247	transposase
cluster4143	S	PPE family protein	MP_ATCC.CDS.1313	PPE family protein
cluster4236	A	Methionyl-tRNA synthetase (EC 6.1.1.10)	MP_ATCC.CDS.2894	methionine--tRNA ligase
cluster4270	I	Lipoprotein LppB	MP_ATCC.CDS.3156	lipoprotein LppB
cluster4274	S	PE-PGRS FAMILY PROTEIN	MP_ATCC.CDS.670	PE-PGRS family protein
cluster4359	S	PE-PGRS virulence associated protein	MP_ATCC.CDS.2705	PE-PGRS family protein
cluster4360	D	Cell division initiation protein	MP_ATCC.CDS.2707	DivIVA domain-containing protein
cluster4361	C	Ferredoxin--NADP(+) reductase, actinobacterial (eukaryote-like) type (EC 1.18.1.2)	MP_ATCC.CDS.3071	Ferredoxin--NADP
cluster4404	S	FIG00828045: hypothetical protein	MP_ATCC.CDS.1442	No significant similarity found
cluster4408	F	Adenylate cyclase (EC 4.6.1.1)	MP_ATCC.CDS.2490	Adenylate cyclase
cluster4409	S	Serine acetyltransferase (EC 2.3.1.30)	MP_ATCC.CDS.2491	No significant similarity found
cluster4419	S	PE family protein	MP_ATCC.CDS.204	No significant similarity found
cluster4432	S	PE-PGRS virulence associated protein	MP_ATCC.CDS.3731	No significant similarity found
cluster4446	K	Methylated-DNA--protein-cysteine methyltransferase (EC 2.1.1.63)	MP_ATCC.CDS.1108	No significant similarity found
cluster4459	G	Glucose/sorbosone dehydrogenase, lipoprotein LppZ	MP_ATCC.CDS.3868	sorbosone dehydrogenase family protein
cluster4568	S	PE_PGRS family protein	MP_ATCC.CDS.2755	No significant similarity found
cluster4569	S	PE_PGRS family protein	MP_ATCC.CDS.2754	No significant similarity found
cluster4647	S	FIG00825489: hypothetical protein	MP_ATCC.CDS.1336	No significant similarity found
cluster4657	S	PE_PGRS family protein	MP_ATCC.CDS.3219	PE_PGRS family protein
cluster4683	S	FIG00828812: hypothetical protein	MP_ATCC.CDS.3392	No significant similarity found
cluster4829	Q	Methylcrotonyl-CoA carboxylase carboxyl transferase subunit (EC 6.4.1.4)	MP_ATCC.CDS.1980	propionyl-CoA carboxylase subunit beta 5
cluster4832	S	PE family protein	MP_ATCC.CDS.1360	PE family protein
cluster4938	S	13E12 repeat family protein	MP_ATCC.CDS.4131	hypothetical protein
cluster4975	S	S-adenosylmethionine synthetase (EC 2.5.1.6)	MP_ATCC.CDS.2821	methionine adenosyltransferase
cluster5018	S	PE-PGRS virulence associated protein	MP_ATCC.CDS.1011	PE family protein
cluster5019	S	PE-PGRS virulence associated protein	MP_ATCC.CDS.1013	PE family protein
cluster5028	P	Osmosensitive K+ channel histidine kinase KdpD (EC 2.7.3.-)	MP_ATCC.CDS.2731	hypothetical protein
cluster5037	J	SSU ribosomal protein S1p	MP_ATCC.CDS.2078	30S ribosomal protein S1
cluster5064	M	FIG021574: Possible membrane protein related to de Novo purine biosynthesis	MP_ATCC.CDS.3552	hypothetical protein
cluster5065	M	FIG021574: Possible membrane protein related to de Novo purine biosynthesis	MP_ATCC.CDS.3551	hypothetical protein
cluster5130	S	PE_PGRS family protein	MP_ATCC.CDS.2756	PE_PGRS family protein
cluster5222	S	FIG00823558: hypothetical protein	MP_ATCC.CDS.2104	hypothetical protein
cluster5315	I	esterase, putative	MP_ATCC.CDS.3631	No significant similarity found
cluster5382	S	PE_PGRS family protein	MP_ATCC.CDS.3324	PE_PGRS family protein
cluster5384	S	FIG013075: PPE family protein	MP_ATCC.CDS.1817	PPE family protein
cluster5567	S	PPE family protein	MP_ATCC.CDS.515	PPE family protein
cluster5599	S	PE-PGRS virulence associated protein	MP_ATCC.CDS.3729	PE_PGRS family protein
cluster5638	S	PPE family protein	MP_ATCC.CDS.2406	PPE family protein
cluster5648	S	PPE family protein	MP_ATCC.CDS.419	PPE family protein
cluster5655	S	FIG00821672: hypothetical protein	MP_ATCC.CDS.1554	No significant similarity found
cluster5658	S	FIG00820937: hypothetical protein	MP_ATCC.CDS.71	No significant similarity found
cluster5663	S	PE-PGRS virulence associated protein	MP_ATCC.CDS.3397	PE family protein
cluster5686	S	FIG00823025: hypothetical protein	MP_ATCC.CDS.3191	No significant similarity found
cluster5719	Q	Methylmalonyl-CoA mutase (EC 5.4.99.2)	MP_ATCC.CDS.2726	methylmalonyl-CoA mutase
cluster5720	S	PPE family protein	MP_ATCC.CDS.2727	PPE family protein
cluster5721	C	POSSIBLE OXIDOREDUCTASE	MP_ATCC.CDS.113	No significant similarity found
cluster5736	G	Glycosyltransferase MshA involved in mycothiol biosynthesis (EC 2.4.1.-)	MP_ATCC.CDS.4033	D-inositol-3-phosphate glycosyltransferase
cluster5747	O	ATP-dependent Clp protease ATP-binding subunit ClpX	MP_ATCC.CDS.1615	No significant similarity found
cluster5770	S	PPE family protein	MP_ATCC.CDS.2215	PPE family protein
cluster5840	E	Ketosteroid-9-alpha-hydroxylase, oxygenase (EC 1.14.13.- ); Terminal oxygenase KshA	MP_ATCC.CDS.4178	No significant similarity found
cluster5859	M	FIG215594: Membrane spanning protein	MP_ATCC.CDS.1507	DUF881 domain-containing protein
cluster5882	S	FIG00821053: hypothetical protein	MP_ATCC.CDS.3807	No significant similarity found
cluster5883	X	Mobile element protein	MP_ATCC.CDS.3808	IS5 family transposase
cluster5890	S	FIG00820011: hypothetical protein	MP_ATCC.CDS.2329	No significant similarity found
cluster5908	C	ADP-ribose 1"-phosphate phophatase related protein	MP_ATCC.CDS.3306	No significant similarity found
cluster5909	D	FIG055075: Possibly a cell division protein, antigen 84 in Mycobacteria	MP_ATCC.CDS.3303	No significant similarity found
cluster5910	Q	Polyketide synthase	MP_ATCC.CDS.3302	No significant similarity found
cluster5926	S	hypothetical protein	MP_ATCC.CDS.440	No significant similarity found

## Sheet: Specific-MP1
	COGs	representative function	M. pinnipedii MP1	BLASTp_MP1
cluster5437	J	Amidase	MP1.CDS.3530	amidase
cluster5850	S	FIG00821119: hypothetical protein	MP1.CDS.3038	No significant similarity found.
cluster5863	S	FIG00823203: hypothetical protein	MP1.CDS.2726	No significant similarity found.
cluster5193	S	FIG00824206: hypothetical protein	MP1.CDS.1327	No significant similarity found.
cluster5153	S	FIG013075: PPE family protein	MP1.CDS.1551	PPE family protein PPE19
cluster4090	S	PE family protein	MP1.CDS.1665	PE family protein
cluster4188	S	PE family protein	MP1.CDS.1252	PE family protein
cluster4276	S	PE family protein	MP1.CDS.2070	PE family protein
cluster4309	S	PE family protein	MP1.CDS.4036	PE family protein
cluster4864	S	PE family protein	MP1.CDS.4309	PE family protein
cluster4865	S	PE family protein	MP1.CDS.4308	PE family protein
cluster5611	S	PE family protein	MP1.CDS.4310	PE family protein
cluster5733	S	PE family protein	MP1.CDS.3725	PE family protein
cluster5885	S	PE family protein	MP1.CDS.1975	PE family protein
cluster5459	S	PE_PGRS family protein	MP1.CDS.1648	PE family protein
cluster4305	S	PE-PGRS FAMILY PROTEIN	MP1.CDS.1511	PE family protein
cluster4477	S	PE-PGRS family protein	MP1.CDS.2047	PE family protein
cluster4486	S	PE-PGRS FAMILY PROTEIN	MP1.CDS.3053	PE family protein
cluster4561	S	PE-PGRS FAMILY PROTEIN	MP1.CDS.2357	PE family protein
cluster4861	S	PE-PGRS family protein	MP1.CDS.4307	PE family protein
cluster4890	S	PE-PGRS family protein	MP1.CDS.1586	PE family protein
cluster4925	S	PE-PGRS FAMILY PROTEIN	MP1.CDS.186	PE family protein
cluster5237	S	PE-PGRS family protein	MP1.CDS.677	PE family protein
cluster4108	S	PE-PGRS virulence associated protein	MP1.CDS.372	PE family protein
cluster4109	S	PE-PGRS virulence associated protein	MP1.CDS.999	PE family protein
cluster4240	S	PE-PGRS virulence associated protein	MP1.CDS.2900	PE family protein
cluster4863	S	PE-PGRS virulence associated protein	MP1.CDS.4301	PE family protein
cluster5161	S	PE-PGRS virulence associated protein	MP1.CDS.865	PE family protein
cluster5289	S	PE-PGRS virulence associated protein	MP1.CDS.350	PE family protein
cluster5754	S	PE-PGRS virulence associated protein	MP1.CDS.3895	PE family protein
cluster5548	H	Putative regulator of the mannose operon, ManO	MP1.CDS.4067	hypothetical protein
cluster4105	S	hypothetical protein	MP1.CDS.3172	No significant similarity found.

## Sheet: Specific-MP2
	COGs	representative function	M. pinnipedii MP2	BLASTp_MP2
cluster4471	P	Ammonium transporter		ammonia channel protein
cluster5202	U	Chimeric AFGP/trypsinogen-like serine protease		hypothetical protein
cluster5391	S	FIG00820306: hypothetical protein		peptidase
cluster4152	S	FIG00820786: hypothetical protein		citrate synthase/methylcitrate synthase
cluster5487	S	FIG00822552: hypothetical protein		No significant similarity found.
cluster4838	S	FIG00824276: hypothetical protein		No significant similarity found.
cluster5229	C	Formate dehydrogenase-O, major subunit (EC 1.2.1.2)		molybdopterin oxidoreductase family protein
cluster4750	S	hypothetical protein		No significant similarity found.
cluster5127	S	hypothetical protein		No significant similarity found.
cluster5390	S	hypothetical protein		No significant similarity found.
cluster5518	K	Merozoite surface protein 2		No significant similarity found.
cluster4139	S	PE family protein		PE family protein
cluster4170	S	PE family protein		PE family protein
cluster4315	S	PE family protein		PE family protein
cluster4731	S	PE family protein		PE family protein
cluster5196	S	PE family protein		PE family protein
cluster5343	S	PE family protein		PE family protein
cluster5711	S	PE family protein		PE family protein
cluster5845	S	PE family protein		PE family protein
cluster4545	S	PE-PGRS FAMILY PROTEIN		PE family protein
cluster5299	S	PE-PGRS family protein		PE family protein
cluster5486	S	PE-PGRS FAMILY PROTEIN		PE family protein
cluster5502	S	PE-PGRS FAMILY PROTEIN		PE family protein
cluster5581	S	PE-PGRS family protein		PE family protein
cluster5694	S	PE-PGRS FAMILY PROTEIN		PE family protein
cluster5924	S	PE-PGRS family protein		PE family protein
cluster4171	V	PE-PGRS virulence associated protein		PE family protein
cluster4752	S	PE-PGRS virulence associated protein		PE family protein
cluster4774	S	PE-PGRS virulence associated protein		PE family protein
cluster4872	S	PE-PGRS virulence associated protein		PE family protein
cluster5122	S	PE-PGRS virulence associated protein		PE family protein
cluster5142	S	PE-PGRS virulence associated protein		PE family protein
cluster5903	S	PE-PGRS virulence associated protein		PE family protein
cluster5292	K	Phosphate regulon transcriptional regulatory protein PhoB (SphR); Sensory transduction protein regX3		DUF3000 domain-containing protein
cluster4726	O	Protease II (EC 3.4.21.83)		S9 family peptidase
cluster5294	J	Putative regulator of the mannose operon, ManO		No significant similarity found.
cluster4356	S	Transposase		IS607 family transposase
