# Supplementary material for: Genome sequencing of Mycobacterium pinnipedii strains: genetic characterization and evidence of superinfection in a South American sea lion (Otaria flavescens)
Source: BMC Genomics. 2019 Dec 30;20:1030. doi: 10.1186/s12864-019-6407-5 (PMC6937676; doi:10.1186/s12864-019-6407-5)
Supplement: Supplementary file 6 — Additional file 6: Table S5. Large sequence polimorphisms (LSP) among Mycobacterium pinnipedii strains - candidates that need further experimental validation. [file 12864_2019_6407_MOESM6_ESM.xlsx]

## Sheet: LSPs_Pinnipedii
Silva-Pereira et al; 2019. Genome sequencing of Mycobacterium pinnipedii strains: genetic characterization and evidence of superinfection in a South American sea lion (Otaria flavescens)
Table S5. Large sequence polimorphisms (LSP) among Mycobacterium pinnipedii strains - candidates that need further experimental validation.
Start	End	Sample 58*	Sample 54*	Sample 64*	Strain G01222	Strain G01491	Strain G01492	Strain G01498	Srain 7011	Strain 7739	Strain MP1	Strain MP2	Affected Gene		Size (bp)
149912	150861	0	0	0	949	949	949	949	949	949	949	949	PE_PGRS2		0
361791	363013	0	0	0	1222	1222	1222	1222	1222	1222	1222	1222	PE_PGRS5		1000
836162	837957	0	0	0	1795	1795	1795	1795	1795	1795	1795	1795	PE_PGRS9		1500
838880	840587	0	0	0	1707	1707	1707	1707	1707	1707	1707	1707	PE_PGRS10		2000
889030	891403	2373	2373	2373	2373	2373	2373	2373	2373	2373	2373	2373	Rv0797 (transposase)		2500
925379	927486	0	0	0	2107	2107	2107	2107	2107	2107	2107	2107	PE_PGRS13		3000
1212087	1213736	0	0	0	1649	1649	1649	1649	1649	1649	1649	1649	PE_PGRS21		3500
1216975	1218635	0	0	0	1660	1660	1660	1660	1660	1660	1660	1660	PE_PGRS22		4000
1488407	1489522	0	0	0	1115	1115	1115	1115	1115	1115	1115	1115	PE_PGRS24		4500
1572228	1573484	0	0	0	1256	1256	1256	1256	1256	1256	1256	1256	PE_PGRS25		5000
1618335	1619139	0	0	0	0	0	0	0	804	804	804	804	PE_PGRS26		5500
1633475	1634610	1135	1135	1135	1135	1135	1135	1135	1135	1135	1135	1135	PE_PGRS27
1637197	1637963	766	766	766	766	766	766	766	766	766	766	766	PE_PGRS28
1996102	1998197	2095	2095	2095	2095	2095	2095	2095	2095	2095	2095	2095	Rv1765c (hypothetical protein)
2061403	2062190	0	0	0	787	787	787	787	787	787	787	787	PE_PGRS33
2423531	2424245	0	0	0	714	714	714	714	714	714	714	714	PE_PGRS38
3730466	3735795	5329	5329	5329	5329	5329	5329	5329	5329	5329	5329	5329	PPE54
3381373	3382712	1339	1339	1339	1339	1339	1339	1339	1339	1339	1339	1339	Rv3023c (transposase)
3967681	3968967	0	0	0	1286	1286	1286	1286	1286	1286	1286	1286	Rv3530-Rv3531c (oxireductase)
4036915	4037463	0	0	0	548	548	548	548	548	548	548	548	PE_PGRS59
Values indicate number of nucleotides spanning each deleted region (zero means the region is not deleted in the corresponding bacterial strain).
Start and end: nucleotide positions according to Mycobacterium tuberculosis H37Rv reference genome.
Genes are annotated according to reference genome.
*Ancient South American Mycobacterium pinnipedii strains.
