# Supplementary material for: Genome sequencing of Mycobacterium pinnipedii strains: genetic characterization and evidence of superinfection in a South American sea lion (Otaria flavescens)
Source: BMC Genomics. 2019 Dec 30;20:1030. doi: 10.1186/s12864-019-6407-5 (PMC6937676; doi:10.1186/s12864-019-6407-5)
Supplement: Supplementary file 7 — Additional file 7: Table S6. Unique variants found in strains of Mycobacterium pinnipedii compared to other strains of the Mycobacterium tuberculosis complex. [file 12864_2019_6407_MOESM7_ESM.xlsx]

## Sheet: Variants_core
Silva-Pereira et al; 2019. Genome sequencing of Mycobacterium pinnipedii strains: genetic characterization and evidence of superinfection in a South American sea lion (Otaria flavescens)
Table S6: Unique variants found in strains of Mycobacterium pinnipedii compared to other strains of the Mycobacterium tuberculosis complex.
Samples	Contig	Pos	Ref	Var	Score	Var_cov	Var_frac	Type	Ref_nt	Var_nt	Ref_nt_pos_change	Ref_aa_pos_change	Frameshift	Gene_ID	Locus_tag	Gene_name	Function	Upstream_feature	Downstream_feature	snpEff_type
G01222	NC_000962	1977	A	G	804932	31.0	1.00											Chromosomal replication initiator protein DnaA	DNA polymerase III beta subunit (EC 2.7.7.7)	intergenic_regionMODERATE
G01491	NC_000962	1977	A	G	2269.18	69.0	0.97											Chromosomal replication initiator protein DnaA	DNA polymerase III beta subunit (EC 2.7.7.7)	intergenic_regionMODIFIER
G01492	NC_000962	1977	A	G	7445.88	243.0	0.99											Chromosomal replication initiator protein DnaA	DNA polymerase III beta subunit (EC 2.7.7.7)	intergenic_regionMODIFIER
G01498	NC_000962	1977	A	G	1349.13	46.0	1.00											Chromosomal replication initiator protein DnaA	DNA polymerase III beta subunit (EC 2.7.7.7)	intergenic_regionMODIFIER
7011	NC_000962	1977	A	G	2529.12	87.0	0.99											Chromosomal replication initiator protein DnaA	DNA polymerase III beta subunit (EC 2.7.7.7)	intergenic_regionMODERATE
7739	NC_000962	1977	A	G	2282.27	81.0	1.00											Chromosomal replication initiator protein DnaA	DNA polymerase III beta subunit (EC 2.7.7.7)	intergenic_regionMODERATE
58	NC_000962	1977	A	G	708588	26.0	0.96											Chromosomal replication initiator protein DnaA	DNA polymerase III beta subunit (EC 2.7.7.7)	intergenic_regionMODIFIER
64	NC_000962	1977	A	G	875403	31.0	1.00											Chromosomal replication initiator protein DnaA	DNA polymerase III beta subunit (EC 2.7.7.7)	intergenic_regionMODIFIER
MP2	NC_000962	1977	A	G	9409.27	306.0	1.00											Chromosomal replication initiator protein DnaA	DNA polymerase III beta subunit (EC 2.7.7.7)	intergenic_regionMODERATE
MP1	NC_000962	1977	A	G	8738.18	277.0	0.99											Chromosomal replication initiator protein DnaA	DNA polymerase III beta subunit (EC 2.7.7.7)	intergenic_regionLOW
54	NC_000962	1977	A	G	930502	32.0	1.00											Chromosomal replication initiator protein DnaA	DNA polymerase III beta subunit (EC 2.7.7.7)	intergenic_regionMODIFIER
G01222	NC_000962	2532	T	C	232558	8.0	1.00	Synon	ttg	Ctg	481T>C	Leu161Leu		fig|83332.12.peg.2	Rv0002	dnaN	DNA polymerase III beta subunit (EC 2.7.7.7)	Chromosomal replication initiator protein DnaA	DNA recombination and repair protein RecF	synonymous_variantLOW
G01491	NC_000962	2532	T	C	1291.08	40.0	0.98	Synon	ttg	Ctg	481T>C	Leu161Leu		fig|83332.12.peg.2	Rv0002	dnaN	DNA polymerase III beta subunit (EC 2.7.7.7)	Chromosomal replication initiator protein DnaA	DNA recombination and repair protein RecF	synonymous_variantLOW
G01492	NC_000962	2532	T	C	4195.36	138.0	0.97	Synon	ttg	Ctg	481T>C	Leu161Leu		fig|83332.12.peg.2	Rv0002	dnaN	DNA polymerase III beta subunit (EC 2.7.7.7)	Chromosomal replication initiator protein DnaA	DNA recombination and repair protein RecF	synonymous_variantLOW
G01498	NC_000962	2532	T	C	712023	22.0	1.00	Synon	ttg	Ctg	481T>C	Leu161Leu		fig|83332.12.peg.2	Rv0002	dnaN	DNA polymerase III beta subunit (EC 2.7.7.7)	Chromosomal replication initiator protein DnaA	DNA recombination and repair protein RecF	synonymous_variantLOW
7011	NC_000962	2532	T	C	3192.61	100.0	0.99	Synon	ttg	Ctg	481T>C	Leu161Leu		fig|83332.12.peg.2	Rv0002	dnaN	DNA polymerase III beta subunit (EC 2.7.7.7)	Chromosomal replication initiator protein DnaA	DNA recombination and repair protein RecF	synonymous_variantLOW
7739	NC_000962	2532	T	C	3261.46	101.0	1.00	Synon	ttg	Ctg	481T>C	Leu161Leu		fig|83332.12.peg.2	Rv0002	dnaN	DNA polymerase III beta subunit (EC 2.7.7.7)	Chromosomal replication initiator protein DnaA	DNA recombination and repair protein RecF	synonymous_variantLOW
58	NC_000962	2532	T	C	1209.97	39.0	0.97	Synon	ttg	Ctg	481T>C	Leu161Leu		fig|83332.12.peg.2	Rv0002	dnaN	DNA polymerase III beta subunit (EC 2.7.7.7)	Chromosomal replication initiator protein DnaA	DNA recombination and repair protein RecF	synonymous_variantLOW
64	NC_000962	2532	T	C	1729.52	58.0	0.98	Synon	ttg	Ctg	481T>C	Leu161Leu		fig|83332.12.peg.2	Rv0002	dnaN	DNA polymerase III beta subunit (EC 2.7.7.7)	Chromosomal replication initiator protein DnaA	DNA recombination and repair protein RecF	synonymous_variantLOW
MP2	NC_000962	2532	T	C	7778.81	233.0	1.00	Synon	ttg	Ctg	481T>C	Leu161Leu		fig|83332.12.peg.2	Rv0002	dnaN	DNA polymerase III beta subunit (EC 2.7.7.7)	Chromosomal replication initiator protein DnaA	DNA recombination and repair protein RecF	synonymous_variantLOW
MP1	NC_000962	2532	T	C	9089.98	271.0	1.00	Synon	ttg	Ctg	481T>C	Leu161Leu		fig|83332.12.peg.2	Rv0002	dnaN	DNA polymerase III beta subunit (EC 2.7.7.7)	Chromosomal replication initiator protein DnaA	DNA recombination and repair protein RecF	synonymous_variantLOW
54	NC_000962	2532	T	C	1773.39	67.0	0.87	Synon	ttg	Ctg	481T>C	Leu161Leu		fig|83332.12.peg.2	Rv0002	dnaN	DNA polymerase III beta subunit (EC 2.7.7.7)	Chromosomal replication initiator protein DnaA	DNA recombination and repair protein RecF	synonymous_variantLOW
G01222	NC_000962	3139	C	G	1014.28	31.0	1.00	Nonsyn	gcc	gGc	1088C>G	Ala363Gly		fig|83332.12.peg.2	Rv0002	dnaN	DNA polymerase III beta subunit (EC 2.7.7.7)	Chromosomal replication initiator protein DnaA	DNA recombination and repair protein RecF	missense_variantHIGH
G01491	NC_000962	3139	C	G	2612.71	88.0	0.94	Nonsyn	gcc	gGc	1088C>G	Ala363Gly		fig|83332.12.peg.2	Rv0002	dnaN	DNA polymerase III beta subunit (EC 2.7.7.7)	Chromosomal replication initiator protein DnaA	DNA recombination and repair protein RecF	missense_variantHIGH
G01492	NC_000962	3139	C	G	7967.74	261.0	0.98	Nonsyn	gcc	gGc	1088C>G	Ala363Gly		fig|83332.12.peg.2	Rv0002	dnaN	DNA polymerase III beta subunit (EC 2.7.7.7)	Chromosomal replication initiator protein DnaA	DNA recombination and repair protein RecF	missense_variantHIGH
G01498	NC_000962	3139	C	G	1298.87	46.0	0.90	Nonsyn	gcc	gGc	1088C>G	Ala363Gly		fig|83332.12.peg.2	Rv0002	dnaN	DNA polymerase III beta subunit (EC 2.7.7.7)	Chromosomal replication initiator protein DnaA	DNA recombination and repair protein RecF	missense_variantHIGH
7011	NC_000962	3139	C	G	3623.25	112.0	1.00	Nonsyn	gcc	gGc	1088C>G	Ala363Gly		fig|83332.12.peg.2	Rv0002	dnaN	DNA polymerase III beta subunit (EC 2.7.7.7)	Chromosomal replication initiator protein DnaA	DNA recombination and repair protein RecF	missense_variantHIGH
7739	NC_000962	3139	C	G	3218.78	99.0	0.98	Nonsyn	gcc	gGc	1088C>G	Ala363Gly		fig|83332.12.peg.2	Rv0002	dnaN	DNA polymerase III beta subunit (EC 2.7.7.7)	Chromosomal replication initiator protein DnaA	DNA recombination and repair protein RecF	missense_variantHIGH
58	NC_000962	3139	C	G	921334	29.0	1.00	Nonsyn	gcc	gGc	1088C>G	Ala363Gly		fig|83332.12.peg.2	Rv0002	dnaN	DNA polymerase III beta subunit (EC 2.7.7.7)	Chromosomal replication initiator protein DnaA	DNA recombination and repair protein RecF	missense_variantMODERATE
64	NC_000962	3139	C	G	1647.22	53.0	0.88	Nonsyn	gcc	gGc	1088C>G	Ala363Gly		fig|83332.12.peg.2	Rv0002	dnaN	DNA polymerase III beta subunit (EC 2.7.7.7)	Chromosomal replication initiator protein DnaA	DNA recombination and repair protein RecF	missense_variantMODERATE
MP2	NC_000962	3139	C	G	9847.37	287.0	0.99	Nonsyn	gcc	gGc	1088C>G	Ala363Gly		fig|83332.12.peg.2	Rv0002	dnaN	DNA polymerase III beta subunit (EC 2.7.7.7)	Chromosomal replication initiator protein DnaA	DNA recombination and repair protein RecF	missense_variantHIGH
MP1	NC_000962	3139	C	G	10863.2	315.0	1.00	Nonsyn	gcc	gGc	1088C>G	Ala363Gly		fig|83332.12.peg.2	Rv0002	dnaN	DNA polymerase III beta subunit (EC 2.7.7.7)	Chromosomal replication initiator protein DnaA	DNA recombination and repair protein RecF	missense_variantHIGH
54	NC_000962	3139	C	G	1873.64	66.0	0.99	Nonsyn	gcc	gGc	1088C>G	Ala363Gly		fig|83332.12.peg.2	Rv0002	dnaN	DNA polymerase III beta subunit (EC 2.7.7.7)	Chromosomal replication initiator protein DnaA	DNA recombination and repair protein RecF	missense_variantMODERATE
G01222	NC_000962	4013	T	C	995.45	32.0	1.00	Nonsyn	atc	aCc	734T>C	Ile245Thr		fig|83332.12.peg.3	Rv0003	recF	DNA recombination and repair protein RecF	DNA polymerase III beta subunit (EC 2.7.7.7)	Zn-ribbon-containing, possibly RNA-binding protein and truncated derivatives	missense_variantLOW
G01491	NC_000962	4013	T	C	3209.22	101.0	1.00	Nonsyn	atc	aCc	734T>C	Ile245Thr		fig|83332.12.peg.3	Rv0003	recF	DNA recombination and repair protein RecF	DNA polymerase III beta subunit (EC 2.7.7.7)	Zn-ribbon-containing, possibly RNA-binding protein and truncated derivatives	missense_variantLOW
G01492	NC_000962	4013	T	C	9638.71	305.0	1.00	Nonsyn	atc	aCc	734T>C	Ile245Thr		fig|83332.12.peg.3	Rv0003	recF	DNA recombination and repair protein RecF	DNA polymerase III beta subunit (EC 2.7.7.7)	Zn-ribbon-containing, possibly RNA-binding protein and truncated derivatives	missense_variantLOW
G01498	NC_000962	4013	T	C	2149.16	68.0	1.00	Nonsyn	atc	aCc	734T>C	Ile245Thr		fig|83332.12.peg.3	Rv0003	recF	DNA recombination and repair protein RecF	DNA polymerase III beta subunit (EC 2.7.7.7)	Zn-ribbon-containing, possibly RNA-binding protein and truncated derivatives	missense_variantLOW
7011	NC_000962	4013	T	C	3923.39	118.0	1.00	Nonsyn	atc	aCc	734T>C	Ile245Thr		fig|83332.12.peg.3	Rv0003	recF	DNA recombination and repair protein RecF	DNA polymerase III beta subunit (EC 2.7.7.7)	Zn-ribbon-containing, possibly RNA-binding protein and truncated derivatives	missense_variantLOW
7739	NC_000962	4013	T	C	3195.52	96.0	1.00	Nonsyn	atc	aCc	734T>C	Ile245Thr		fig|83332.12.peg.3	Rv0003	recF	DNA recombination and repair protein RecF	DNA polymerase III beta subunit (EC 2.7.7.7)	Zn-ribbon-containing, possibly RNA-binding protein and truncated derivatives	missense_variantMODERATE
58	NC_000962	4013	T	C	6532.84	196.0	0.99	Nonsyn	atc	aCc	734T>C	Ile245Thr		fig|83332.12.peg.3	Rv0003	recF	DNA recombination and repair protein RecF	DNA polymerase III beta subunit (EC 2.7.7.7)	Zn-ribbon-containing, possibly RNA-binding protein and truncated derivatives	missense_variantMODERATE
64	NC_000962	4013	T	C	4509.03	147.0	0.89	Nonsyn	atc	aCc	734T>C	Ile245Thr		fig|83332.12.peg.3	Rv0003	recF	DNA recombination and repair protein RecF	DNA polymerase III beta subunit (EC 2.7.7.7)	Zn-ribbon-containing, possibly RNA-binding protein and truncated derivatives	missense_variantMODERATE
MP2	NC_000962	4013	T	C	7201.15	210.0	1.00	Nonsyn	atc	aCc	734T>C	Ile245Thr		fig|83332.12.peg.3	Rv0003	recF	DNA recombination and repair protein RecF	DNA polymerase III beta subunit (EC 2.7.7.7)	Zn-ribbon-containing, possibly RNA-binding protein and truncated derivatives	missense_variantLOW
MP1	NC_000962	4013	T	C	8114.01	237.0	1.00	Nonsyn	atc	aCc	734T>C	Ile245Thr		fig|83332.12.peg.3	Rv0003	recF	DNA recombination and repair protein RecF	DNA polymerase III beta subunit (EC 2.7.7.7)	Zn-ribbon-containing, possibly RNA-binding protein and truncated derivatives	missense_variantLOW
54	NC_000962	4013	T	C	5749.44	180.0	0.93	Nonsyn	atc	aCc	734T>C	Ile245Thr		fig|83332.12.peg.3	Rv0003	recF	DNA recombination and repair protein RecF	DNA polymerase III beta subunit (EC 2.7.7.7)	Zn-ribbon-containing, possibly RNA-binding protein and truncated derivatives	missense_variantMODERATE
G01222	NC_000962	6446	G	T	1185.24	37.0	1.00	Nonsyn	gcg	Tcg	1240G>T	Ala414Ser		fig|83332.12.peg.5	Rv0005	gyrB	DNA gyrase subunit B (EC 5.99.1.3)	Zn-ribbon-containing, possibly RNA-binding protein and truncated derivatives	DNA gyrase subunit A (EC 5.99.1.3)	missense_variantMODERATE
G01491	NC_000962	6446	G	T	2532.46	80.0	1.00	Nonsyn	gcg	Tcg	1240G>T	Ala414Ser		fig|83332.12.peg.5	Rv0005	gyrB	DNA gyrase subunit B (EC 5.99.1.3)	Zn-ribbon-containing, possibly RNA-binding protein and truncated derivatives	DNA gyrase subunit A (EC 5.99.1.3)	missense_variantMODERATE
G01492	NC_000962	6446	G	T	10588.5	342.0	0.99	Nonsyn	gcg	Tcg	1240G>T	Ala414Ser		fig|83332.12.peg.5	Rv0005	gyrB	DNA gyrase subunit B (EC 5.99.1.3)	Zn-ribbon-containing, possibly RNA-binding protein and truncated derivatives	DNA gyrase subunit A (EC 5.99.1.3)	missense_variantMODERATE
G01498	NC_000962	6446	G	T	1996.99	68.0	1.00	Nonsyn	gcg	Tcg	1240G>T	Ala414Ser		fig|83332.12.peg.5	Rv0005	gyrB	DNA gyrase subunit B (EC 5.99.1.3)	Zn-ribbon-containing, possibly RNA-binding protein and truncated derivatives	DNA gyrase subunit A (EC 5.99.1.3)	missense_variantMODERATE
7011	NC_000962	6446	G	T	3143.04	98.0	1.00	Nonsyn	gcg	Tcg	1240G>T	Ala414Ser		fig|83332.12.peg.5	Rv0005	gyrB	DNA gyrase subunit B (EC 5.99.1.3)	Zn-ribbon-containing, possibly RNA-binding protein and truncated derivatives	DNA gyrase subunit A (EC 5.99.1.3)	missense_variantMODERATE
7739	NC_000962	6446	G	T	3762.12	120.0	0.99	Nonsyn	gcg	Tcg	1240G>T	Ala414Ser		fig|83332.12.peg.5	Rv0005	gyrB	DNA gyrase subunit B (EC 5.99.1.3)	Zn-ribbon-containing, possibly RNA-binding protein and truncated derivatives	DNA gyrase subunit A (EC 5.99.1.3)	missense_variantMODERATE
58	NC_000962	6446	G	T	1898.19	62.0	1.00	Nonsyn	gcg	Tcg	1240G>T	Ala414Ser		fig|83332.12.peg.5	Rv0005	gyrB	DNA gyrase subunit B (EC 5.99.1.3)	Zn-ribbon-containing, possibly RNA-binding protein and truncated derivatives	DNA gyrase subunit A (EC 5.99.1.3)	missense_variantLOW
64	NC_000962	6446	G	T	1341.71	43.0	1.00	Nonsyn	gcg	Tcg	1240G>T	Ala414Ser		fig|83332.12.peg.5	Rv0005	gyrB	DNA gyrase subunit B (EC 5.99.1.3)	Zn-ribbon-containing, possibly RNA-binding protein and truncated derivatives	DNA gyrase subunit A (EC 5.99.1.3)	missense_variantLOW
MP2	NC_000962	6446	G	T	9679.33	292.0	1.00	Nonsyn	gcg	Tcg	1240G>T	Ala414Ser		fig|83332.12.peg.5	Rv0005	gyrB	DNA gyrase subunit B (EC 5.99.1.3)	Zn-ribbon-containing, possibly RNA-binding protein and truncated derivatives	DNA gyrase subunit A (EC 5.99.1.3)	missense_variantMODERATE
MP1	NC_000962	6446	G	T	10573.3	323.0	0.99	Nonsyn	gcg	Tcg	1240G>T	Ala414Ser		fig|83332.12.peg.5	Rv0005	gyrB	DNA gyrase subunit B (EC 5.99.1.3)	Zn-ribbon-containing, possibly RNA-binding protein and truncated derivatives	DNA gyrase subunit A (EC 5.99.1.3)	missense_variantMODERATE
54	NC_000962	6446	G	T	3440.98	110.0	0.96	Nonsyn	gcg	Tcg	1240G>T	Ala414Ser		fig|83332.12.peg.5	Rv0005	gyrB	DNA gyrase subunit B (EC 5.99.1.3)	Zn-ribbon-containing, possibly RNA-binding protein and truncated derivatives	DNA gyrase subunit A (EC 5.99.1.3)	missense_variantMODERATE
G01222	NC_000962	7362	G	C	600797	19.0	1.00	Nonsyn	gag	Cag	61G>C	Glu21Gln		fig|83332.12.peg.6	Rv0006	gyrA	DNA gyrase subunit A (EC 5.99.1.3)	DNA gyrase subunit B (EC 5.99.1.3)	hypothetical protein	missense_variantMODERATE
G01491	NC_000962	7362	G	C	3417.08	105.0	1.00	Nonsyn	gag	Cag	61G>C	Glu21Gln		fig|83332.12.peg.6	Rv0006	gyrA	DNA gyrase subunit A (EC 5.99.1.3)	DNA gyrase subunit B (EC 5.99.1.3)	hypothetical protein	missense_variantMODERATE
G01492	NC_000962	7362	G	C	7612.53	248.0	1.00	Nonsyn	gag	Cag	61G>C	Glu21Gln		fig|83332.12.peg.6	Rv0006	gyrA	DNA gyrase subunit A (EC 5.99.1.3)	DNA gyrase subunit B (EC 5.99.1.3)	hypothetical protein	missense_variantMODERATE
G01498	NC_000962	7362	G	C	1932.64	61.0	0.98	Nonsyn	gag	Cag	61G>C	Glu21Gln		fig|83332.12.peg.6	Rv0006	gyrA	DNA gyrase subunit A (EC 5.99.1.3)	DNA gyrase subunit B (EC 5.99.1.3)	hypothetical protein	missense_variantMODERATE
7011	NC_000962	7362	G	C	4076.05	128.0	1.00	Nonsyn	gag	Cag	61G>C	Glu21Gln		fig|83332.12.peg.6	Rv0006	gyrA	DNA gyrase subunit A (EC 5.99.1.3)	DNA gyrase subunit B (EC 5.99.1.3)	hypothetical protein	missense_variantMODERATE
7739	NC_000962	7362	G	C	3247.77	102.0	1.00	Nonsyn	gag	Cag	61G>C	Glu21Gln		fig|83332.12.peg.6	Rv0006	gyrA	DNA gyrase subunit A (EC 5.99.1.3)	DNA gyrase subunit B (EC 5.99.1.3)	hypothetical protein	missense_variantMODERATE
58	NC_000962	7362	G	C	5168.7	156.0	1.00	Nonsyn	gag	Cag	61G>C	Glu21Gln		fig|83332.12.peg.6	Rv0006	gyrA	DNA gyrase subunit A (EC 5.99.1.3)	DNA gyrase subunit B (EC 5.99.1.3)	hypothetical protein	missense_variantMODERATE
64	NC_000962	7362	G	C	5417.44	164.0	0.99	Nonsyn	gag	Cag	61G>C	Glu21Gln		fig|83332.12.peg.6	Rv0006	gyrA	DNA gyrase subunit A (EC 5.99.1.3)	DNA gyrase subunit B (EC 5.99.1.3)	hypothetical protein	missense_variantMODERATE
MP2	NC_000962	7362	G	C	9756.59	285.0	1.00	Nonsyn	gag	Cag	61G>C	Glu21Gln		fig|83332.12.peg.6	Rv0006	gyrA	DNA gyrase subunit A (EC 5.99.1.3)	DNA gyrase subunit B (EC 5.99.1.3)	hypothetical protein	missense_variantMODERATE
MP1	NC_000962	7362	G	C	9793.75	288.0	1.00	Nonsyn	gag	Cag	61G>C	Glu21Gln		fig|83332.12.peg.6	Rv0006	gyrA	DNA gyrase subunit A (EC 5.99.1.3)	DNA gyrase subunit B (EC 5.99.1.3)	hypothetical protein	missense_variantMODERATE
54	NC_000962	7362	G	C	12099.6	378.0	0.97	Nonsyn	gag	Cag	61G>C	Glu21Gln		fig|83332.12.peg.6	Rv0006	gyrA	DNA gyrase subunit A (EC 5.99.1.3)	DNA gyrase subunit B (EC 5.99.1.3)	hypothetical protein	missense_variantMODERATE
G01222	NC_000962	7585	G	C	995171	32.0	1.00	Nonsyn	agc	aCc	284G>C	Ser95Thr		fig|83332.12.peg.6	Rv0006	gyrA	DNA gyrase subunit A (EC 5.99.1.3)	DNA gyrase subunit B (EC 5.99.1.3)	hypothetical protein	missense_variantMODERATE
G01491	NC_000962	7585	G	C	4385.02	137.0	1.00	Nonsyn	agc	aCc	284G>C	Ser95Thr		fig|83332.12.peg.6	Rv0006	gyrA	DNA gyrase subunit A (EC 5.99.1.3)	DNA gyrase subunit B (EC 5.99.1.3)	hypothetical protein	missense_variantMODERATE
G01492	NC_000962	7585	G	C	9412.03	301.0	0.99	Nonsyn	agc	aCc	284G>C	Ser95Thr		fig|83332.12.peg.6	Rv0006	gyrA	DNA gyrase subunit A (EC 5.99.1.3)	DNA gyrase subunit B (EC 5.99.1.3)	hypothetical protein	missense_variantMODERATE
G01498	NC_000962	7585	G	C	2692.28	88.0	1.00	Nonsyn	agc	aCc	284G>C	Ser95Thr		fig|83332.12.peg.6	Rv0006	gyrA	DNA gyrase subunit A (EC 5.99.1.3)	DNA gyrase subunit B (EC 5.99.1.3)	hypothetical protein	missense_variantMODERATE
7011	NC_000962	7585	G	C	4027.94	127.0	1.00	Nonsyn	agc	aCc	284G>C	Ser95Thr		fig|83332.12.peg.6	Rv0006	gyrA	DNA gyrase subunit A (EC 5.99.1.3)	DNA gyrase subunit B (EC 5.99.1.3)	hypothetical protein	missense_variantMODERATE
7739	NC_000962	7585	G	C	3060.34	98.0	1.00	Nonsyn	agc	aCc	284G>C	Ser95Thr		fig|83332.12.peg.6	Rv0006	gyrA	DNA gyrase subunit A (EC 5.99.1.3)	DNA gyrase subunit B (EC 5.99.1.3)	hypothetical protein	missense_variantMODERATE
58	NC_000962	7585	G	C	744631	24.0	1.00	Nonsyn	agc	aCc	284G>C	Ser95Thr		fig|83332.12.peg.6	Rv0006	gyrA	DNA gyrase subunit A (EC 5.99.1.3)	DNA gyrase subunit B (EC 5.99.1.3)	hypothetical protein	missense_variantMODERATE
64	NC_000962	7585	G	C	1162.06	41.0	0.87	Nonsyn	agc	aCc	284G>C	Ser95Thr		fig|83332.12.peg.6	Rv0006	gyrA	DNA gyrase subunit A (EC 5.99.1.3)	DNA gyrase subunit B (EC 5.99.1.3)	hypothetical protein	missense_variantMODERATE
MP2	NC_000962	7585	G	C	8662.35	253.0	1.00	Nonsyn	agc	aCc	284G>C	Ser95Thr		fig|83332.12.peg.6	Rv0006	gyrA	DNA gyrase subunit A (EC 5.99.1.3)	DNA gyrase subunit B (EC 5.99.1.3)	hypothetical protein	missense_variantMODERATE
MP1	NC_000962	7585	G	C	8399.69	245.0	1.00	Nonsyn	agc	aCc	284G>C	Ser95Thr		fig|83332.12.peg.6	Rv0006	gyrA	DNA gyrase subunit A (EC 5.99.1.3)	DNA gyrase subunit B (EC 5.99.1.3)	hypothetical protein	missense_variantMODERATE
54	NC_000962	7585	G	C	681448	21.0	1.00	Nonsyn	agc	aCc	284G>C	Ser95Thr		fig|83332.12.peg.6	Rv0006	gyrA	DNA gyrase subunit A (EC 5.99.1.3)	DNA gyrase subunit B (EC 5.99.1.3)	hypothetical protein	missense_variantMODERATE
G01222	NC_000962	9143	T	C	1236.85	38.0	1.00	Synon	att	atC	1842T>C	Ile614Ile		fig|83332.12.peg.6	Rv0006	gyrA	DNA gyrase subunit A (EC 5.99.1.3)	DNA gyrase subunit B (EC 5.99.1.3)	hypothetical protein	synonymous_variantLOW
G01491	NC_000962	9143	T	C	4088.02	128.0	0.99	Synon	att	atC	1842T>C	Ile614Ile		fig|83332.12.peg.6	Rv0006	gyrA	DNA gyrase subunit A (EC 5.99.1.3)	DNA gyrase subunit B (EC 5.99.1.3)	hypothetical protein	synonymous_variantLOW
G01492	NC_000962	9143	T	C	11908.8	386.0	0.98	Synon	att	atC	1842T>C	Ile614Ile		fig|83332.12.peg.6	Rv0006	gyrA	DNA gyrase subunit A (EC 5.99.1.3)	DNA gyrase subunit B (EC 5.99.1.3)	hypothetical protein	synonymous_variantLOW
G01498	NC_000962	9143	T	C	2037.01	64.0	1.00	Synon	att	atC	1842T>C	Ile614Ile		fig|83332.12.peg.6	Rv0006	gyrA	DNA gyrase subunit A (EC 5.99.1.3)	DNA gyrase subunit B (EC 5.99.1.3)	hypothetical protein	synonymous_variantLOW
7011	NC_000962	9143	T	C	3331.04	106.0	0.99	Synon	att	atC	1842T>C	Ile614Ile		fig|83332.12.peg.6	Rv0006	gyrA	DNA gyrase subunit A (EC 5.99.1.3)	DNA gyrase subunit B (EC 5.99.1.3)	hypothetical protein	synonymous_variantLOW
7739	NC_000962	9143	T	C	3513.18	112.0	1.00	Synon	att	atC	1842T>C	Ile614Ile		fig|83332.12.peg.6	Rv0006	gyrA	DNA gyrase subunit A (EC 5.99.1.3)	DNA gyrase subunit B (EC 5.99.1.3)	hypothetical protein	synonymous_variantLOW
58	NC_000962	9143	T	C	4016.57	132.0	1.00	Synon	att	atC	1842T>C	Ile614Ile		fig|83332.12.peg.6	Rv0006	gyrA	DNA gyrase subunit A (EC 5.99.1.3)	DNA gyrase subunit B (EC 5.99.1.3)	hypothetical protein	synonymous_variantLOW
64	NC_000962	9143	T	C	3630.9	113.0	1.00	Synon	att	atC	1842T>C	Ile614Ile		fig|83332.12.peg.6	Rv0006	gyrA	DNA gyrase subunit A (EC 5.99.1.3)	DNA gyrase subunit B (EC 5.99.1.3)	hypothetical protein	synonymous_variantLOW
MP2	NC_000962	9143	T	C	8594.08	253.0	1.00	Synon	att	atC	1842T>C	Ile614Ile		fig|83332.12.peg.6	Rv0006	gyrA	DNA gyrase subunit A (EC 5.99.1.3)	DNA gyrase subunit B (EC 5.99.1.3)	hypothetical protein	synonymous_variantLOW
MP1	NC_000962	9143	T	C	8560.35	253.0	0.99	Synon	att	atC	1842T>C	Ile614Ile		fig|83332.12.peg.6	Rv0006	gyrA	DNA gyrase subunit A (EC 5.99.1.3)	DNA gyrase subunit B (EC 5.99.1.3)	hypothetical protein	synonymous_variantLOW
54	NC_000962	9143	T	C	4103.27	138.0	0.99	Synon	att	atC	1842T>C	Ile614Ile		fig|83332.12.peg.6	Rv0006	gyrA	DNA gyrase subunit A (EC 5.99.1.3)	DNA gyrase subunit B (EC 5.99.1.3)	hypothetical protein	synonymous_variantLOW
G01222	NC_000962	9304	G	A	1024.81	33.0	0.97	Nonsyn	ggc	gAc	2003G>A	Gly668Asp		fig|83332.12.peg.6	Rv0006	gyrA	DNA gyrase subunit A (EC 5.99.1.3)	DNA gyrase subunit B (EC 5.99.1.3)	hypothetical protein	missense_variantMODERATE
G01491	NC_000962	9304	G	A	4984.16	155.0	0.99	Nonsyn	ggc	gAc	2003G>A	Gly668Asp		fig|83332.12.peg.6	Rv0006	gyrA	DNA gyrase subunit A (EC 5.99.1.3)	DNA gyrase subunit B (EC 5.99.1.3)	hypothetical protein	missense_variantMODERATE
G01492	NC_000962	9304	G	A	9465.89	308.0	1.00	Nonsyn	ggc	gAc	2003G>A	Gly668Asp		fig|83332.12.peg.6	Rv0006	gyrA	DNA gyrase subunit A (EC 5.99.1.3)	DNA gyrase subunit B (EC 5.99.1.3)	hypothetical protein	missense_variantMODERATE
G01498	NC_000962	9304	G	A	2140.58	71.0	1.00	Nonsyn	ggc	gAc	2003G>A	Gly668Asp		fig|83332.12.peg.6	Rv0006	gyrA	DNA gyrase subunit A (EC 5.99.1.3)	DNA gyrase subunit B (EC 5.99.1.3)	hypothetical protein	missense_variantMODERATE
7011	NC_000962	9304	G	A	3438.65	113.0	1.00	Nonsyn	ggc	gAc	2003G>A	Gly668Asp		fig|83332.12.peg.6	Rv0006	gyrA	DNA gyrase subunit A (EC 5.99.1.3)	DNA gyrase subunit B (EC 5.99.1.3)	hypothetical protein	missense_variantMODERATE
7739	NC_000962	9304	G	A	3278.72	108.0	1.00	Nonsyn	ggc	gAc	2003G>A	Gly668Asp		fig|83332.12.peg.6	Rv0006	gyrA	DNA gyrase subunit A (EC 5.99.1.3)	DNA gyrase subunit B (EC 5.99.1.3)	hypothetical protein	missense_variantMODERATE
58	NC_000962	9304	G	A	1287.78	46.0	0.98	Nonsyn	ggc	gAc	2003G>A	Gly668Asp		fig|83332.12.peg.6	Rv0006	gyrA	DNA gyrase subunit A (EC 5.99.1.3)	DNA gyrase subunit B (EC 5.99.1.3)	hypothetical protein	missense_variantMODERATE
64	NC_000962	9304	G	A	2347.04	80.0	0.93	Nonsyn	ggc	gAc	2003G>A	Gly668Asp		fig|83332.12.peg.6	Rv0006	gyrA	DNA gyrase subunit A (EC 5.99.1.3)	DNA gyrase subunit B (EC 5.99.1.3)	hypothetical protein	missense_variantMODERATE
MP2	NC_000962	9304	G	A	9855.89	291.0	1.00	Nonsyn	ggc	gAc	2003G>A	Gly668Asp		fig|83332.12.peg.6	Rv0006	gyrA	DNA gyrase subunit A (EC 5.99.1.3)	DNA gyrase subunit B (EC 5.99.1.3)	hypothetical protein	missense_variantMODERATE
MP1	NC_000962	9304	G	A	9453.64	280.0	1.00	Nonsyn	ggc	gAc	2003G>A	Gly668Asp		fig|83332.12.peg.6	Rv0006	gyrA	DNA gyrase subunit A (EC 5.99.1.3)	DNA gyrase subunit B (EC 5.99.1.3)	hypothetical protein	missense_variantMODERATE
54	NC_000962	9304	G	A	3049.56	97.0	1.00	Nonsyn	ggc	gAc	2003G>A	Gly668Asp		fig|83332.12.peg.6	Rv0006	gyrA	DNA gyrase subunit A (EC 5.99.1.3)	DNA gyrase subunit B (EC 5.99.1.3)	hypothetical protein	missense_variantMODERATE
G01222	NC_000962	10049	T	C	1422.05	49.0	1.00	Synon	cgt	cgC	87T>C	Arg29Arg		fig|83332.12.peg.7			hypothetical protein	DNA gyrase subunit A (EC 5.99.1.3)	FIG187021: hypothetical protein	synonymous_variantLOW
G01491	NC_000962	10049	T	C	3513.12	114.0	1.00	Synon	cgt	cgC	87T>C	Arg29Arg		fig|83332.12.peg.7			hypothetical protein	DNA gyrase subunit A (EC 5.99.1.3)	FIG187021: hypothetical protein	synonymous_variantLOW
G01492	NC_000962	10049	T	C	7038.54	226.0	0.97	Synon	cgt	cgC	87T>C	Arg29Arg		fig|83332.12.peg.7			hypothetical protein	DNA gyrase subunit A (EC 5.99.1.3)	FIG187021: hypothetical protein	synonymous_variantLOW
G01498	NC_000962	10049	T	C	1347.88	48.0	0.92	Synon	cgt	cgC	87T>C	Arg29Arg		fig|83332.12.peg.7			hypothetical protein	DNA gyrase subunit A (EC 5.99.1.3)	FIG187021: hypothetical protein	synonymous_variantLOW
7011	NC_000962	10049	T	C	2429.99	79.0	0.99	Synon	cgt	cgC	87T>C	Arg29Arg		fig|83332.12.peg.7			hypothetical protein	DNA gyrase subunit A (EC 5.99.1.3)	FIG187021: hypothetical protein	synonymous_variantLOW
7739	NC_000962	10049	T	C	2577.75	84.0	0.99	Synon	cgt	cgC	87T>C	Arg29Arg		fig|83332.12.peg.7			hypothetical protein	DNA gyrase subunit A (EC 5.99.1.3)	FIG187021: hypothetical protein	synonymous_variantLOW
58	NC_000962	10049	T	C	1974.1	65.0	0.93	Synon	cgt	cgC	87T>C	Arg29Arg		fig|83332.12.peg.7			hypothetical protein	DNA gyrase subunit A (EC 5.99.1.3)	FIG187021: hypothetical protein	synonymous_variantLOW
64	NC_000962	10049	T	C	1610.86	57.0	0.88	Synon	cgt	cgC	87T>C	Arg29Arg		fig|83332.12.peg.7			hypothetical protein	DNA gyrase subunit A (EC 5.99.1.3)	FIG187021: hypothetical protein	synonymous_variantLOW
MP2	NC_000962	10049	T	C	5152.69	155.0	1.00	Synon	cgt	cgC	87T>C	Arg29Arg		fig|83332.12.peg.7			hypothetical protein	DNA gyrase subunit A (EC 5.99.1.3)	FIG187021: hypothetical protein	synonymous_variantLOW
MP1	NC_000962	10049	T	C	4930.53	149.0	1.00	Synon	cgt	cgC	87T>C	Arg29Arg		fig|83332.12.peg.7			hypothetical protein	DNA gyrase subunit A (EC 5.99.1.3)	FIG187021: hypothetical protein	synonymous_variantLOW
54	NC_000962	10049	T	C	2523.61	83.0	0.97	Synon	cgt	cgC	87T>C	Arg29Arg		fig|83332.12.peg.7			hypothetical protein	DNA gyrase subunit A (EC 5.99.1.3)	FIG187021: hypothetical protein	synonymous_variantLOW
G01222	NC_000962	11879	A	G	1272.75	42.0	1.00	Nonsyn	tcc	Ccc	433T>C	Ser145Pro		fig|83332.12.peg.11	Rv0008c		FIG024317: hypothetical protein	hypothetical protein	Peptidyl-prolyl cis-trans isomerase (EC 5.2.1.8)	missense_variantMODERATE
G01491	NC_000962	11879	A	G	3712.11	117.0	1.00	Nonsyn	tcc	Ccc	433T>C	Ser145Pro		fig|83332.12.peg.11	Rv0008c		FIG024317: hypothetical protein	hypothetical protein	Peptidyl-prolyl cis-trans isomerase (EC 5.2.1.8)	missense_variantMODERATE
G01492	NC_000962	11879	A	G	8467.69	275.0	1.00	Nonsyn	tcc	Ccc	433T>C	Ser145Pro		fig|83332.12.peg.11	Rv0008c		FIG024317: hypothetical protein	hypothetical protein	Peptidyl-prolyl cis-trans isomerase (EC 5.2.1.8)	missense_variantLOW
G01498	NC_000962	11879	A	G	1904.32	62.0	0.98	Nonsyn	tcc	Ccc	433T>C	Ser145Pro		fig|83332.12.peg.11	Rv0008c		FIG024317: hypothetical protein	hypothetical protein	Peptidyl-prolyl cis-trans isomerase (EC 5.2.1.8)	missense_variantMODERATE
7011	NC_000962	11879	A	G	2683.64	83.0	1.00	Nonsyn	tcc	Ccc	433T>C	Ser145Pro		fig|83332.12.peg.11	Rv0008c		FIG024317: hypothetical protein	hypothetical protein	Peptidyl-prolyl cis-trans isomerase (EC 5.2.1.8)	missense_variantMODERATE
7739	NC_000962	11879	A	G	2679.94	82.0	1.00	Nonsyn	tcc	Ccc	433T>C	Ser145Pro		fig|83332.12.peg.11	Rv0008c		FIG024317: hypothetical protein	hypothetical protein	Peptidyl-prolyl cis-trans isomerase (EC 5.2.1.8)	missense_variantMODERATE
58	NC_000962	11879	A	G	179.53	7.0	1.00	Nonsyn	tcc	Ccc	433T>C	Ser145Pro		fig|83332.12.peg.11	Rv0008c		FIG024317: hypothetical protein	hypothetical protein	Peptidyl-prolyl cis-trans isomerase (EC 5.2.1.8)	missense_variantMODERATE
64	NC_000962	11879	A	G	459402	15.0	0.94	Nonsyn	tcc	Ccc	433T>C	Ser145Pro		fig|83332.12.peg.11	Rv0008c		FIG024317: hypothetical protein	hypothetical protein	Peptidyl-prolyl cis-trans isomerase (EC 5.2.1.8)	missense_variantMODERATE
MP2	NC_000962	11879	A	G	7577.42	223.0	1.00	Nonsyn	tcc	Ccc	433T>C	Ser145Pro		fig|83332.12.peg.11	Rv0008c		FIG024317: hypothetical protein	hypothetical protein	Peptidyl-prolyl cis-trans isomerase (EC 5.2.1.8)	missense_variantMODERATE
MP1	NC_000962	11879	A	G	5800.12	171.0	1.00	Nonsyn	tcc	Ccc	433T>C	Ser145Pro		fig|83332.12.peg.11	Rv0008c		FIG024317: hypothetical protein	hypothetical protein	Peptidyl-prolyl cis-trans isomerase (EC 5.2.1.8)	missense_variantMODERATE
54	NC_000962	11879	A	G	211804	7.0	1.00	Nonsyn	tcc	Ccc	433T>C	Ser145Pro		fig|83332.12.peg.11	Rv0008c		FIG024317: hypothetical protein	hypothetical protein	Peptidyl-prolyl cis-trans isomerase (EC 5.2.1.8)	missense_variantMODERATE
G01222	NC_000962	13482	G	A	1119.57	34.0	1.00											FIG020554: membrane protein	FIG018426: putative septation inhibitor protein	intergenic_regionMODIFIER
G01491	NC_000962	13482	G	A	2817.06	92.0	0.97											FIG020554: membrane protein	FIG018426: putative septation inhibitor protein	intergenic_regionMODIFIER
G01492	NC_000962	13482	G	A	8947.13	286.0	0.99											FIG020554: membrane protein	FIG018426: putative septation inhibitor protein	intergenic_regionMODIFIER
G01498	NC_000962	13482	G	A	1766.6	59.0	0.95											FIG020554: membrane protein	FIG018426: putative septation inhibitor protein	intergenic_regionMODIFIER
7011	NC_000962	13482	G	A	1488.91	60.0	0.98											FIG020554: membrane protein	FIG018426: putative septation inhibitor protein	intergenic_regionMODIFIER
7739	NC_000962	13482	G	A	1486.14	60.0	0.97											FIG020554: membrane protein	FIG018426: putative septation inhibitor protein	intergenic_regionMODIFIER
58	NC_000962	13482	G	A	1116.85	40.0	0.95											FIG020554: membrane protein	FIG018426: putative septation inhibitor protein	intergenic_regionMODIFIER
64	NC_000962	13482	G	A	448917	15.0	1.00											FIG020554: membrane protein	FIG018426: putative septation inhibitor protein	intergenic_regionMODIFIER
MP2	NC_000962	13482	G	A	6161.78	181.0	1.00											FIG020554: membrane protein	FIG018426: putative septation inhibitor protein	intergenic_regionMODIFIER
MP1	NC_000962	13482	G	A	7487.87	221.0	1.00											FIG020554: membrane protein	FIG018426: putative septation inhibitor protein	intergenic_regionMODIFIER
54	NC_000962	13482	G	A	6998.7	232.0	0.99											FIG020554: membrane protein	FIG018426: putative septation inhibitor protein	intergenic_regionMODIFIER
G01222	NC_000962	14785	T	C	530945	17.0	1.00	Nonsyn	tgc	Cgc	652T>C	Cys218Arg		fig|83332.12.peg.16	Rv0012		FIG215594: Membrane spanning protein	FIG018426: putative septation inhibitor protein	Anthranilate synthase, amidotransferase component (EC 4.1.3.27) @ Para-aminobenzoate synthase, amidotransferase component (EC 2.6.1.85)	missense_variantMODERATE
G01491	NC_000962	14785	T	C	4908.39	153.0	1.00	Nonsyn	tgc	Cgc	652T>C	Cys218Arg		fig|83332.12.peg.16	Rv0012		FIG215594: Membrane spanning protein	FIG018426: putative septation inhibitor protein	Anthranilate synthase, amidotransferase component (EC 4.1.3.27) @ Para-aminobenzoate synthase, amidotransferase component (EC 2.6.1.85)	missense_variantMODERATE
G01492	NC_000962	14785	T	C	8952.39	285.0	1.00	Nonsyn	tgc	Cgc	652T>C	Cys218Arg		fig|83332.12.peg.16	Rv0012		FIG215594: Membrane spanning protein	FIG018426: putative septation inhibitor protein	Anthranilate synthase, amidotransferase component (EC 4.1.3.27) @ Para-aminobenzoate synthase, amidotransferase component (EC 2.6.1.85)	missense_variantMODERATE
G01498	NC_000962	14785	T	C	1271.09	39.0	1.00	Nonsyn	tgc	Cgc	652T>C	Cys218Arg		fig|83332.12.peg.16	Rv0012		FIG215594: Membrane spanning protein	FIG018426: putative septation inhibitor protein	Anthranilate synthase, amidotransferase component (EC 4.1.3.27) @ Para-aminobenzoate synthase, amidotransferase component (EC 2.6.1.85)	missense_variantMODERATE
7011	NC_000962	14785	T	C	3505.12	106.0	1.00	Nonsyn	tgc	Cgc	652T>C	Cys218Arg		fig|83332.12.peg.16	Rv0012		FIG215594: Membrane spanning protein	FIG018426: putative septation inhibitor protein	Anthranilate synthase, amidotransferase component (EC 4.1.3.27) @ Para-aminobenzoate synthase, amidotransferase component (EC 2.6.1.85)	missense_variantMODERATE
7739	NC_000962	14785	T	C	3030.71	92.0	1.00	Nonsyn	tgc	Cgc	652T>C	Cys218Arg		fig|83332.12.peg.16	Rv0012		FIG215594: Membrane spanning protein	FIG018426: putative septation inhibitor protein	Anthranilate synthase, amidotransferase component (EC 4.1.3.27) @ Para-aminobenzoate synthase, amidotransferase component (EC 2.6.1.85)	missense_variantMODERATE
58	NC_000962	14785	T	C	5779.85	173.0	0.96	Nonsyn	tgc	Cgc	652T>C	Cys218Arg		fig|83332.12.peg.16	Rv0012		FIG215594: Membrane spanning protein	FIG018426: putative septation inhibitor protein	Anthranilate synthase, amidotransferase component (EC 4.1.3.27) @ Para-aminobenzoate synthase, amidotransferase component (EC 2.6.1.85)	missense_variantMODERATE
64	NC_000962	14785	T	C	3152.28	98.0	0.95	Nonsyn	tgc	Cgc	652T>C	Cys218Arg		fig|83332.12.peg.16	Rv0012		FIG215594: Membrane spanning protein	FIG018426: putative septation inhibitor protein	Anthranilate synthase, amidotransferase component (EC 4.1.3.27) @ Para-aminobenzoate synthase, amidotransferase component (EC 2.6.1.85)	missense_variantMODERATE
MP2	NC_000962	14785	T	C	7833.35	229.0	1.00	Nonsyn	tgc	Cgc	652T>C	Cys218Arg		fig|83332.12.peg.16	Rv0012		FIG215594: Membrane spanning protein	FIG018426: putative septation inhibitor protein	Anthranilate synthase, amidotransferase component (EC 4.1.3.27) @ Para-aminobenzoate synthase, amidotransferase component (EC 2.6.1.85)	missense_variantMODERATE
MP1	NC_000962	14785	T	C	8179.18	237.0	1.00	Nonsyn	tgc	Cgc	652T>C	Cys218Arg		fig|83332.12.peg.16	Rv0012		FIG215594: Membrane spanning protein	FIG018426: putative septation inhibitor protein	Anthranilate synthase, amidotransferase component (EC 4.1.3.27) @ Para-aminobenzoate synthase, amidotransferase component (EC 2.6.1.85)	missense_variantMODERATE
54	NC_000962	14785	T	C	6670.89	204.0	0.97	Nonsyn	tgc	Cgc	652T>C	Cys218Arg		fig|83332.12.peg.16	Rv0012		FIG215594: Membrane spanning protein	FIG018426: putative septation inhibitor protein	Anthranilate synthase, amidotransferase component (EC 4.1.3.27) @ Para-aminobenzoate synthase, amidotransferase component (EC 2.6.1.85)	missense_variantMODERATE
G01222	NC_000962	18064	C	A	605.07	19.0	1.00	Synon	ccg	ccT	699G>T	Pro233Pro		fig|83332.12.peg.19	Rv0015c	pknA	Serine/threonine-protein kinase PknA (EC 2.7.11.1)	Serine/threonine-protein kinase PknB (EC 2.7.11.1)	FtsI-like cell elongation transpeptidase	synonymous_variantLOW
G01491	NC_000962	18064	C	A	5019.63	157.0	0.99	Synon	ccg	ccT	699G>T	Pro233Pro		fig|83332.12.peg.19	Rv0015c	pknA	Serine/threonine-protein kinase PknA (EC 2.7.11.1)	Serine/threonine-protein kinase PknB (EC 2.7.11.1)	FtsI-like cell elongation transpeptidase	synonymous_variantLOW
G01492	NC_000962	18064	C	A	7936.36	265.0	0.96	Synon	ccg	ccT	699G>T	Pro233Pro		fig|83332.12.peg.19	Rv0015c	pknA	Serine/threonine-protein kinase PknA (EC 2.7.11.1)	Serine/threonine-protein kinase PknB (EC 2.7.11.1)	FtsI-like cell elongation transpeptidase	synonymous_variantLOW
G01498	NC_000962	18064	C	A	1881.57	80.0	0.85	Synon	ccg	ccT	699G>T	Pro233Pro		fig|83332.12.peg.19	Rv0015c	pknA	Serine/threonine-protein kinase PknA (EC 2.7.11.1)	Serine/threonine-protein kinase PknB (EC 2.7.11.1)	FtsI-like cell elongation transpeptidase	synonymous_variantLOW
7011	NC_000962	18064	C	A	1860.2	79.0	0.98	Synon	ccg	ccT	699G>T	Pro233Pro		fig|83332.12.peg.19	Rv0015c	pknA	Serine/threonine-protein kinase PknA (EC 2.7.11.1)	Serine/threonine-protein kinase PknB (EC 2.7.11.1)	FtsI-like cell elongation transpeptidase	synonymous_variantLOW
7739	NC_000962	18064	C	A	1034.45	46.0	1.00	Synon	ccg	ccT	699G>T	Pro233Pro		fig|83332.12.peg.19	Rv0015c	pknA	Serine/threonine-protein kinase PknA (EC 2.7.11.1)	Serine/threonine-protein kinase PknB (EC 2.7.11.1)	FtsI-like cell elongation transpeptidase	synonymous_variantLOW
58	NC_000962	18064	C	A	1329.39	57.0	0.77	Synon	ccg	ccT	699G>T	Pro233Pro		fig|83332.12.peg.19	Rv0015c	pknA	Serine/threonine-protein kinase PknA (EC 2.7.11.1)	Serine/threonine-protein kinase PknB (EC 2.7.11.1)	FtsI-like cell elongation transpeptidase	synonymous_variantLOW
64	NC_000962	18064	C	A	1604.3	111.0	0.59	Synon	ccg	ccT	699G>T	Pro233Pro		fig|83332.12.peg.19	Rv0015c	pknA	Serine/threonine-protein kinase PknA (EC 2.7.11.1)	Serine/threonine-protein kinase PknB (EC 2.7.11.1)	FtsI-like cell elongation transpeptidase	synonymous_variantLOW
MP2	NC_000962	18064	C	A	4397.47	135.0	1.00	Synon	ccg	ccT	699G>T	Pro233Pro		fig|83332.12.peg.19	Rv0015c	pknA	Serine/threonine-protein kinase PknA (EC 2.7.11.1)	Serine/threonine-protein kinase PknB (EC 2.7.11.1)	FtsI-like cell elongation transpeptidase	synonymous_variantLOW
MP1	NC_000962	18064	C	A	4484.42	143.0	1.00	Synon	ccg	ccT	699G>T	Pro233Pro		fig|83332.12.peg.19	Rv0015c	pknA	Serine/threonine-protein kinase PknA (EC 2.7.11.1)	Serine/threonine-protein kinase PknB (EC 2.7.11.1)	FtsI-like cell elongation transpeptidase	synonymous_variantLOW
54	NC_000962	18064	C	A	9230.71	331.0	0.93	Synon	ccg	ccT	699G>T	Pro233Pro		fig|83332.12.peg.19	Rv0015c	pknA	Serine/threonine-protein kinase PknA (EC 2.7.11.1)	Serine/threonine-protein kinase PknB (EC 2.7.11.1)	FtsI-like cell elongation transpeptidase	synonymous_variantLOW
G01222	NC_000962	21795	G	A	253262	12.0	1.00	Nonsyn	ccg	Tcg	1378C>T	Pro460Ser		fig|83332.12.peg.22	Rv0018c	ppp	Serine/threonine phosphatase PPP (EC 3.1.3.16)	FtsW-like cell division membrane protein CA_C0505	FHA-domain-containing protein	missense_variantMODERATE
G01491	NC_000962	21795	G	A	1660.99	53.0	1.00	Nonsyn	ccg	Tcg	1378C>T	Pro460Ser		fig|83332.12.peg.22	Rv0018c	ppp	Serine/threonine phosphatase PPP (EC 3.1.3.16)	FtsW-like cell division membrane protein CA_C0505	FHA-domain-containing protein	missense_variantMODERATE
G01492	NC_000962	21795	G	A	809199	27.0	1.00	Nonsyn	ccg	Tcg	1378C>T	Pro460Ser		fig|83332.12.peg.22	Rv0018c	ppp	Serine/threonine phosphatase PPP (EC 3.1.3.16)	FtsW-like cell division membrane protein CA_C0505	FHA-domain-containing protein	missense_variantMODERATE
G01498	NC_000962	21795	G	A	304784	10.0	1.00	Nonsyn	ccg	Tcg	1378C>T	Pro460Ser		fig|83332.12.peg.22	Rv0018c	ppp	Serine/threonine phosphatase PPP (EC 3.1.3.16)	FtsW-like cell division membrane protein CA_C0505	FHA-domain-containing protein	missense_variantMODERATE
7011	NC_000962	21795	G	A	2063.91	66.0	1.00	Nonsyn	ccg	Tcg	1378C>T	Pro460Ser		fig|83332.12.peg.22	Rv0018c	ppp	Serine/threonine phosphatase PPP (EC 3.1.3.16)	FtsW-like cell division membrane protein CA_C0505	FHA-domain-containing protein	missense_variantMODERATE
7739	NC_000962	21795	G	A	2103.0	74.0	0.99	Nonsyn	ccg	Tcg	1378C>T	Pro460Ser		fig|83332.12.peg.22	Rv0018c	ppp	Serine/threonine phosphatase PPP (EC 3.1.3.16)	FtsW-like cell division membrane protein CA_C0505	FHA-domain-containing protein	missense_variantMODERATE
58	NC_000962	21795	G	A	784603	26.0	1.00	Nonsyn	ccg	Tcg	1378C>T	Pro460Ser		fig|83332.12.peg.22	Rv0018c	ppp	Serine/threonine phosphatase PPP (EC 3.1.3.16)	FtsW-like cell division membrane protein CA_C0505	FHA-domain-containing protein	missense_variantMODERATE
64	NC_000962	21795	G	A	361282	18.0	0.75	Nonsyn	ccg	Tcg	1378C>T	Pro460Ser		fig|83332.12.peg.22	Rv0018c	ppp	Serine/threonine phosphatase PPP (EC 3.1.3.16)	FtsW-like cell division membrane protein CA_C0505	FHA-domain-containing protein	missense_variantMODERATE
MP2	NC_000962	21795	G	A	6138.93	182.0	1.00	Nonsyn	ccg	Tcg	1378C>T	Pro460Ser		fig|83332.12.peg.22	Rv0018c	ppp	Serine/threonine phosphatase PPP (EC 3.1.3.16)	FtsW-like cell division membrane protein CA_C0505	FHA-domain-containing protein	missense_variantMODERATE
MP1	NC_000962	21795	G	A	4306.91	128.0	1.00	Nonsyn	ccg	Tcg	1378C>T	Pro460Ser		fig|83332.12.peg.22	Rv0018c	ppp	Serine/threonine phosphatase PPP (EC 3.1.3.16)	FtsW-like cell division membrane protein CA_C0505	FHA-domain-containing protein	missense_variantMODERATE
54	NC_000962	21795	G	A	13271.9	428.0	0.99	Nonsyn	ccg	Tcg	1378C>T	Pro460Ser		fig|83332.12.peg.22	Rv0018c	ppp	Serine/threonine phosphatase PPP (EC 3.1.3.16)	FtsW-like cell division membrane protein CA_C0505	FHA-domain-containing protein	missense_variantMODERATE
G01222	NC_000962	21819	A	C	194.71	8.0	1.00	Nonsyn	tct	Gct	1354T>G	Ser452Ala		fig|83332.12.peg.22	Rv0018c	ppp	Serine/threonine phosphatase PPP (EC 3.1.3.16)	FtsW-like cell division membrane protein CA_C0505	FHA-domain-containing protein	missense_variantMODERATE
G01491	NC_000962	21819	A	C	1718.1	53.0	1.00	Nonsyn	tct	Gct	1354T>G	Ser452Ala		fig|83332.12.peg.22	Rv0018c	ppp	Serine/threonine phosphatase PPP (EC 3.1.3.16)	FtsW-like cell division membrane protein CA_C0505	FHA-domain-containing protein	missense_variantMODERATE
G01492	NC_000962	21819	A	C	1342.55	45.0	0.96	Nonsyn	tct	Gct	1354T>G	Ser452Ala		fig|83332.12.peg.22	Rv0018c	ppp	Serine/threonine phosphatase PPP (EC 3.1.3.16)	FtsW-like cell division membrane protein CA_C0505	FHA-domain-containing protein	missense_variantMODERATE
G01498	NC_000962	21819	A	C	231912	8.0	1.00	Nonsyn	tct	Gct	1354T>G	Ser452Ala		fig|83332.12.peg.22	Rv0018c	ppp	Serine/threonine phosphatase PPP (EC 3.1.3.16)	FtsW-like cell division membrane protein CA_C0505	FHA-domain-containing protein	missense_variantMODERATE
7011	NC_000962	21819	A	C	2053.15	67.0	0.97	Nonsyn	tct	Gct	1354T>G	Ser452Ala		fig|83332.12.peg.22	Rv0018c	ppp	Serine/threonine phosphatase PPP (EC 3.1.3.16)	FtsW-like cell division membrane protein CA_C0505	FHA-domain-containing protein	missense_variantMODERATE
7739	NC_000962	21819	A	C	1875.62	65.0	0.98	Nonsyn	tct	Gct	1354T>G	Ser452Ala		fig|83332.12.peg.22	Rv0018c	ppp	Serine/threonine phosphatase PPP (EC 3.1.3.16)	FtsW-like cell division membrane protein CA_C0505	FHA-domain-containing protein	missense_variantMODERATE
58	NC_000962	21819	A	C	3636.19	121.0	0.97	Nonsyn	tct	Gct	1354T>G	Ser452Ala		fig|83332.12.peg.22	Rv0018c	ppp	Serine/threonine phosphatase PPP (EC 3.1.3.16)	FtsW-like cell division membrane protein CA_C0505	FHA-domain-containing protein	missense_variantMODERATE
64	NC_000962	21819	A	C	4279.26	134.0	0.97	Nonsyn	tct	Gct	1354T>G	Ser452Ala		fig|83332.12.peg.22	Rv0018c	ppp	Serine/threonine phosphatase PPP (EC 3.1.3.16)	FtsW-like cell division membrane protein CA_C0505	FHA-domain-containing protein	missense_variantMODERATE
MP2	NC_000962	21819	A	C	6214.22	184.0	1.00	Nonsyn	tct	Gct	1354T>G	Ser452Ala		fig|83332.12.peg.22	Rv0018c	ppp	Serine/threonine phosphatase PPP (EC 3.1.3.16)	FtsW-like cell division membrane protein CA_C0505	FHA-domain-containing protein	missense_variantMODERATE
MP1	NC_000962	21819	A	C	3894.87	115.0	1.00	Nonsyn	tct	Gct	1354T>G	Ser452Ala		fig|83332.12.peg.22	Rv0018c	ppp	Serine/threonine phosphatase PPP (EC 3.1.3.16)	FtsW-like cell division membrane protein CA_C0505	FHA-domain-containing protein	missense_variantMODERATE
54	NC_000962	21819	A	C	16390.5	518.0	0.96	Nonsyn	tct	Gct	1354T>G	Ser452Ala		fig|83332.12.peg.22	Rv0018c	ppp	Serine/threonine phosphatase PPP (EC 3.1.3.16)	FtsW-like cell division membrane protein CA_C0505	FHA-domain-containing protein	missense_variantMODERATE
G01222	NC_000962	22264	T	G	722.97	24.0	1.00	Synon	gca	gcC	909A>C	Ala303Ala		fig|83332.12.peg.22	Rv0018c	ppp	Serine/threonine phosphatase PPP (EC 3.1.3.16)	FtsW-like cell division membrane protein CA_C0505	FHA-domain-containing protein	synonymous_variantLOW
G01491	NC_000962	22264	T	G	4655.84	152.0	0.97	Synon	gca	gcC	909A>C	Ala303Ala		fig|83332.12.peg.22	Rv0018c	ppp	Serine/threonine phosphatase PPP (EC 3.1.3.16)	FtsW-like cell division membrane protein CA_C0505	FHA-domain-containing protein	synonymous_variantLOW
G01492	NC_000962	22264	T	G	9690.16	310.0	0.99	Synon	gca	gcC	909A>C	Ala303Ala		fig|83332.12.peg.22	Rv0018c	ppp	Serine/threonine phosphatase PPP (EC 3.1.3.16)	FtsW-like cell division membrane protein CA_C0505	FHA-domain-containing protein	synonymous_variantLOW
G01498	NC_000962	22264	T	G	1694.48	68.0	0.84	Synon	gca	gcC	909A>C	Ala303Ala		fig|83332.12.peg.22	Rv0018c	ppp	Serine/threonine phosphatase PPP (EC 3.1.3.16)	FtsW-like cell division membrane protein CA_C0505	FHA-domain-containing protein	synonymous_variantLOW
7011	NC_000962	22264	T	G	3384.81	104.0	1.00	Synon	gca	gcC	909A>C	Ala303Ala		fig|83332.12.peg.22	Rv0018c	ppp	Serine/threonine phosphatase PPP (EC 3.1.3.16)	FtsW-like cell division membrane protein CA_C0505	FHA-domain-containing protein	synonymous_variantLOW
7739	NC_000962	22264	T	G	2918.08	89.0	0.99	Synon	gca	gcC	909A>C	Ala303Ala		fig|83332.12.peg.22	Rv0018c	ppp	Serine/threonine phosphatase PPP (EC 3.1.3.16)	FtsW-like cell division membrane protein CA_C0505	FHA-domain-containing protein	synonymous_variantLOW
58	NC_000962	22264	T	G	2218.86	69.0	0.99	Synon	gca	gcC	909A>C	Ala303Ala		fig|83332.12.peg.22	Rv0018c	ppp	Serine/threonine phosphatase PPP (EC 3.1.3.16)	FtsW-like cell division membrane protein CA_C0505	FHA-domain-containing protein	synonymous_variantLOW
64	NC_000962	22264	T	G	2219.66	70.0	0.99	Synon	gca	gcC	909A>C	Ala303Ala		fig|83332.12.peg.22	Rv0018c	ppp	Serine/threonine phosphatase PPP (EC 3.1.3.16)	FtsW-like cell division membrane protein CA_C0505	FHA-domain-containing protein	synonymous_variantLOW
MP2	NC_000962	22264	T	G	6899.66	201.0	1.00	Synon	gca	gcC	909A>C	Ala303Ala		fig|83332.12.peg.22	Rv0018c	ppp	Serine/threonine phosphatase PPP (EC 3.1.3.16)	FtsW-like cell division membrane protein CA_C0505	FHA-domain-containing protein	synonymous_variantLOW
MP1	NC_000962	22264	T	G	8252.08	240.0	1.00	Synon	gca	gcC	909A>C	Ala303Ala		fig|83332.12.peg.22	Rv0018c	ppp	Serine/threonine phosphatase PPP (EC 3.1.3.16)	FtsW-like cell division membrane protein CA_C0505	FHA-domain-containing protein	synonymous_variantLOW
54	NC_000962	22264	T	G	17632.0	528.0	0.99	Synon	gca	gcC	909A>C	Ala303Ala		fig|83332.12.peg.22	Rv0018c	ppp	Serine/threonine phosphatase PPP (EC 3.1.3.16)	FtsW-like cell division membrane protein CA_C0505	FHA-domain-containing protein	synonymous_variantLOW
G01222	NC_000962	23174	C	A	468305	15.0	0.94											Serine/threonine phosphatase PPP (EC 3.1.3.16)	FHA-domain-containing protein	intergenic_regionLOW
G01491	NC_000962	23174	C	A	4860.6	157.0	0.98											Serine/threonine phosphatase PPP (EC 3.1.3.16)	FHA-domain-containing protein	intergenic_regionMODIFIER
G01492	NC_000962	23174	C	A	10096.3	341.0	0.98											Serine/threonine phosphatase PPP (EC 3.1.3.16)	FHA-domain-containing protein	intergenic_regionMODIFIER
G01498	NC_000962	23174	C	A	2582.09	86.0	1.00											Serine/threonine phosphatase PPP (EC 3.1.3.16)	FHA-domain-containing protein	intergenic_regionMODIFIER
7011	NC_000962	23174	C	A	2413.88	85.0	1.00											Serine/threonine phosphatase PPP (EC 3.1.3.16)	FHA-domain-containing protein	intergenic_regionMODIFIER
7739	NC_000962	23174	C	A	2532.04	94.0	1.00											Serine/threonine phosphatase PPP (EC 3.1.3.16)	FHA-domain-containing protein	intergenic_regionMODIFIER
58	NC_000962	23174	C	A	1129.52	38.0	1.00											Serine/threonine phosphatase PPP (EC 3.1.3.16)	FHA-domain-containing protein	intergenic_regionMODIFIER
64	NC_000962	23174	C	A	709527	24.0	0.92											Serine/threonine phosphatase PPP (EC 3.1.3.16)	FHA-domain-containing protein	intergenic_regionLOW
MP2	NC_000962	23174	C	A	6239.1	187.0	1.00											Serine/threonine phosphatase PPP (EC 3.1.3.16)	FHA-domain-containing protein	intergenic_regionMODIFIER
MP1	NC_000962	23174	C	A	6763.68	202.0	1.00											Serine/threonine phosphatase PPP (EC 3.1.3.16)	FHA-domain-containing protein	intergenic_regionMODIFIER
54	NC_000962	23174	C	A	9613.45	296.0	0.98											Serine/threonine phosphatase PPP (EC 3.1.3.16)	FHA-domain-containing protein	intergenic_regionMODIFIER
G01222	NC_000962	26053	C	G	749242	26.0	1.00	Nonsyn	gct	Cct	829G>C	Ala277Pro		fig|83332.12.peg.25	Rv0021c		putative oxidoreductase, nitronate monooxygenase family	tRNA-Leu-CAG	WhiB family transcriptional regulator	missense_variantMODERATE
G01491	NC_000962	26053	C	G	5217.14	166.0	1.00	Nonsyn	gct	Cct	829G>C	Ala277Pro		fig|83332.12.peg.25	Rv0021c		putative oxidoreductase, nitronate monooxygenase family	tRNA-Leu-CAG	WhiB family transcriptional regulator	missense_variantMODERATE
G01492	NC_000962	26053	C	G	11593.1	377.0	0.98	Nonsyn	gct	Cct	829G>C	Ala277Pro		fig|83332.12.peg.25	Rv0021c		putative oxidoreductase, nitronate monooxygenase family	tRNA-Leu-CAG	WhiB family transcriptional regulator	missense_variantMODERATE
G01498	NC_000962	26053	C	G	2036.75	69.0	0.93	Nonsyn	gct	Cct	829G>C	Ala277Pro		fig|83332.12.peg.25	Rv0021c		putative oxidoreductase, nitronate monooxygenase family	tRNA-Leu-CAG	WhiB family transcriptional regulator	missense_variantMODERATE
7011	NC_000962	26053	C	G	2974.72	95.0	1.00	Nonsyn	gct	Cct	829G>C	Ala277Pro		fig|83332.12.peg.25	Rv0021c		putative oxidoreductase, nitronate monooxygenase family	tRNA-Leu-CAG	WhiB family transcriptional regulator	missense_variantMODERATE
7739	NC_000962	26053	C	G	2686.2	86.0	1.00	Nonsyn	gct	Cct	829G>C	Ala277Pro		fig|83332.12.peg.25	Rv0021c		putative oxidoreductase, nitronate monooxygenase family	tRNA-Leu-CAG	WhiB family transcriptional regulator	missense_variantMODERATE
58	NC_000962	26053	C	G	4816.81	147.0	1.00	Nonsyn	gct	Cct	829G>C	Ala277Pro		fig|83332.12.peg.25	Rv0021c		putative oxidoreductase, nitronate monooxygenase family	tRNA-Leu-CAG	WhiB family transcriptional regulator	missense_variantMODERATE
64	NC_000962	26053	C	G	4967.05	153.0	0.99	Nonsyn	gct	Cct	829G>C	Ala277Pro		fig|83332.12.peg.25	Rv0021c		putative oxidoreductase, nitronate monooxygenase family	tRNA-Leu-CAG	WhiB family transcriptional regulator	missense_variantMODERATE
MP2	NC_000962	26053	C	G	7180.74	212.0	1.00	Nonsyn	gct	Cct	829G>C	Ala277Pro		fig|83332.12.peg.25	Rv0021c		putative oxidoreductase, nitronate monooxygenase family	tRNA-Leu-CAG	WhiB family transcriptional regulator	missense_variantMODERATE
MP1	NC_000962	26053	C	G	7997.42	236.0	1.00	Nonsyn	gct	Cct	829G>C	Ala277Pro		fig|83332.12.peg.25	Rv0021c		putative oxidoreductase, nitronate monooxygenase family	tRNA-Leu-CAG	WhiB family transcriptional regulator	missense_variantMODERATE
54	NC_000962	26053	C	G	3897.56	123.0	1.00	Nonsyn	gct	Cct	829G>C	Ala277Pro		fig|83332.12.peg.25	Rv0021c		putative oxidoreductase, nitronate monooxygenase family	tRNA-Leu-CAG	WhiB family transcriptional regulator	missense_variantLOW
G01222	NC_000962	26959	C	G	781702	26.0	1.00											putative oxidoreductase, nitronate monooxygenase family	WhiB family transcriptional regulator	intergenic_regionMODERATE
G01491	NC_000962	26959	C	G	4679.47	145.0	0.99											putative oxidoreductase, nitronate monooxygenase family	WhiB family transcriptional regulator	intergenic_regionMODERATE
G01492	NC_000962	26959	C	G	11496.2	369.0	1.00											putative oxidoreductase, nitronate monooxygenase family	WhiB family transcriptional regulator	intergenic_regionMODERATE
G01498	NC_000962	26959	C	G	2857.39	91.0	1.00											putative oxidoreductase, nitronate monooxygenase family	WhiB family transcriptional regulator	intergenic_regionMODERATE
7011	NC_000962	26959	C	G	1867.87	68.0	1.00											putative oxidoreductase, nitronate monooxygenase family	WhiB family transcriptional regulator	intergenic_regionMODERATE
7739	NC_000962	26959	C	G	1784.65	64.0	0.98											putative oxidoreductase, nitronate monooxygenase family	WhiB family transcriptional regulator	intergenic_regionMODERATE
58	NC_000962	26959	C	G	2959.1	97.0	0.97											putative oxidoreductase, nitronate monooxygenase family	WhiB family transcriptional regulator	intergenic_regionMODERATE
64	NC_000962	26959	C	G	5079.38	163.0	1.00											putative oxidoreductase, nitronate monooxygenase family	WhiB family transcriptional regulator	intergenic_regionMODERATE
MP2	NC_000962	26959	C	G	7134.96	213.0	1.00											putative oxidoreductase, nitronate monooxygenase family	WhiB family transcriptional regulator	intergenic_regionMODERATE
MP1	NC_000962	26959	C	G	8390.66	250.0	1.00											putative oxidoreductase, nitronate monooxygenase family	WhiB family transcriptional regulator	intergenic_regionMODERATE
54	NC_000962	26959	C	G	3799.32	121.0	0.98											putative oxidoreductase, nitronate monooxygenase family	WhiB family transcriptional regulator	intergenic_regionMODERATE
G01222	NC_000962	27469	A	G	1413.31	43.0	1.00											WhiB family transcriptional regulator	HTH-type transcriptional regulator Rv0023	intergenic_regionMODIFIER
G01491	NC_000962	27469	A	G	4880.46	149.0	1.00											WhiB family transcriptional regulator	HTH-type transcriptional regulator Rv0023	intergenic_regionMODIFIER
G01492	NC_000962	27469	A	G	9550.78	299.0	0.98											WhiB family transcriptional regulator	HTH-type transcriptional regulator Rv0023	intergenic_regionMODIFIER
G01498	NC_000962	27469	A	G	1983.74	61.0	0.98											WhiB family transcriptional regulator	HTH-type transcriptional regulator Rv0023	intergenic_regionMODIFIER
7011	NC_000962	27469	A	G	3174.79	96.0	1.00											WhiB family transcriptional regulator	HTH-type transcriptional regulator Rv0023	intergenic_regionMODIFIER
7739	NC_000962	27469	A	G	3743.04	114.0	1.00											WhiB family transcriptional regulator	HTH-type transcriptional regulator Rv0023	intergenic_regionMODIFIER
58	NC_000962	27469	A	G	4822.2	155.0	0.97											WhiB family transcriptional regulator	HTH-type transcriptional regulator Rv0023	intergenic_regionMODIFIER
64	NC_000962	27469	A	G	2149.64	69.0	0.96											WhiB family transcriptional regulator	HTH-type transcriptional regulator Rv0023	intergenic_regionMODIFIER
MP2	NC_000962	27469	A	G	6673.88	192.0	1.00											WhiB family transcriptional regulator	HTH-type transcriptional regulator Rv0023	intergenic_regionMODIFIER
MP1	NC_000962	27469	A	G	6236.91	181.0	1.00											WhiB family transcriptional regulator	HTH-type transcriptional regulator Rv0023	intergenic_regionMODIFIER
54	NC_000962	27469	A	G	17233.8	511.0	1.00											WhiB family transcriptional regulator	HTH-type transcriptional regulator Rv0023	intergenic_regionLOW
G01222	NC_000962	27551	C	G	1204.26	41.0	1.00											WhiB family transcriptional regulator	HTH-type transcriptional regulator Rv0023	intergenic_regionMODIFIER
G01491	NC_000962	27551	C	G	5135.36	159.0	1.00											WhiB family transcriptional regulator	HTH-type transcriptional regulator Rv0023	intergenic_regionMODIFIER
G01492	NC_000962	27551	C	G	10781.0	343.0	1.00											WhiB family transcriptional regulator	HTH-type transcriptional regulator Rv0023	intergenic_regionMODIFIER
G01498	NC_000962	27551	C	G	2311.06	76.0	0.93											WhiB family transcriptional regulator	HTH-type transcriptional regulator Rv0023	intergenic_regionMODIFIER
7011	NC_000962	27551	C	G	2412.57	79.0	0.99											WhiB family transcriptional regulator	HTH-type transcriptional regulator Rv0023	intergenic_regionMODIFIER
7739	NC_000962	27551	C	G	3077.8	96.0	1.00											WhiB family transcriptional regulator	HTH-type transcriptional regulator Rv0023	intergenic_regionMODIFIER
58	NC_000962	27551	C	G	576125	19.0	1.00											WhiB family transcriptional regulator	HTH-type transcriptional regulator Rv0023	intergenic_regionHIGH
64	NC_000962	27551	C	G	472109	15.0	1.00											WhiB family transcriptional regulator	HTH-type transcriptional regulator Rv0023	intergenic_regionLOW
MP2	NC_000962	27551	C	G	6264.95	188.0	0.99											WhiB family transcriptional regulator	HTH-type transcriptional regulator Rv0023	intergenic_regionMODIFIER
MP1	NC_000962	27551	C	G	5831.23	176.0	0.99											WhiB family transcriptional regulator	HTH-type transcriptional regulator Rv0023	intergenic_regionMODIFIER
54	NC_000962	27551	C	G	1251.19	46.0	0.96											WhiB family transcriptional regulator	HTH-type transcriptional regulator Rv0023	intergenic_regionLOW
G01222	NC_000962	30980	CC	CCGATC	699214	22.0	0.96	Insertion	accgccacg	aCCGATCgccacg	1261_1262insGATC	Ala421_Thr422fs	yes	fig|83332.12.peg.30	Rv0026		FIG00821131: hypothetical protein	FIG00821242: hypothetical protein	FIG00822329: hypothetical protein	frameshift_variantMODERATE
G01491	NC_000962	30980	CC	CCGATC	4532.47	147.0	0.97	Insertion	accgccacg	aCCGATCgccacg	1261_1262insGATC	Ala421_Thr422fs	yes	fig|83332.12.peg.30	Rv0026		FIG00821131: hypothetical protein	FIG00821242: hypothetical protein	FIG00822329: hypothetical protein	frameshift_variantMODERATE
G01492	NC_000962	30980	CC	CCGATC	7947.41	271.0	0.95	Insertion	accgccacg	aCCGATCgccacg	1261_1262insGATC	Ala421_Thr422fs	yes	fig|83332.12.peg.30	Rv0026		FIG00821131: hypothetical protein	FIG00821242: hypothetical protein	FIG00822329: hypothetical protein	frameshift_variantMODERATE
G01498	NC_000962	30980	CC	CCGATC	1300.64	46.0	0.94	Insertion	accgccacg	aCCGATCgccacg	1261_1262insGATC	Ala421_Thr422fs	yes	fig|83332.12.peg.30	Rv0026		FIG00821131: hypothetical protein	FIG00821242: hypothetical protein	FIG00822329: hypothetical protein	frameshift_variantMODERATE
7011	NC_000962	30980	CC	CCGATC	2073.15	69.0	0.96	Insertion	accgccacg	aCCGATCgccacg	1261_1262insGATC	Ala421_Thr422fs	yes	fig|83332.12.peg.30	Rv0026		FIG00821131: hypothetical protein	FIG00821242: hypothetical protein	FIG00822329: hypothetical protein	frameshift_variantMODERATE
7739	NC_000962	30980	CC	CCGATC	1866.05	63.0	0.88	Insertion	accgccacg	aCCGATCgccacg	1261_1262insGATC	Ala421_Thr422fs	yes	fig|83332.12.peg.30	Rv0026		FIG00821131: hypothetical protein	FIG00821242: hypothetical protein	FIG00822329: hypothetical protein	frameshift_variantMODERATE
58	NC_000962	30980	CC	CCGATC	1211.64	41.0	0.85	Insertion	accgccacg	aCCGATCgccacg	1261_1262insGATC	Ala421_Thr422fs	yes	fig|83332.12.peg.30	Rv0026		FIG00821131: hypothetical protein	FIG00821242: hypothetical protein	FIG00822329: hypothetical protein	frameshift_variantMODERATE
64	NC_000962	30980	CC	CCGATC	371507	14.0	0.56	Insertion	accgccacg	aCCGATCgccacg	1261_1262insGATC	Ala421_Thr422fs	yes	fig|83332.12.peg.30	Rv0026		FIG00821131: hypothetical protein	FIG00821242: hypothetical protein	FIG00822329: hypothetical protein	frameshift_variantLOW
MP2	NC_000962	30980	CC	CCGATC	5806.07	179.0	0.97	Insertion	accgccacg	aCCGATCgccacg	1261_1262insGATC	Ala421_Thr422fs	yes	fig|83332.12.peg.30	Rv0026		FIG00821131: hypothetical protein	FIG00821242: hypothetical protein	FIG00822329: hypothetical protein	frameshift_variantMODERATE
MP1	NC_000962	30980	CC	CCGATC	6302.55	203.0	0.97	Insertion	accgccacg	aCCGATCgccacg	1261_1262insGATC	Ala421_Thr422fs	yes	fig|83332.12.peg.30	Rv0026		FIG00821131: hypothetical protein	FIG00821242: hypothetical protein	FIG00822329: hypothetical protein	frameshift_variantMODERATE
54	NC_000962	30980	CC	CCGATC	11268.5	352.0	0.90	Insertion	accgccacg	aCCGATCgccacg	1261_1262insGATC	Ala421_Thr422fs	yes	fig|83332.12.peg.30	Rv0026		FIG00821131: hypothetical protein	FIG00821242: hypothetical protein	FIG00822329: hypothetical protein	frameshift_variantMODERATE
G01222	NC_000962	31057	C	G	1105.17	34.0	1.00	Nonsyn	caa	Gaa	1336C>G	Gln446Glu		fig|83332.12.peg.30	Rv0026		FIG00821131: hypothetical protein	FIG00821242: hypothetical protein	FIG00822329: hypothetical protein	missense_variantHIGH
G01491	NC_000962	31057	C	G	6473.61	197.0	0.99	Nonsyn	caa	Gaa	1336C>G	Gln446Glu		fig|83332.12.peg.30	Rv0026		FIG00821131: hypothetical protein	FIG00821242: hypothetical protein	FIG00822329: hypothetical protein	missense_variantHIGH
G01492	NC_000962	31057	C	G	10500.8	326.0	0.98	Nonsyn	caa	Gaa	1336C>G	Gln446Glu		fig|83332.12.peg.30	Rv0026		FIG00821131: hypothetical protein	FIG00821242: hypothetical protein	FIG00822329: hypothetical protein	missense_variantHIGH
G01498	NC_000962	31057	C	G	2148.66	68.0	1.00	Nonsyn	caa	Gaa	1336C>G	Gln446Glu		fig|83332.12.peg.30	Rv0026		FIG00821131: hypothetical protein	FIG00821242: hypothetical protein	FIG00822329: hypothetical protein	missense_variantHIGH
7011	NC_000962	31057	C	G	3420.96	108.0	1.00	Nonsyn	caa	Gaa	1336C>G	Gln446Glu		fig|83332.12.peg.30	Rv0026		FIG00821131: hypothetical protein	FIG00821242: hypothetical protein	FIG00822329: hypothetical protein	missense_variantHIGH
7739	NC_000962	31057	C	G	3027.49	95.0	1.00	Nonsyn	caa	Gaa	1336C>G	Gln446Glu		fig|83332.12.peg.30	Rv0026		FIG00821131: hypothetical protein	FIG00821242: hypothetical protein	FIG00822329: hypothetical protein	missense_variantHIGH
58	NC_000962	31057	C	G	4717.91	142.0	1.00	Nonsyn	caa	Gaa	1336C>G	Gln446Glu		fig|83332.12.peg.30	Rv0026		FIG00821131: hypothetical protein	FIG00821242: hypothetical protein	FIG00822329: hypothetical protein	missense_variantMODERATE
64	NC_000962	31057	C	G	3844.32	119.0	1.00	Nonsyn	caa	Gaa	1336C>G	Gln446Glu		fig|83332.12.peg.30	Rv0026		FIG00821131: hypothetical protein	FIG00821242: hypothetical protein	FIG00822329: hypothetical protein	missense_variantMODERATE
MP2	NC_000962	31057	C	G	8968.81	259.0	0.99	Nonsyn	caa	Gaa	1336C>G	Gln446Glu		fig|83332.12.peg.30	Rv0026		FIG00821131: hypothetical protein	FIG00821242: hypothetical protein	FIG00822329: hypothetical protein	missense_variantHIGH
MP1	NC_000962	31057	C	G	7761.84	231.0	1.00	Nonsyn	caa	Gaa	1336C>G	Gln446Glu		fig|83332.12.peg.30	Rv0026		FIG00821131: hypothetical protein	FIG00821242: hypothetical protein	FIG00822329: hypothetical protein	missense_variantHIGH
54	NC_000962	31057	C	G	4017.24	126.0	0.98	Nonsyn	caa	Gaa	1336C>G	Gln446Glu		fig|83332.12.peg.30	Rv0026		FIG00821131: hypothetical protein	FIG00821242: hypothetical protein	FIG00822329: hypothetical protein	missense_variantMODERATE
G01222	NC_000962	34044	T	C	1530.56	48.0	1.00											Mobile element protein	Acetyltransferase (GNAT) domain / Serine palmitoyltransferase (EC 2.3.1.50)	intergenic_regionMODIFIER
G01491	NC_000962	34044	T	C	1974.59	63.0	1.00											Mobile element protein	Acetyltransferase (GNAT) domain / Serine palmitoyltransferase (EC 2.3.1.50)	intergenic_regionMODERATE
G01492	NC_000962	34044	T	C	6338.39	204.0	0.98											Mobile element protein	Acetyltransferase (GNAT) domain / Serine palmitoyltransferase (EC 2.3.1.50)	intergenic_regionMODERATE
G01498	NC_000962	34044	T	C	2229.62	71.0	1.00											Mobile element protein	Acetyltransferase (GNAT) domain / Serine palmitoyltransferase (EC 2.3.1.50)	intergenic_regionMODERATE
7011	NC_000962	34044	T	C	3092.57	98.0	0.99											Mobile element protein	Acetyltransferase (GNAT) domain / Serine palmitoyltransferase (EC 2.3.1.50)	intergenic_regionMODERATE
7739	NC_000962	34044	T	C	3470.94	108.0	1.00											Mobile element protein	Acetyltransferase (GNAT) domain / Serine palmitoyltransferase (EC 2.3.1.50)	intergenic_regionMODERATE
58	NC_000962	34044	T	C	1210.46	39.0	1.00											Mobile element protein	Acetyltransferase (GNAT) domain / Serine palmitoyltransferase (EC 2.3.1.50)	intergenic_regionMODIFIER
64	NC_000962	34044	T	C	1121.62	36.0	0.92											Mobile element protein	Acetyltransferase (GNAT) domain / Serine palmitoyltransferase (EC 2.3.1.50)	intergenic_regionMODERATE
MP2	NC_000962	34044	T	C	8191.04	243.0	1.00											Mobile element protein	Acetyltransferase (GNAT) domain / Serine palmitoyltransferase (EC 2.3.1.50)	intergenic_regionMODIFIER
MP1	NC_000962	34044	T	C	8634.23	252.0	1.00											Mobile element protein	Acetyltransferase (GNAT) domain / Serine palmitoyltransferase (EC 2.3.1.50)	intergenic_regionMODIFIER
54	NC_000962	34044	T	C	3887.35	131.0	0.99											Mobile element protein	Acetyltransferase (GNAT) domain / Serine palmitoyltransferase (EC 2.3.1.50)	intergenic_regionLOW
G01222	NC_000962	36538	T	C	802771	25.0	1.00	Synon	tct	tcC	2244T>C	Ser748Ser		fig|83332.12.peg.37	Rv0032	bioF2	Acetyltransferase (GNAT) domain / Serine palmitoyltransferase (EC 2.3.1.50)	Mobile element protein	Acyl carrier protein @ Acyl carrier protein associated with serine palmitoyltransferase	synonymous_variantMODERATE
G01491	NC_000962	36538	T	C	6209.59	198.0	0.99	Synon	tct	tcC	2244T>C	Ser748Ser		fig|83332.12.peg.37	Rv0032	bioF2	Acetyltransferase (GNAT) domain / Serine palmitoyltransferase (EC 2.3.1.50)	Mobile element protein	Acyl carrier protein @ Acyl carrier protein associated with serine palmitoyltransferase	synonymous_variantMODERATE
G01492	NC_000962	36538	T	C	12530.6	397.0	0.99	Synon	tct	tcC	2244T>C	Ser748Ser		fig|83332.12.peg.37	Rv0032	bioF2	Acetyltransferase (GNAT) domain / Serine palmitoyltransferase (EC 2.3.1.50)	Mobile element protein	Acyl carrier protein @ Acyl carrier protein associated with serine palmitoyltransferase	synonymous_variantMODERATE
G01498	NC_000962	36538	T	C	2660.79	87.0	1.00	Synon	tct	tcC	2244T>C	Ser748Ser		fig|83332.12.peg.37	Rv0032	bioF2	Acetyltransferase (GNAT) domain / Serine palmitoyltransferase (EC 2.3.1.50)	Mobile element protein	Acyl carrier protein @ Acyl carrier protein associated with serine palmitoyltransferase	synonymous_variantMODERATE
7011	NC_000962	36538	T	C	2392.94	77.0	0.97	Synon	tct	tcC	2244T>C	Ser748Ser		fig|83332.12.peg.37	Rv0032	bioF2	Acetyltransferase (GNAT) domain / Serine palmitoyltransferase (EC 2.3.1.50)	Mobile element protein	Acyl carrier protein @ Acyl carrier protein associated with serine palmitoyltransferase	synonymous_variantMODERATE
7739	NC_000962	36538	T	C	1837.58	60.0	1.00	Synon	tct	tcC	2244T>C	Ser748Ser		fig|83332.12.peg.37	Rv0032	bioF2	Acetyltransferase (GNAT) domain / Serine palmitoyltransferase (EC 2.3.1.50)	Mobile element protein	Acyl carrier protein @ Acyl carrier protein associated with serine palmitoyltransferase	synonymous_variantMODERATE
58	NC_000962	36538	T	C	2687.85	82.0	0.98	Synon	tct	tcC	2244T>C	Ser748Ser		fig|83332.12.peg.37	Rv0032	bioF2	Acetyltransferase (GNAT) domain / Serine palmitoyltransferase (EC 2.3.1.50)	Mobile element protein	Acyl carrier protein @ Acyl carrier protein associated with serine palmitoyltransferase	synonymous_variantMODERATE
64	NC_000962	36538	T	C	2185.63	69.0	0.99	Synon	tct	tcC	2244T>C	Ser748Ser		fig|83332.12.peg.37	Rv0032	bioF2	Acetyltransferase (GNAT) domain / Serine palmitoyltransferase (EC 2.3.1.50)	Mobile element protein	Acyl carrier protein @ Acyl carrier protein associated with serine palmitoyltransferase	synonymous_variantMODERATE
MP2	NC_000962	36538	T	C	7326.62	214.0	1.00	Synon	tct	tcC	2244T>C	Ser748Ser		fig|83332.12.peg.37	Rv0032	bioF2	Acetyltransferase (GNAT) domain / Serine palmitoyltransferase (EC 2.3.1.50)	Mobile element protein	Acyl carrier protein @ Acyl carrier protein associated with serine palmitoyltransferase	synonymous_variantMODERATE
MP1	NC_000962	36538	T	C	5716.04	168.0	0.99	Synon	tct	tcC	2244T>C	Ser748Ser		fig|83332.12.peg.37	Rv0032	bioF2	Acetyltransferase (GNAT) domain / Serine palmitoyltransferase (EC 2.3.1.50)	Mobile element protein	Acyl carrier protein @ Acyl carrier protein associated with serine palmitoyltransferase	synonymous_variantMODERATE
54	NC_000962	36538	T	C	4034.36	126.0	0.97	Synon	tct	tcC	2244T>C	Ser748Ser		fig|83332.12.peg.37	Rv0032	bioF2	Acetyltransferase (GNAT) domain / Serine palmitoyltransferase (EC 2.3.1.50)	Mobile element protein	Acyl carrier protein @ Acyl carrier protein associated with serine palmitoyltransferase	synonymous_variantLOW
G01222	NC_000962	38121	A	C	730364	22.0	0.96	Nonsyn	gaa	gCa	863A>C	Glu288Ala		fig|83332.12.peg.40	Rv0035	fadD34	Long-chain fatty-acid-AMP ligase, Mycobacterial subgroup FadD34 @ FIG022758: Long-chain-fatty-acid--CoA ligase (EC 6.2.1.3)	Ketosteroid isomerase-related protein	hypothetical protein	missense_variantLOW
G01491	NC_000962	38121	A	C	6127.42	197.0	0.97	Nonsyn	gaa	gCa	863A>C	Glu288Ala		fig|83332.12.peg.40	Rv0035	fadD34	Long-chain fatty-acid-AMP ligase, Mycobacterial subgroup FadD34 @ FIG022758: Long-chain-fatty-acid--CoA ligase (EC 6.2.1.3)	Ketosteroid isomerase-related protein	hypothetical protein	missense_variantLOW
G01492	NC_000962	38121	A	C	13067.0	421.0	0.97	Nonsyn	gaa	gCa	863A>C	Glu288Ala		fig|83332.12.peg.40	Rv0035	fadD34	Long-chain fatty-acid-AMP ligase, Mycobacterial subgroup FadD34 @ FIG022758: Long-chain-fatty-acid--CoA ligase (EC 6.2.1.3)	Ketosteroid isomerase-related protein	hypothetical protein	missense_variantLOW
G01498	NC_000962	38121	A	C	2594.11	90.0	0.91	Nonsyn	gaa	gCa	863A>C	Glu288Ala		fig|83332.12.peg.40	Rv0035	fadD34	Long-chain fatty-acid-AMP ligase, Mycobacterial subgroup FadD34 @ FIG022758: Long-chain-fatty-acid--CoA ligase (EC 6.2.1.3)	Ketosteroid isomerase-related protein	hypothetical protein	missense_variantLOW
7011	NC_000962	38121	A	C	3306.5	107.0	1.00	Nonsyn	gaa	gCa	863A>C	Glu288Ala		fig|83332.12.peg.40	Rv0035	fadD34	Long-chain fatty-acid-AMP ligase, Mycobacterial subgroup FadD34 @ FIG022758: Long-chain-fatty-acid--CoA ligase (EC 6.2.1.3)	Ketosteroid isomerase-related protein	hypothetical protein	missense_variantLOW
7739	NC_000962	38121	A	C	2022.22	64.0	0.98	Nonsyn	gaa	gCa	863A>C	Glu288Ala		fig|83332.12.peg.40	Rv0035	fadD34	Long-chain fatty-acid-AMP ligase, Mycobacterial subgroup FadD34 @ FIG022758: Long-chain-fatty-acid--CoA ligase (EC 6.2.1.3)	Ketosteroid isomerase-related protein	hypothetical protein	missense_variantLOW
58	NC_000962	38121	A	C	1106.54	39.0	0.95	Nonsyn	gaa	gCa	863A>C	Glu288Ala		fig|83332.12.peg.40	Rv0035	fadD34	Long-chain fatty-acid-AMP ligase, Mycobacterial subgroup FadD34 @ FIG022758: Long-chain-fatty-acid--CoA ligase (EC 6.2.1.3)	Ketosteroid isomerase-related protein	hypothetical protein	missense_variantMODERATE
64	NC_000962	38121	A	C	1410.23	51.0	0.94	Nonsyn	gaa	gCa	863A>C	Glu288Ala		fig|83332.12.peg.40	Rv0035	fadD34	Long-chain fatty-acid-AMP ligase, Mycobacterial subgroup FadD34 @ FIG022758: Long-chain-fatty-acid--CoA ligase (EC 6.2.1.3)	Ketosteroid isomerase-related protein	hypothetical protein	missense_variantLOW
MP2	NC_000962	38121	A	C	7955.28	233.0	1.00	Nonsyn	gaa	gCa	863A>C	Glu288Ala		fig|83332.12.peg.40	Rv0035	fadD34	Long-chain fatty-acid-AMP ligase, Mycobacterial subgroup FadD34 @ FIG022758: Long-chain-fatty-acid--CoA ligase (EC 6.2.1.3)	Ketosteroid isomerase-related protein	hypothetical protein	missense_variantLOW
MP1	NC_000962	38121	A	C	8309.51	245.0	1.00	Nonsyn	gaa	gCa	863A>C	Glu288Ala		fig|83332.12.peg.40	Rv0035	fadD34	Long-chain fatty-acid-AMP ligase, Mycobacterial subgroup FadD34 @ FIG022758: Long-chain-fatty-acid--CoA ligase (EC 6.2.1.3)	Ketosteroid isomerase-related protein	hypothetical protein	missense_variantLOW
54	NC_000962	38121	A	C	803.18	26.0	1.00	Nonsyn	gaa	gCa	863A>C	Glu288Ala		fig|83332.12.peg.40	Rv0035	fadD34	Long-chain fatty-acid-AMP ligase, Mycobacterial subgroup FadD34 @ FIG022758: Long-chain-fatty-acid--CoA ligase (EC 6.2.1.3)	Ketosteroid isomerase-related protein	hypothetical protein	missense_variantMODERATE
G01222	NC_000962	41238	A	G	1332.17	44.0	1.00											putative membrane protein	UPF0301 protein YqgE	intergenic_regionMODIFIER
G01491	NC_000962	41238	A	G	6314.98	199.0	0.99											putative membrane protein	UPF0301 protein YqgE	intergenic_regionMODIFIER
G01492	NC_000962	41238	A	G	12888.7	413.0	0.98											putative membrane protein	UPF0301 protein YqgE	intergenic_regionMODIFIER
G01498	NC_000962	41238	A	G	3302.87	123.0	0.90											putative membrane protein	UPF0301 protein YqgE	intergenic_regionMODIFIER
7011	NC_000962	41238	A	G	3669.97	115.0	0.99											putative membrane protein	UPF0301 protein YqgE	intergenic_regionMODIFIER
7739	NC_000962	41238	A	G	2496.0	81.0	0.98											putative membrane protein	UPF0301 protein YqgE	intergenic_regionMODIFIER
58	NC_000962	41238	A	G	429177	13.0	1.00											putative membrane protein	UPF0301 protein YqgE	intergenic_regionMODIFIER
64	NC_000962	41238	A	G	326288	11.0	1.00											putative membrane protein	UPF0301 protein YqgE	intergenic_regionMODIFIER
MP2	NC_000962	41238	A	G	6309.47	183.0	0.99											putative membrane protein	UPF0301 protein YqgE	intergenic_regionMODIFIER
MP1	NC_000962	41238	A	G	7424.15	218.0	1.00											putative membrane protein	UPF0301 protein YqgE	intergenic_regionMODIFIER
54	NC_000962	41238	A	G	5312.36	160.0	0.99											putative membrane protein	UPF0301 protein YqgE	intergenic_regionMODIFIER
G01222	NC_000962	42281	C	A	1382.69	43.0	1.00	Nonsyn	tgc	tTc	71G>T	Cys24Phe		fig|83332.12.peg.44	Rv0039c		Putative transmembrane protein	UPF0301 protein YqgE	Proline-rich 28 kDa antigen precursor	missense_variantMODERATE
G01491	NC_000962	42281	C	A	3975.64	124.0	1.00	Nonsyn	tgc	tTc	71G>T	Cys24Phe		fig|83332.12.peg.44	Rv0039c		Putative transmembrane protein	UPF0301 protein YqgE	Proline-rich 28 kDa antigen precursor	missense_variantMODERATE
G01492	NC_000962	42281	C	A	5758.89	186.0	0.99	Nonsyn	tgc	tTc	71G>T	Cys24Phe		fig|83332.12.peg.44	Rv0039c		Putative transmembrane protein	UPF0301 protein YqgE	Proline-rich 28 kDa antigen precursor	missense_variantMODERATE
G01498	NC_000962	42281	C	A	1466.94	52.0	1.00	Nonsyn	tgc	tTc	71G>T	Cys24Phe		fig|83332.12.peg.44	Rv0039c		Putative transmembrane protein	UPF0301 protein YqgE	Proline-rich 28 kDa antigen precursor	missense_variantMODERATE
7011	NC_000962	42281	C	A	2652.03	82.0	1.00	Nonsyn	tgc	tTc	71G>T	Cys24Phe		fig|83332.12.peg.44	Rv0039c		Putative transmembrane protein	UPF0301 protein YqgE	Proline-rich 28 kDa antigen precursor	missense_variantMODERATE
7739	NC_000962	42281	C	A	2616.82	83.0	1.00	Nonsyn	tgc	tTc	71G>T	Cys24Phe		fig|83332.12.peg.44	Rv0039c		Putative transmembrane protein	UPF0301 protein YqgE	Proline-rich 28 kDa antigen precursor	missense_variantMODERATE
58	NC_000962	42281	C	A	1252.15	40.0	1.00	Nonsyn	tgc	tTc	71G>T	Cys24Phe		fig|83332.12.peg.44	Rv0039c		Putative transmembrane protein	UPF0301 protein YqgE	Proline-rich 28 kDa antigen precursor	missense_variantMODERATE
64	NC_000962	42281	C	A	1775.01	56.0	1.00	Nonsyn	tgc	tTc	71G>T	Cys24Phe		fig|83332.12.peg.44	Rv0039c		Putative transmembrane protein	UPF0301 protein YqgE	Proline-rich 28 kDa antigen precursor	missense_variantMODERATE
MP2	NC_000962	42281	C	A	6069.39	175.0	0.99	Nonsyn	tgc	tTc	71G>T	Cys24Phe		fig|83332.12.peg.44	Rv0039c		Putative transmembrane protein	UPF0301 protein YqgE	Proline-rich 28 kDa antigen precursor	missense_variantMODERATE
MP1	NC_000962	42281	C	A	4558.21	134.0	1.00	Nonsyn	tgc	tTc	71G>T	Cys24Phe		fig|83332.12.peg.44	Rv0039c		Putative transmembrane protein	UPF0301 protein YqgE	Proline-rich 28 kDa antigen precursor	missense_variantMODERATE
54	NC_000962	42281	C	A	3615.95	119.0	0.98	Nonsyn	tgc	tTc	71G>T	Cys24Phe		fig|83332.12.peg.44	Rv0039c		Putative transmembrane protein	UPF0301 protein YqgE	Proline-rich 28 kDa antigen precursor	missense_variantLOW
G01222	NC_000962	42967	G	C	922813	29.0	1.00	Synon	ccc	ccG	399C>G	Pro133Pro		fig|83332.12.peg.45	Rv0040c	mtc28	Proline-rich 28 kDa antigen precursor	Putative transmembrane protein	Leucyl-tRNA synthetase (EC 6.1.1.4)	synonymous_variantLOW
G01491	NC_000962	42967	G	C	4539.72	143.0	0.99	Synon	ccc	ccG	399C>G	Pro133Pro		fig|83332.12.peg.45	Rv0040c	mtc28	Proline-rich 28 kDa antigen precursor	Putative transmembrane protein	Leucyl-tRNA synthetase (EC 6.1.1.4)	synonymous_variantLOW
G01492	NC_000962	42967	G	C	9520.11	306.0	0.99	Synon	ccc	ccG	399C>G	Pro133Pro		fig|83332.12.peg.45	Rv0040c	mtc28	Proline-rich 28 kDa antigen precursor	Putative transmembrane protein	Leucyl-tRNA synthetase (EC 6.1.1.4)	synonymous_variantLOW
G01498	NC_000962	42967	G	C	1804.39	57.0	1.00	Synon	ccc	ccG	399C>G	Pro133Pro		fig|83332.12.peg.45	Rv0040c	mtc28	Proline-rich 28 kDa antigen precursor	Putative transmembrane protein	Leucyl-tRNA synthetase (EC 6.1.1.4)	synonymous_variantLOW
7011	NC_000962	42967	G	C	2689.79	95.0	1.00	Synon	ccc	ccG	399C>G	Pro133Pro		fig|83332.12.peg.45	Rv0040c	mtc28	Proline-rich 28 kDa antigen precursor	Putative transmembrane protein	Leucyl-tRNA synthetase (EC 6.1.1.4)	synonymous_variantLOW
7739	NC_000962	42967	G	C	3252.44	106.0	1.00	Synon	ccc	ccG	399C>G	Pro133Pro		fig|83332.12.peg.45	Rv0040c	mtc28	Proline-rich 28 kDa antigen precursor	Putative transmembrane protein	Leucyl-tRNA synthetase (EC 6.1.1.4)	synonymous_variantLOW
58	NC_000962	42967	G	C	3311.62	105.0	1.00	Synon	ccc	ccG	399C>G	Pro133Pro		fig|83332.12.peg.45	Rv0040c	mtc28	Proline-rich 28 kDa antigen precursor	Putative transmembrane protein	Leucyl-tRNA synthetase (EC 6.1.1.4)	synonymous_variantLOW
64	NC_000962	42967	G	C	4128.39	133.0	0.96	Synon	ccc	ccG	399C>G	Pro133Pro		fig|83332.12.peg.45	Rv0040c	mtc28	Proline-rich 28 kDa antigen precursor	Putative transmembrane protein	Leucyl-tRNA synthetase (EC 6.1.1.4)	synonymous_variantLOW
MP2	NC_000962	42967	G	C	8167.53	240.0	1.00	Synon	ccc	ccG	399C>G	Pro133Pro		fig|83332.12.peg.45	Rv0040c	mtc28	Proline-rich 28 kDa antigen precursor	Putative transmembrane protein	Leucyl-tRNA synthetase (EC 6.1.1.4)	synonymous_variantLOW
MP1	NC_000962	42967	G	C	8384.31	247.0	1.00	Synon	ccc	ccG	399C>G	Pro133Pro		fig|83332.12.peg.45	Rv0040c	mtc28	Proline-rich 28 kDa antigen precursor	Putative transmembrane protein	Leucyl-tRNA synthetase (EC 6.1.1.4)	synonymous_variantLOW
54	NC_000962	42967	G	C	4959.26	156.0	1.00	Synon	ccc	ccG	399C>G	Pro133Pro		fig|83332.12.peg.45	Rv0040c	mtc28	Proline-rich 28 kDa antigen precursor	Putative transmembrane protein	Leucyl-tRNA synthetase (EC 6.1.1.4)	synonymous_variantLOW
G01222	NC_000962	43945	A	G	963608	31.0	1.00	Synon	gta	gtG	384A>G	Val128Val		fig|83332.12.peg.46	Rv0041	leuS	Leucyl-tRNA synthetase (EC 6.1.1.4)	Proline-rich 28 kDa antigen precursor	Transcriptional regulator, MarR family	synonymous_variantLOW
G01491	NC_000962	43945	A	G	3673.27	117.0	0.99	Synon	gta	gtG	384A>G	Val128Val		fig|83332.12.peg.46	Rv0041	leuS	Leucyl-tRNA synthetase (EC 6.1.1.4)	Proline-rich 28 kDa antigen precursor	Transcriptional regulator, MarR family	synonymous_variantLOW
G01492	NC_000962	43945	A	G	11659.2	370.0	0.99	Synon	gta	gtG	384A>G	Val128Val		fig|83332.12.peg.46	Rv0041	leuS	Leucyl-tRNA synthetase (EC 6.1.1.4)	Proline-rich 28 kDa antigen precursor	Transcriptional regulator, MarR family	synonymous_variantLOW
G01498	NC_000962	43945	A	G	2185.31	74.0	0.99	Synon	gta	gtG	384A>G	Val128Val		fig|83332.12.peg.46	Rv0041	leuS	Leucyl-tRNA synthetase (EC 6.1.1.4)	Proline-rich 28 kDa antigen precursor	Transcriptional regulator, MarR family	synonymous_variantLOW
7011	NC_000962	43945	A	G	2382.78	79.0	1.00	Synon	gta	gtG	384A>G	Val128Val		fig|83332.12.peg.46	Rv0041	leuS	Leucyl-tRNA synthetase (EC 6.1.1.4)	Proline-rich 28 kDa antigen precursor	Transcriptional regulator, MarR family	synonymous_variantLOW
7739	NC_000962	43945	A	G	2720.01	93.0	1.00	Synon	gta	gtG	384A>G	Val128Val		fig|83332.12.peg.46	Rv0041	leuS	Leucyl-tRNA synthetase (EC 6.1.1.4)	Proline-rich 28 kDa antigen precursor	Transcriptional regulator, MarR family	synonymous_variantLOW
58	NC_000962	43945	A	G	813242	27.0	1.00	Synon	gta	gtG	384A>G	Val128Val		fig|83332.12.peg.46	Rv0041	leuS	Leucyl-tRNA synthetase (EC 6.1.1.4)	Proline-rich 28 kDa antigen precursor	Transcriptional regulator, MarR family	synonymous_variantLOW
64	NC_000962	43945	A	G	864426	32.0	0.97	Synon	gta	gtG	384A>G	Val128Val		fig|83332.12.peg.46	Rv0041	leuS	Leucyl-tRNA synthetase (EC 6.1.1.4)	Proline-rich 28 kDa antigen precursor	Transcriptional regulator, MarR family	synonymous_variantMODERATE
MP2	NC_000962	43945	A	G	8174.35	245.0	1.00	Synon	gta	gtG	384A>G	Val128Val		fig|83332.12.peg.46	Rv0041	leuS	Leucyl-tRNA synthetase (EC 6.1.1.4)	Proline-rich 28 kDa antigen precursor	Transcriptional regulator, MarR family	synonymous_variantLOW
MP1	NC_000962	43945	A	G	8262.89	250.0	1.00	Synon	gta	gtG	384A>G	Val128Val		fig|83332.12.peg.46	Rv0041	leuS	Leucyl-tRNA synthetase (EC 6.1.1.4)	Proline-rich 28 kDa antigen precursor	Transcriptional regulator, MarR family	synonymous_variantLOW
54	NC_000962	43945	A	G	818551	28.0	0.93	Synon	gta	gtG	384A>G	Val128Val		fig|83332.12.peg.46	Rv0041	leuS	Leucyl-tRNA synthetase (EC 6.1.1.4)	Proline-rich 28 kDa antigen precursor	Transcriptional regulator, MarR family	synonymous_variantLOW
G01222	NC_000962	44125	A	G	807516	25.0	1.00	Synon	aca	acG	564A>G	Thr188Thr		fig|83332.12.peg.46	Rv0041	leuS	Leucyl-tRNA synthetase (EC 6.1.1.4)	Proline-rich 28 kDa antigen precursor	Transcriptional regulator, MarR family	synonymous_variantLOW
G01491	NC_000962	44125	A	G	4192.32	136.0	0.97	Synon	aca	acG	564A>G	Thr188Thr		fig|83332.12.peg.46	Rv0041	leuS	Leucyl-tRNA synthetase (EC 6.1.1.4)	Proline-rich 28 kDa antigen precursor	Transcriptional regulator, MarR family	synonymous_variantLOW
G01492	NC_000962	44125	A	G	10041.8	321.0	0.98	Synon	aca	acG	564A>G	Thr188Thr		fig|83332.12.peg.46	Rv0041	leuS	Leucyl-tRNA synthetase (EC 6.1.1.4)	Proline-rich 28 kDa antigen precursor	Transcriptional regulator, MarR family	synonymous_variantLOW
G01498	NC_000962	44125	A	G	1598.68	61.0	0.88	Synon	aca	acG	564A>G	Thr188Thr		fig|83332.12.peg.46	Rv0041	leuS	Leucyl-tRNA synthetase (EC 6.1.1.4)	Proline-rich 28 kDa antigen precursor	Transcriptional regulator, MarR family	synonymous_variantLOW
7011	NC_000962	44125	A	G	3238.13	103.0	1.00	Synon	aca	acG	564A>G	Thr188Thr		fig|83332.12.peg.46	Rv0041	leuS	Leucyl-tRNA synthetase (EC 6.1.1.4)	Proline-rich 28 kDa antigen precursor	Transcriptional regulator, MarR family	synonymous_variantLOW
7739	NC_000962	44125	A	G	3247.72	99.0	1.00	Synon	aca	acG	564A>G	Thr188Thr		fig|83332.12.peg.46	Rv0041	leuS	Leucyl-tRNA synthetase (EC 6.1.1.4)	Proline-rich 28 kDa antigen precursor	Transcriptional regulator, MarR family	synonymous_variantLOW
58	NC_000962	44125	A	G	573263	19.0	0.95	Synon	aca	acG	564A>G	Thr188Thr		fig|83332.12.peg.46	Rv0041	leuS	Leucyl-tRNA synthetase (EC 6.1.1.4)	Proline-rich 28 kDa antigen precursor	Transcriptional regulator, MarR family	synonymous_variantLOW
64	NC_000962	44125	A	G	237069	8.0	1.00	Synon	aca	acG	564A>G	Thr188Thr		fig|83332.12.peg.46	Rv0041	leuS	Leucyl-tRNA synthetase (EC 6.1.1.4)	Proline-rich 28 kDa antigen precursor	Transcriptional regulator, MarR family	synonymous_variantMODERATE
MP2	NC_000962	44125	A	G	9319.07	272.0	1.00	Synon	aca	acG	564A>G	Thr188Thr		fig|83332.12.peg.46	Rv0041	leuS	Leucyl-tRNA synthetase (EC 6.1.1.4)	Proline-rich 28 kDa antigen precursor	Transcriptional regulator, MarR family	synonymous_variantLOW
MP1	NC_000962	44125	A	G	7351.36	221.0	1.00	Synon	aca	acG	564A>G	Thr188Thr		fig|83332.12.peg.46	Rv0041	leuS	Leucyl-tRNA synthetase (EC 6.1.1.4)	Proline-rich 28 kDa antigen precursor	Transcriptional regulator, MarR family	synonymous_variantLOW
54	NC_000962	44125	A	G	593256	20.0	0.95	Synon	aca	acG	564A>G	Thr188Thr		fig|83332.12.peg.46	Rv0041	leuS	Leucyl-tRNA synthetase (EC 6.1.1.4)	Proline-rich 28 kDa antigen precursor	Transcriptional regulator, MarR family	synonymous_variantLOW
G01222	NC_000962	47899	C	G	868973	28.0	1.00	Nonsyn	ggc	Cgc	202G>C	Gly68Arg		fig|83332.12.peg.49	Rv0043c		Transcriptional regulator, GntR family	hypothetical protein	Putative oxidoreductase	missense_variantMODERATE
G01491	NC_000962	47899	C	G	4403.69	142.0	0.96	Nonsyn	ggc	Cgc	202G>C	Gly68Arg		fig|83332.12.peg.49	Rv0043c		Transcriptional regulator, GntR family	hypothetical protein	Putative oxidoreductase	missense_variantMODERATE
G01492	NC_000962	47899	C	G	9573.33	315.0	0.98	Nonsyn	ggc	Cgc	202G>C	Gly68Arg		fig|83332.12.peg.49	Rv0043c		Transcriptional regulator, GntR family	hypothetical protein	Putative oxidoreductase	missense_variantMODERATE
G01498	NC_000962	47899	C	G	1738.3	64.0	0.90	Nonsyn	ggc	Cgc	202G>C	Gly68Arg		fig|83332.12.peg.49	Rv0043c		Transcriptional regulator, GntR family	hypothetical protein	Putative oxidoreductase	missense_variantMODERATE
7011	NC_000962	47899	C	G	3980.99	124.0	1.00	Nonsyn	ggc	Cgc	202G>C	Gly68Arg		fig|83332.12.peg.49	Rv0043c		Transcriptional regulator, GntR family	hypothetical protein	Putative oxidoreductase	missense_variantMODERATE
7739	NC_000962	47899	C	G	3361.55	105.0	0.97	Nonsyn	ggc	Cgc	202G>C	Gly68Arg		fig|83332.12.peg.49	Rv0043c		Transcriptional regulator, GntR family	hypothetical protein	Putative oxidoreductase	missense_variantMODERATE
58	NC_000962	47899	C	G	794738	25.0	1.00	Nonsyn	ggc	Cgc	202G>C	Gly68Arg		fig|83332.12.peg.49	Rv0043c		Transcriptional regulator, GntR family	hypothetical protein	Putative oxidoreductase	missense_variantMODERATE
64	NC_000962	47899	C	G	693777	25.0	0.93	Nonsyn	ggc	Cgc	202G>C	Gly68Arg		fig|83332.12.peg.49	Rv0043c		Transcriptional regulator, GntR family	hypothetical protein	Putative oxidoreductase	missense_variantMODERATE
MP2	NC_000962	47899	C	G	8762.0	255.0	1.00	Nonsyn	ggc	Cgc	202G>C	Gly68Arg		fig|83332.12.peg.49	Rv0043c		Transcriptional regulator, GntR family	hypothetical protein	Putative oxidoreductase	missense_variantMODERATE
MP1	NC_000962	47899	C	G	9117.64	270.0	1.00	Nonsyn	ggc	Cgc	202G>C	Gly68Arg		fig|83332.12.peg.49	Rv0043c		Transcriptional regulator, GntR family	hypothetical protein	Putative oxidoreductase	missense_variantMODERATE
54	NC_000962	47899	C	G	1769.74	61.0	0.98	Nonsyn	ggc	Cgc	202G>C	Gly68Arg		fig|83332.12.peg.49	Rv0043c		Transcriptional regulator, GntR family	hypothetical protein	Putative oxidoreductase	missense_variantMODERATE
G01222	NC_000962	50557	T	C	550631	18.0	1.00	Nonsyn	agg	Ggg	568A>G	Arg190Gly		fig|83332.12.peg.52	Rv0046c	ino1	Inositol-1-phosphate synthase (EC 5.5.1.4)	Hydrolase Rv0045c, alpha/beta fold family	Transcriptional regulator, PadR family	missense_variantMODERATE
G01491	NC_000962	50557	T	C	2825.43	89.0	0.99	Nonsyn	agg	Ggg	568A>G	Arg190Gly		fig|83332.12.peg.52	Rv0046c	ino1	Inositol-1-phosphate synthase (EC 5.5.1.4)	Hydrolase Rv0045c, alpha/beta fold family	Transcriptional regulator, PadR family	missense_variantMODERATE
G01492	NC_000962	50557	T	C	6865.76	221.0	1.00	Nonsyn	agg	Ggg	568A>G	Arg190Gly		fig|83332.12.peg.52	Rv0046c	ino1	Inositol-1-phosphate synthase (EC 5.5.1.4)	Hydrolase Rv0045c, alpha/beta fold family	Transcriptional regulator, PadR family	missense_variantMODERATE
G01498	NC_000962	50557	T	C	971465	32.0	1.00	Nonsyn	agg	Ggg	568A>G	Arg190Gly		fig|83332.12.peg.52	Rv0046c	ino1	Inositol-1-phosphate synthase (EC 5.5.1.4)	Hydrolase Rv0045c, alpha/beta fold family	Transcriptional regulator, PadR family	missense_variantMODERATE
7011	NC_000962	50557	T	C	3114.79	99.0	1.00	Nonsyn	agg	Ggg	568A>G	Arg190Gly		fig|83332.12.peg.52	Rv0046c	ino1	Inositol-1-phosphate synthase (EC 5.5.1.4)	Hydrolase Rv0045c, alpha/beta fold family	Transcriptional regulator, PadR family	missense_variantMODERATE
7739	NC_000962	50557	T	C	2720.36	85.0	1.00	Nonsyn	agg	Ggg	568A>G	Arg190Gly		fig|83332.12.peg.52	Rv0046c	ino1	Inositol-1-phosphate synthase (EC 5.5.1.4)	Hydrolase Rv0045c, alpha/beta fold family	Transcriptional regulator, PadR family	missense_variantMODERATE
58	NC_000962	50557	T	C	278675	9.0	1.00	Nonsyn	agg	Ggg	568A>G	Arg190Gly		fig|83332.12.peg.52	Rv0046c	ino1	Inositol-1-phosphate synthase (EC 5.5.1.4)	Hydrolase Rv0045c, alpha/beta fold family	Transcriptional regulator, PadR family	missense_variantMODERATE
64	NC_000962	50557	T	C	404249	21.0	0.72	Nonsyn	agg	Ggg	568A>G	Arg190Gly		fig|83332.12.peg.52	Rv0046c	ino1	Inositol-1-phosphate synthase (EC 5.5.1.4)	Hydrolase Rv0045c, alpha/beta fold family	Transcriptional regulator, PadR family	missense_variantMODERATE
MP2	NC_000962	50557	T	C	7171.78	212.0	1.00	Nonsyn	agg	Ggg	568A>G	Arg190Gly		fig|83332.12.peg.52	Rv0046c	ino1	Inositol-1-phosphate synthase (EC 5.5.1.4)	Hydrolase Rv0045c, alpha/beta fold family	Transcriptional regulator, PadR family	missense_variantMODERATE
MP1	NC_000962	50557	T	C	7160.22	208.0	0.99	Nonsyn	agg	Ggg	568A>G	Arg190Gly		fig|83332.12.peg.52	Rv0046c	ino1	Inositol-1-phosphate synthase (EC 5.5.1.4)	Hydrolase Rv0045c, alpha/beta fold family	Transcriptional regulator, PadR family	missense_variantMODERATE
54	NC_000962	50557	T	C	921555	33.0	0.89	Nonsyn	agg	Ggg	568A>G	Arg190Gly		fig|83332.12.peg.52	Rv0046c	ino1	Inositol-1-phosphate synthase (EC 5.5.1.4)	Hydrolase Rv0045c, alpha/beta fold family	Transcriptional regulator, PadR family	missense_variantMODERATE
G01222	NC_000962	51949	A	G	782754	25.0	1.00	Nonsyn	gtc	gCc	749T>C	Val250Ala		fig|83332.12.peg.54	Rv0048c		hypothetical protein Rv0048c	Transcriptional regulator, PadR family	hypothetical protein	missense_variantMODERATE
G01491	NC_000962	51949	A	G	4255.01	132.0	1.00	Nonsyn	gtc	gCc	749T>C	Val250Ala		fig|83332.12.peg.54	Rv0048c		hypothetical protein Rv0048c	Transcriptional regulator, PadR family	hypothetical protein	missense_variantMODERATE
G01492	NC_000962	51949	A	G	10358.5	331.0	0.99	Nonsyn	gtc	gCc	749T>C	Val250Ala		fig|83332.12.peg.54	Rv0048c		hypothetical protein Rv0048c	Transcriptional regulator, PadR family	hypothetical protein	missense_variantMODERATE
G01498	NC_000962	51949	A	G	1787.72	59.0	0.98	Nonsyn	gtc	gCc	749T>C	Val250Ala		fig|83332.12.peg.54	Rv0048c		hypothetical protein Rv0048c	Transcriptional regulator, PadR family	hypothetical protein	missense_variantMODERATE
7011	NC_000962	51949	A	G	3605.24	112.0	1.00	Nonsyn	gtc	gCc	749T>C	Val250Ala		fig|83332.12.peg.54	Rv0048c		hypothetical protein Rv0048c	Transcriptional regulator, PadR family	hypothetical protein	missense_variantMODERATE
7739	NC_000962	51949	A	G	3568.35	110.0	0.99	Nonsyn	gtc	gCc	749T>C	Val250Ala		fig|83332.12.peg.54	Rv0048c		hypothetical protein Rv0048c	Transcriptional regulator, PadR family	hypothetical protein	missense_variantMODERATE
58	NC_000962	51949	A	G	2122.18	65.0	0.97	Nonsyn	gtc	gCc	749T>C	Val250Ala		fig|83332.12.peg.54	Rv0048c		hypothetical protein Rv0048c	Transcriptional regulator, PadR family	hypothetical protein	missense_variantMODERATE
64	NC_000962	51949	A	G	1778.4	54.0	1.00	Nonsyn	gtc	gCc	749T>C	Val250Ala		fig|83332.12.peg.54	Rv0048c		hypothetical protein Rv0048c	Transcriptional regulator, PadR family	hypothetical protein	missense_variantMODERATE
MP2	NC_000962	51949	A	G	8271.06	241.0	1.00	Nonsyn	gtc	gCc	749T>C	Val250Ala		fig|83332.12.peg.54	Rv0048c		hypothetical protein Rv0048c	Transcriptional regulator, PadR family	hypothetical protein	missense_variantMODERATE
MP1	NC_000962	51949	A	G	9568.97	276.0	1.00	Nonsyn	gtc	gCc	749T>C	Val250Ala		fig|83332.12.peg.54	Rv0048c		hypothetical protein Rv0048c	Transcriptional regulator, PadR family	hypothetical protein	missense_variantMODERATE
54	NC_000962	51949	A	G	1324.09	46.0	1.00	Nonsyn	gtc	gCc	749T>C	Val250Ala		fig|83332.12.peg.54	Rv0048c		hypothetical protein Rv0048c	Transcriptional regulator, PadR family	hypothetical protein	missense_variantMODERATE
G01222	NC_000962	54394	A	G	1089.75	33.0	1.00	Synon	gca	gcG	1041A>G	Ala347Ala		fig|83332.12.peg.56	Rv0050	ponA1	Multimodular transpeptidase-transglycosylase (EC 2.4.1.129) (EC 3.4.-.-)	hypothetical protein	hypothetical protein Rv0051	synonymous_variantLOW
G01491	NC_000962	54394	A	G	3909.03	123.0	1.00	Synon	gca	gcG	1041A>G	Ala347Ala		fig|83332.12.peg.56	Rv0050	ponA1	Multimodular transpeptidase-transglycosylase (EC 2.4.1.129) (EC 3.4.-.-)	hypothetical protein	hypothetical protein Rv0051	synonymous_variantLOW
G01492	NC_000962	54394	A	G	11249.0	354.0	1.00	Synon	gca	gcG	1041A>G	Ala347Ala		fig|83332.12.peg.56	Rv0050	ponA1	Multimodular transpeptidase-transglycosylase (EC 2.4.1.129) (EC 3.4.-.-)	hypothetical protein	hypothetical protein Rv0051	synonymous_variantLOW
G01498	NC_000962	54394	A	G	3129.22	102.0	1.00	Synon	gca	gcG	1041A>G	Ala347Ala		fig|83332.12.peg.56	Rv0050	ponA1	Multimodular transpeptidase-transglycosylase (EC 2.4.1.129) (EC 3.4.-.-)	hypothetical protein	hypothetical protein Rv0051	synonymous_variantLOW
7011	NC_000962	54394	A	G	2614.0	83.0	1.00	Synon	gca	gcG	1041A>G	Ala347Ala		fig|83332.12.peg.56	Rv0050	ponA1	Multimodular transpeptidase-transglycosylase (EC 2.4.1.129) (EC 3.4.-.-)	hypothetical protein	hypothetical protein Rv0051	synonymous_variantLOW
7739	NC_000962	54394	A	G	2847.63	94.0	0.99	Synon	gca	gcG	1041A>G	Ala347Ala		fig|83332.12.peg.56	Rv0050	ponA1	Multimodular transpeptidase-transglycosylase (EC 2.4.1.129) (EC 3.4.-.-)	hypothetical protein	hypothetical protein Rv0051	synonymous_variantLOW
58	NC_000962	54394	A	G	899794	30.0	0.97	Synon	gca	gcG	1041A>G	Ala347Ala		fig|83332.12.peg.56	Rv0050	ponA1	Multimodular transpeptidase-transglycosylase (EC 2.4.1.129) (EC 3.4.-.-)	hypothetical protein	hypothetical protein Rv0051	synonymous_variantLOW
64	NC_000962	54394	A	G	1196.84	39.0	1.00	Synon	gca	gcG	1041A>G	Ala347Ala		fig|83332.12.peg.56	Rv0050	ponA1	Multimodular transpeptidase-transglycosylase (EC 2.4.1.129) (EC 3.4.-.-)	hypothetical protein	hypothetical protein Rv0051	synonymous_variantLOW
MP2	NC_000962	54394	A	G	7893.29	229.0	1.00	Synon	gca	gcG	1041A>G	Ala347Ala		fig|83332.12.peg.56	Rv0050	ponA1	Multimodular transpeptidase-transglycosylase (EC 2.4.1.129) (EC 3.4.-.-)	hypothetical protein	hypothetical protein Rv0051	synonymous_variantLOW
MP1	NC_000962	54394	A	G	6892.19	204.0	1.00	Synon	gca	gcG	1041A>G	Ala347Ala		fig|83332.12.peg.56	Rv0050	ponA1	Multimodular transpeptidase-transglycosylase (EC 2.4.1.129) (EC 3.4.-.-)	hypothetical protein	hypothetical protein Rv0051	synonymous_variantLOW
54	NC_000962	54394	A	G	3451.29	122.0	0.98	Synon	gca	gcG	1041A>G	Ala347Ala		fig|83332.12.peg.56	Rv0050	ponA1	Multimodular transpeptidase-transglycosylase (EC 2.4.1.129) (EC 3.4.-.-)	hypothetical protein	hypothetical protein Rv0051	synonymous_variantLOW
G01222	NC_000962	62049	A	G	812141	26.0	0.93	Nonsyn	agg	Ggg	1654A>G	Arg552Gly		fig|83332.12.peg.64	Rv0058	dnaB	Replicative DNA helicase (DnaB) (EC 3.6.4.12) @ intein-containing	hypothetical protein	hypothetical protein	missense_variantMODERATE
G01491	NC_000962	62049	A	G	3787.07	125.0	0.97	Nonsyn	agg	Ggg	1654A>G	Arg552Gly		fig|83332.12.peg.64	Rv0058	dnaB	Replicative DNA helicase (DnaB) (EC 3.6.4.12) @ intein-containing	hypothetical protein	hypothetical protein	missense_variantHIGH
G01492	NC_000962	62049	A	G	9591.54	322.0	0.98	Nonsyn	agg	Ggg	1654A>G	Arg552Gly		fig|83332.12.peg.64	Rv0058	dnaB	Replicative DNA helicase (DnaB) (EC 3.6.4.12) @ intein-containing	hypothetical protein	hypothetical protein	missense_variantHIGH
G01498	NC_000962	62049	A	G	1827.04	64.0	1.00	Nonsyn	agg	Ggg	1654A>G	Arg552Gly		fig|83332.12.peg.64	Rv0058	dnaB	Replicative DNA helicase (DnaB) (EC 3.6.4.12) @ intein-containing	hypothetical protein	hypothetical protein	missense_variantHIGH
7011	NC_000962	62049	A	G	2491.89	87.0	1.00	Nonsyn	agg	Ggg	1654A>G	Arg552Gly		fig|83332.12.peg.64	Rv0058	dnaB	Replicative DNA helicase (DnaB) (EC 3.6.4.12) @ intein-containing	hypothetical protein	hypothetical protein	missense_variantHIGH
7739	NC_000962	62049	A	G	2100.67	75.0	1.00	Nonsyn	agg	Ggg	1654A>G	Arg552Gly		fig|83332.12.peg.64	Rv0058	dnaB	Replicative DNA helicase (DnaB) (EC 3.6.4.12) @ intein-containing	hypothetical protein	hypothetical protein	missense_variantLOW
58	NC_000962	62049	A	G	1877.95	60.0	1.00	Nonsyn	agg	Ggg	1654A>G	Arg552Gly		fig|83332.12.peg.64	Rv0058	dnaB	Replicative DNA helicase (DnaB) (EC 3.6.4.12) @ intein-containing	hypothetical protein	hypothetical protein	missense_variantLOW
64	NC_000962	62049	A	G	1895.73	62.0	0.98	Nonsyn	agg	Ggg	1654A>G	Arg552Gly		fig|83332.12.peg.64	Rv0058	dnaB	Replicative DNA helicase (DnaB) (EC 3.6.4.12) @ intein-containing	hypothetical protein	hypothetical protein	missense_variantLOW
MP2	NC_000962	62049	A	G	8350.22	245.0	1.00	Nonsyn	agg	Ggg	1654A>G	Arg552Gly		fig|83332.12.peg.64	Rv0058	dnaB	Replicative DNA helicase (DnaB) (EC 3.6.4.12) @ intein-containing	hypothetical protein	hypothetical protein	missense_variantLOW
MP1	NC_000962	62049	A	G	8218.98	250.0	0.99	Nonsyn	agg	Ggg	1654A>G	Arg552Gly		fig|83332.12.peg.64	Rv0058	dnaB	Replicative DNA helicase (DnaB) (EC 3.6.4.12) @ intein-containing	hypothetical protein	hypothetical protein	missense_variantLOW
54	NC_000962	62049	A	G	1197.44	39.0	1.00	Nonsyn	agg	Ggg	1654A>G	Arg552Gly		fig|83332.12.peg.64	Rv0058	dnaB	Replicative DNA helicase (DnaB) (EC 3.6.4.12) @ intein-containing	hypothetical protein	hypothetical protein	missense_variantMODERATE
G01222	NC_000962	66957	G	A	1199.39	38.0	1.00											Endoglucanase A precursor (EC 3.2.1.4)	Putative oxidoreductase	intergenic_regionMODERATE
G01491	NC_000962	66957	G	A	5654.04	182.0	0.97											Endoglucanase A precursor (EC 3.2.1.4)	Putative oxidoreductase	intergenic_regionMODERATE
G01492	NC_000962	66957	G	A	10510.4	342.0	0.97											Endoglucanase A precursor (EC 3.2.1.4)	Putative oxidoreductase	intergenic_regionMODERATE
G01498	NC_000962	66957	G	A	2358.98	85.0	0.94											Endoglucanase A precursor (EC 3.2.1.4)	Putative oxidoreductase	intergenic_regionMODERATE
7011	NC_000962	66957	G	A	2716.59	90.0	0.99											Endoglucanase A precursor (EC 3.2.1.4)	Putative oxidoreductase	intergenic_regionMODERATE
7739	NC_000962	66957	G	A	2135.33	74.0	0.95											Endoglucanase A precursor (EC 3.2.1.4)	Putative oxidoreductase	intergenic_regionMODERATE
58	NC_000962	66957	G	A	148638	5.0	0.83											Endoglucanase A precursor (EC 3.2.1.4)	Putative oxidoreductase	intergenic_regionMODERATE
64	NC_000962	66957	G	A	552699	19.0	1.00											Endoglucanase A precursor (EC 3.2.1.4)	Putative oxidoreductase	intergenic_regionMODERATE
MP2	NC_000962	66957	G	A	5906.16	178.0	0.99											Endoglucanase A precursor (EC 3.2.1.4)	Putative oxidoreductase	intergenic_regionMODERATE
MP1	NC_000962	66957	G	A	5717.68	174.0	1.00											Endoglucanase A precursor (EC 3.2.1.4)	Putative oxidoreductase	intergenic_regionMODERATE
54	NC_000962	66957	G	A	264792	8.0	1.00											Endoglucanase A precursor (EC 3.2.1.4)	Putative oxidoreductase	intergenic_regionMODIFIER
G01222	NC_000962	69989	G	A	663865	23.0	1.00	Nonsyn	ggt	gAt	1301G>A	Gly434Asp		fig|83332.12.peg.72	Rv0064		putative membrane protein	hypothetical protein	hypothetical protein	missense_variantMODERATE
G01491	NC_000962	69989	G	A	3158.77	99.0	1.00	Nonsyn	ggt	gAt	1301G>A	Gly434Asp		fig|83332.12.peg.72	Rv0064		putative membrane protein	hypothetical protein	hypothetical protein	missense_variantMODERATE
G01492	NC_000962	69989	G	A	9349.02	305.0	0.99	Nonsyn	ggt	gAt	1301G>A	Gly434Asp		fig|83332.12.peg.72	Rv0064		putative membrane protein	hypothetical protein	hypothetical protein	missense_variantMODERATE
G01498	NC_000962	69989	G	A	1827.56	60.0	1.00	Nonsyn	ggt	gAt	1301G>A	Gly434Asp		fig|83332.12.peg.72	Rv0064		putative membrane protein	hypothetical protein	hypothetical protein	missense_variantMODERATE
7011	NC_000962	69989	G	A	3048.36	100.0	1.00	Nonsyn	ggt	gAt	1301G>A	Gly434Asp		fig|83332.12.peg.72	Rv0064		putative membrane protein	hypothetical protein	hypothetical protein	missense_variantMODERATE
7739	NC_000962	69989	G	A	2837.07	94.0	0.99	Nonsyn	ggt	gAt	1301G>A	Gly434Asp		fig|83332.12.peg.72	Rv0064		putative membrane protein	hypothetical protein	hypothetical protein	missense_variantMODERATE
58	NC_000962	69989	G	A	2209.28	73.0	1.00	Nonsyn	ggt	gAt	1301G>A	Gly434Asp		fig|83332.12.peg.72	Rv0064		putative membrane protein	hypothetical protein	hypothetical protein	missense_variantMODERATE
64	NC_000962	69989	G	A	2473.58	84.0	0.99	Nonsyn	ggt	gAt	1301G>A	Gly434Asp		fig|83332.12.peg.72	Rv0064		putative membrane protein	hypothetical protein	hypothetical protein	missense_variantMODERATE
MP2	NC_000962	69989	G	A	6826.52	203.0	1.00	Nonsyn	ggt	gAt	1301G>A	Gly434Asp		fig|83332.12.peg.72	Rv0064		putative membrane protein	hypothetical protein	hypothetical protein	missense_variantMODERATE
MP1	NC_000962	69989	G	A	7965.88	238.0	1.00	Nonsyn	ggt	gAt	1301G>A	Gly434Asp		fig|83332.12.peg.72	Rv0064		putative membrane protein	hypothetical protein	hypothetical protein	missense_variantMODERATE
54	NC_000962	69989	G	A	4139.57	140.0	0.99	Nonsyn	ggt	gAt	1301G>A	Gly434Asp		fig|83332.12.peg.72	Rv0064		putative membrane protein	hypothetical protein	hypothetical protein	missense_variantMODERATE
G01222	NC_000962	70267	G	T	1133.74	35.0	1.00	Nonsyn	gtc	Ttc	1579G>T	Val527Phe		fig|83332.12.peg.72	Rv0064		putative membrane protein	hypothetical protein	hypothetical protein	missense_variantMODERATE
G01491	NC_000962	70267	G	T	3131.3	96.0	1.00	Nonsyn	gtc	Ttc	1579G>T	Val527Phe		fig|83332.12.peg.72	Rv0064		putative membrane protein	hypothetical protein	hypothetical protein	missense_variantMODERATE
G01492	NC_000962	70267	G	T	9991.52	313.0	0.99	Nonsyn	gtc	Ttc	1579G>T	Val527Phe		fig|83332.12.peg.72	Rv0064		putative membrane protein	hypothetical protein	hypothetical protein	missense_variantMODERATE
G01498	NC_000962	70267	G	T	1944.65	62.0	1.00	Nonsyn	gtc	Ttc	1579G>T	Val527Phe		fig|83332.12.peg.72	Rv0064		putative membrane protein	hypothetical protein	hypothetical protein	missense_variantMODERATE
7011	NC_000962	70267	G	T	2774.16	86.0	1.00	Nonsyn	gtc	Ttc	1579G>T	Val527Phe		fig|83332.12.peg.72	Rv0064		putative membrane protein	hypothetical protein	hypothetical protein	missense_variantMODERATE
7739	NC_000962	70267	G	T	2975.54	94.0	1.00	Nonsyn	gtc	Ttc	1579G>T	Val527Phe		fig|83332.12.peg.72	Rv0064		putative membrane protein	hypothetical protein	hypothetical protein	missense_variantMODERATE
58	NC_000962	70267	G	T	5277.63	162.0	0.99	Nonsyn	gtc	Ttc	1579G>T	Val527Phe		fig|83332.12.peg.72	Rv0064		putative membrane protein	hypothetical protein	hypothetical protein	missense_variantMODERATE
64	NC_000962	70267	G	T	4334.1	136.0	1.00	Nonsyn	gtc	Ttc	1579G>T	Val527Phe		fig|83332.12.peg.72	Rv0064		putative membrane protein	hypothetical protein	hypothetical protein	missense_variantMODERATE
MP2	NC_000962	70267	G	T	7822.22	227.0	1.00	Nonsyn	gtc	Ttc	1579G>T	Val527Phe		fig|83332.12.peg.72	Rv0064		putative membrane protein	hypothetical protein	hypothetical protein	missense_variantMODERATE
MP1	NC_000962	70267	G	T	8057.71	238.0	1.00	Nonsyn	gtc	Ttc	1579G>T	Val527Phe		fig|83332.12.peg.72	Rv0064		putative membrane protein	hypothetical protein	hypothetical protein	missense_variantMODERATE
54	NC_000962	70267	G	T	9925.52	306.0	0.99	Nonsyn	gtc	Ttc	1579G>T	Val527Phe		fig|83332.12.peg.72	Rv0064		putative membrane protein	hypothetical protein	hypothetical protein	missense_variantMODERATE
G01222	NC_000962	70816	A	G	1064.79	33.0	1.00	Nonsyn	aac	Gac	2128A>G	Asn710Asp		fig|83332.12.peg.72	Rv0064		putative membrane protein	hypothetical protein	hypothetical protein	missense_variantMODERATE
G01491	NC_000962	70816	A	G	3380.35	107.0	0.99	Nonsyn	aac	Gac	2128A>G	Asn710Asp		fig|83332.12.peg.72	Rv0064		putative membrane protein	hypothetical protein	hypothetical protein	missense_variantMODERATE
G01492	NC_000962	70816	A	G	8865.06	286.0	0.99	Nonsyn	aac	Gac	2128A>G	Asn710Asp		fig|83332.12.peg.72	Rv0064		putative membrane protein	hypothetical protein	hypothetical protein	missense_variantMODERATE
G01498	NC_000962	70816	A	G	2619.49	87.0	0.97	Nonsyn	aac	Gac	2128A>G	Asn710Asp		fig|83332.12.peg.72	Rv0064		putative membrane protein	hypothetical protein	hypothetical protein	missense_variantMODERATE
7011	NC_000962	70816	A	G	3756.53	117.0	1.00	Nonsyn	aac	Gac	2128A>G	Asn710Asp		fig|83332.12.peg.72	Rv0064		putative membrane protein	hypothetical protein	hypothetical protein	missense_variantMODERATE
7739	NC_000962	70816	A	G	3653.15	113.0	1.00	Nonsyn	aac	Gac	2128A>G	Asn710Asp		fig|83332.12.peg.72	Rv0064		putative membrane protein	hypothetical protein	hypothetical protein	missense_variantMODERATE
58	NC_000962	70816	A	G	928532	31.0	0.97	Nonsyn	aac	Gac	2128A>G	Asn710Asp		fig|83332.12.peg.72	Rv0064		putative membrane protein	hypothetical protein	hypothetical protein	missense_variantMODERATE
64	NC_000962	70816	A	G	1447.21	44.0	0.98	Nonsyn	aac	Gac	2128A>G	Asn710Asp		fig|83332.12.peg.72	Rv0064		putative membrane protein	hypothetical protein	hypothetical protein	missense_variantMODERATE
MP2	NC_000962	70816	A	G	9293.16	271.0	1.00	Nonsyn	aac	Gac	2128A>G	Asn710Asp		fig|83332.12.peg.72	Rv0064		putative membrane protein	hypothetical protein	hypothetical protein	missense_variantMODERATE
MP1	NC_000962	70816	A	G	8620.32	253.0	1.00	Nonsyn	aac	Gac	2128A>G	Asn710Asp		fig|83332.12.peg.72	Rv0064		putative membrane protein	hypothetical protein	hypothetical protein	missense_variantMODERATE
54	NC_000962	70816	A	G	3141.36	101.0	1.00	Nonsyn	aac	Gac	2128A>G	Asn710Asp		fig|83332.12.peg.72	Rv0064		putative membrane protein	hypothetical protein	hypothetical protein	missense_variantMODERATE
G01222	NC_000962	70838	C	A	1102.19	34.0	1.00	Nonsyn	ccg	cAg	2150C>A	Pro717Gln		fig|83332.12.peg.72	Rv0064		putative membrane protein	hypothetical protein	hypothetical protein	missense_variantMODERATE
G01491	NC_000962	70838	C	A	3464.55	109.0	1.00	Nonsyn	ccg	cAg	2150C>A	Pro717Gln		fig|83332.12.peg.72	Rv0064		putative membrane protein	hypothetical protein	hypothetical protein	missense_variantMODERATE
G01492	NC_000962	70838	C	A	8981.38	291.0	0.98	Nonsyn	ccg	cAg	2150C>A	Pro717Gln		fig|83332.12.peg.72	Rv0064		putative membrane protein	hypothetical protein	hypothetical protein	missense_variantMODERATE
G01498	NC_000962	70838	C	A	2179.21	78.0	0.93	Nonsyn	ccg	cAg	2150C>A	Pro717Gln		fig|83332.12.peg.72	Rv0064		putative membrane protein	hypothetical protein	hypothetical protein	missense_variantMODERATE
7011	NC_000962	70838	C	A	3370.02	108.0	0.98	Nonsyn	ccg	cAg	2150C>A	Pro717Gln		fig|83332.12.peg.72	Rv0064		putative membrane protein	hypothetical protein	hypothetical protein	missense_variantMODERATE
7739	NC_000962	70838	C	A	3223.67	103.0	0.96	Nonsyn	ccg	cAg	2150C>A	Pro717Gln		fig|83332.12.peg.72	Rv0064		putative membrane protein	hypothetical protein	hypothetical protein	missense_variantMODERATE
58	NC_000962	70838	C	A	831804	26.0	1.00	Nonsyn	ccg	cAg	2150C>A	Pro717Gln		fig|83332.12.peg.72	Rv0064		putative membrane protein	hypothetical protein	hypothetical protein	missense_variantMODERATE
64	NC_000962	70838	C	A	1008.07	36.0	0.92	Nonsyn	ccg	cAg	2150C>A	Pro717Gln		fig|83332.12.peg.72	Rv0064		putative membrane protein	hypothetical protein	hypothetical protein	missense_variantMODERATE
MP2	NC_000962	70838	C	A	8796.81	266.0	0.99	Nonsyn	ccg	cAg	2150C>A	Pro717Gln		fig|83332.12.peg.72	Rv0064		putative membrane protein	hypothetical protein	hypothetical protein	missense_variantMODERATE
MP1	NC_000962	70838	C	A	8321.42	253.0	1.00	Nonsyn	ccg	cAg	2150C>A	Pro717Gln		fig|83332.12.peg.72	Rv0064		putative membrane protein	hypothetical protein	hypothetical protein	missense_variantMODERATE
54	NC_000962	70838	C	A	5136.33	161.0	0.98	Nonsyn	ccg	cAg	2150C>A	Pro717Gln		fig|83332.12.peg.72	Rv0064		putative membrane protein	hypothetical protein	hypothetical protein	missense_variantMODERATE
G01222	NC_000962	71551	G	A	598.05	19.0	1.00	Nonsyn	ggt	Agt	2863G>A	Gly955Ser		fig|83332.12.peg.72	Rv0064		putative membrane protein	hypothetical protein	hypothetical protein	missense_variantMODERATE
G01491	NC_000962	71551	G	A	3886.12	126.0	0.95	Nonsyn	ggt	Agt	2863G>A	Gly955Ser		fig|83332.12.peg.72	Rv0064		putative membrane protein	hypothetical protein	hypothetical protein	missense_variantMODERATE
G01492	NC_000962	71551	G	A	5738.7	192.0	0.94	Nonsyn	ggt	Agt	2863G>A	Gly955Ser		fig|83332.12.peg.72	Rv0064		putative membrane protein	hypothetical protein	hypothetical protein	missense_variantMODERATE
G01498	NC_000962	71551	G	A	1227.92	48.0	0.86	Nonsyn	ggt	Agt	2863G>A	Gly955Ser		fig|83332.12.peg.72	Rv0064		putative membrane protein	hypothetical protein	hypothetical protein	missense_variantMODERATE
7011	NC_000962	71551	G	A	2182.19	70.0	1.00	Nonsyn	ggt	Agt	2863G>A	Gly955Ser		fig|83332.12.peg.72	Rv0064		putative membrane protein	hypothetical protein	hypothetical protein	missense_variantMODERATE
7739	NC_000962	71551	G	A	2247.9	71.0	0.99	Nonsyn	ggt	Agt	2863G>A	Gly955Ser		fig|83332.12.peg.72	Rv0064		putative membrane protein	hypothetical protein	hypothetical protein	missense_variantMODERATE
58	NC_000962	71551	G	A	872288	30.0	1.00	Nonsyn	ggt	Agt	2863G>A	Gly955Ser		fig|83332.12.peg.72	Rv0064		putative membrane protein	hypothetical protein	hypothetical protein	missense_variantMODERATE
64	NC_000962	71551	G	A	1437.78	48.0	1.00	Nonsyn	ggt	Agt	2863G>A	Gly955Ser		fig|83332.12.peg.72	Rv0064		putative membrane protein	hypothetical protein	hypothetical protein	missense_variantMODERATE
MP2	NC_000962	71551	G	A	4751.49	147.0	1.00	Nonsyn	ggt	Agt	2863G>A	Gly955Ser		fig|83332.12.peg.72	Rv0064		putative membrane protein	hypothetical protein	hypothetical protein	missense_variantMODERATE
MP1	NC_000962	71551	G	A	4669.69	147.0	0.99	Nonsyn	ggt	Agt	2863G>A	Gly955Ser		fig|83332.12.peg.72	Rv0064		putative membrane protein	hypothetical protein	hypothetical protein	missense_variantMODERATE
54	NC_000962	71551	G	A	2064.08	65.0	1.00	Nonsyn	ggt	Agt	2863G>A	Gly955Ser		fig|83332.12.peg.72	Rv0064		putative membrane protein	hypothetical protein	hypothetical protein	missense_variantMODERATE
G01222	NC_000962	74161	C	G	951856	32.0	1.00	Nonsyn	aag	aaC	351G>C	Lys117Asn		fig|83332.12.peg.75	Rv0066c	icd2	Isocitrate dehydrogenase [NADP] (EC 1.1.1.42)	toxin VapC1 @ Toxin 1, PIN domain	Transcriptional regulator, AcrR family	missense_variantLOW
G01491	NC_000962	74161	C	G	3542.01	109.0	0.99	Nonsyn	aag	aaC	351G>C	Lys117Asn		fig|83332.12.peg.75	Rv0066c	icd2	Isocitrate dehydrogenase [NADP] (EC 1.1.1.42)	toxin VapC1 @ Toxin 1, PIN domain	Transcriptional regulator, AcrR family	missense_variantMODERATE
G01492	NC_000962	74161	C	G	7723.88	250.0	0.99	Nonsyn	aag	aaC	351G>C	Lys117Asn		fig|83332.12.peg.75	Rv0066c	icd2	Isocitrate dehydrogenase [NADP] (EC 1.1.1.42)	toxin VapC1 @ Toxin 1, PIN domain	Transcriptional regulator, AcrR family	missense_variantMODERATE
G01498	NC_000962	74161	C	G	2214.03	77.0	0.94	Nonsyn	aag	aaC	351G>C	Lys117Asn		fig|83332.12.peg.75	Rv0066c	icd2	Isocitrate dehydrogenase [NADP] (EC 1.1.1.42)	toxin VapC1 @ Toxin 1, PIN domain	Transcriptional regulator, AcrR family	missense_variantMODERATE
7011	NC_000962	74161	C	G	3631.17	117.0	1.00	Nonsyn	aag	aaC	351G>C	Lys117Asn		fig|83332.12.peg.75	Rv0066c	icd2	Isocitrate dehydrogenase [NADP] (EC 1.1.1.42)	toxin VapC1 @ Toxin 1, PIN domain	Transcriptional regulator, AcrR family	missense_variantMODERATE
7739	NC_000962	74161	C	G	3540.8	111.0	1.00	Nonsyn	aag	aaC	351G>C	Lys117Asn		fig|83332.12.peg.75	Rv0066c	icd2	Isocitrate dehydrogenase [NADP] (EC 1.1.1.42)	toxin VapC1 @ Toxin 1, PIN domain	Transcriptional regulator, AcrR family	missense_variantMODERATE
58	NC_000962	74161	C	G	2385.97	76.0	0.96	Nonsyn	aag	aaC	351G>C	Lys117Asn		fig|83332.12.peg.75	Rv0066c	icd2	Isocitrate dehydrogenase [NADP] (EC 1.1.1.42)	toxin VapC1 @ Toxin 1, PIN domain	Transcriptional regulator, AcrR family	missense_variantMODERATE
64	NC_000962	74161	C	G	1398.5	46.0	0.98	Nonsyn	aag	aaC	351G>C	Lys117Asn		fig|83332.12.peg.75	Rv0066c	icd2	Isocitrate dehydrogenase [NADP] (EC 1.1.1.42)	toxin VapC1 @ Toxin 1, PIN domain	Transcriptional regulator, AcrR family	missense_variantLOW
MP2	NC_000962	74161	C	G	8929.59	260.0	1.00	Nonsyn	aag	aaC	351G>C	Lys117Asn		fig|83332.12.peg.75	Rv0066c	icd2	Isocitrate dehydrogenase [NADP] (EC 1.1.1.42)	toxin VapC1 @ Toxin 1, PIN domain	Transcriptional regulator, AcrR family	missense_variantMODERATE
MP1	NC_000962	74161	C	G	10196.7	300.0	1.00	Nonsyn	aag	aaC	351G>C	Lys117Asn		fig|83332.12.peg.75	Rv0066c	icd2	Isocitrate dehydrogenase [NADP] (EC 1.1.1.42)	toxin VapC1 @ Toxin 1, PIN domain	Transcriptional regulator, AcrR family	missense_variantMODERATE
54	NC_000962	74161	C	G	7230.15	238.0	1.00	Nonsyn	aag	aaC	351G>C	Lys117Asn		fig|83332.12.peg.75	Rv0066c	icd2	Isocitrate dehydrogenase [NADP] (EC 1.1.1.42)	toxin VapC1 @ Toxin 1, PIN domain	Transcriptional regulator, AcrR family	missense_variantMODERATE
G01222	NC_000962	75940	G	C	643494	22.0	0.96	Nonsyn	gtg	Ctg	640G>C	Val214Leu		fig|83332.12.peg.77	Rv0068		Citronellol dehydrogenase	Transcriptional regulator, AcrR family	L-serine dehydratase, beta subunit (EC 4.3.1.17) / L-serine dehydratase, alpha subunit (EC 4.3.1.17)	missense_variantMODERATE
G01491	NC_000962	75940	G	C	4600.66	145.0	1.00	Nonsyn	gtg	Ctg	640G>C	Val214Leu		fig|83332.12.peg.77	Rv0068		Citronellol dehydrogenase	Transcriptional regulator, AcrR family	L-serine dehydratase, beta subunit (EC 4.3.1.17) / L-serine dehydratase, alpha subunit (EC 4.3.1.17)	missense_variantMODERATE
G01492	NC_000962	75940	G	C	9894.86	313.0	1.00	Nonsyn	gtg	Ctg	640G>C	Val214Leu		fig|83332.12.peg.77	Rv0068		Citronellol dehydrogenase	Transcriptional regulator, AcrR family	L-serine dehydratase, beta subunit (EC 4.3.1.17) / L-serine dehydratase, alpha subunit (EC 4.3.1.17)	missense_variantMODERATE
G01498	NC_000962	75940	G	C	2469.74	80.0	0.96	Nonsyn	gtg	Ctg	640G>C	Val214Leu		fig|83332.12.peg.77	Rv0068		Citronellol dehydrogenase	Transcriptional regulator, AcrR family	L-serine dehydratase, beta subunit (EC 4.3.1.17) / L-serine dehydratase, alpha subunit (EC 4.3.1.17)	missense_variantMODERATE
7011	NC_000962	75940	G	C	2518.91	84.0	1.00	Nonsyn	gtg	Ctg	640G>C	Val214Leu		fig|83332.12.peg.77	Rv0068		Citronellol dehydrogenase	Transcriptional regulator, AcrR family	L-serine dehydratase, beta subunit (EC 4.3.1.17) / L-serine dehydratase, alpha subunit (EC 4.3.1.17)	missense_variantMODERATE
7739	NC_000962	75940	G	C	2973.52	93.0	0.99	Nonsyn	gtg	Ctg	640G>C	Val214Leu		fig|83332.12.peg.77	Rv0068		Citronellol dehydrogenase	Transcriptional regulator, AcrR family	L-serine dehydratase, beta subunit (EC 4.3.1.17) / L-serine dehydratase, alpha subunit (EC 4.3.1.17)	missense_variantMODERATE
58	NC_000962	75940	G	C	1204.58	40.0	0.98	Nonsyn	gtg	Ctg	640G>C	Val214Leu		fig|83332.12.peg.77	Rv0068		Citronellol dehydrogenase	Transcriptional regulator, AcrR family	L-serine dehydratase, beta subunit (EC 4.3.1.17) / L-serine dehydratase, alpha subunit (EC 4.3.1.17)	missense_variantMODERATE
64	NC_000962	75940	G	C	1882.28	60.0	0.97	Nonsyn	gtg	Ctg	640G>C	Val214Leu		fig|83332.12.peg.77	Rv0068		Citronellol dehydrogenase	Transcriptional regulator, AcrR family	L-serine dehydratase, beta subunit (EC 4.3.1.17) / L-serine dehydratase, alpha subunit (EC 4.3.1.17)	missense_variantLOW
MP2	NC_000962	75940	G	C	7552.81	218.0	1.00	Nonsyn	gtg	Ctg	640G>C	Val214Leu		fig|83332.12.peg.77	Rv0068		Citronellol dehydrogenase	Transcriptional regulator, AcrR family	L-serine dehydratase, beta subunit (EC 4.3.1.17) / L-serine dehydratase, alpha subunit (EC 4.3.1.17)	missense_variantMODERATE
MP1	NC_000962	75940	G	C	7997.21	234.0	1.00	Nonsyn	gtg	Ctg	640G>C	Val214Leu		fig|83332.12.peg.77	Rv0068		Citronellol dehydrogenase	Transcriptional regulator, AcrR family	L-serine dehydratase, beta subunit (EC 4.3.1.17) / L-serine dehydratase, alpha subunit (EC 4.3.1.17)	missense_variantMODIFIER
54	NC_000962	75940	G	C	1810.25	59.0	0.98	Nonsyn	gtg	Ctg	640G>C	Val214Leu		fig|83332.12.peg.77	Rv0068		Citronellol dehydrogenase	Transcriptional regulator, AcrR family	L-serine dehydratase, beta subunit (EC 4.3.1.17) / L-serine dehydratase, alpha subunit (EC 4.3.1.17)	missense_variantLOW
G01222	NC_000962	76099	C	A	787011	26.0	1.00	Synon	cgg	Agg	799C>A	Arg267Arg		fig|83332.12.peg.77	Rv0068		Citronellol dehydrogenase	Transcriptional regulator, AcrR family	L-serine dehydratase, beta subunit (EC 4.3.1.17) / L-serine dehydratase, alpha subunit (EC 4.3.1.17)	synonymous_variantMODERATE
G01491	NC_000962	76099	C	A	4388.47	140.0	0.99	Synon	cgg	Agg	799C>A	Arg267Arg		fig|83332.12.peg.77	Rv0068		Citronellol dehydrogenase	Transcriptional regulator, AcrR family	L-serine dehydratase, beta subunit (EC 4.3.1.17) / L-serine dehydratase, alpha subunit (EC 4.3.1.17)	synonymous_variantLOW
G01492	NC_000962	76099	C	A	8811.7	289.0	0.97	Synon	cgg	Agg	799C>A	Arg267Arg		fig|83332.12.peg.77	Rv0068		Citronellol dehydrogenase	Transcriptional regulator, AcrR family	L-serine dehydratase, beta subunit (EC 4.3.1.17) / L-serine dehydratase, alpha subunit (EC 4.3.1.17)	synonymous_variantLOW
G01498	NC_000962	76099	C	A	2195.97	75.0	0.93	Synon	cgg	Agg	799C>A	Arg267Arg		fig|83332.12.peg.77	Rv0068		Citronellol dehydrogenase	Transcriptional regulator, AcrR family	L-serine dehydratase, beta subunit (EC 4.3.1.17) / L-serine dehydratase, alpha subunit (EC 4.3.1.17)	synonymous_variantLOW
7011	NC_000962	76099	C	A	3261.43	102.0	1.00	Synon	cgg	Agg	799C>A	Arg267Arg		fig|83332.12.peg.77	Rv0068		Citronellol dehydrogenase	Transcriptional regulator, AcrR family	L-serine dehydratase, beta subunit (EC 4.3.1.17) / L-serine dehydratase, alpha subunit (EC 4.3.1.17)	synonymous_variantMODERATE
7739	NC_000962	76099	C	A	3996.27	124.0	1.00	Synon	cgg	Agg	799C>A	Arg267Arg		fig|83332.12.peg.77	Rv0068		Citronellol dehydrogenase	Transcriptional regulator, AcrR family	L-serine dehydratase, beta subunit (EC 4.3.1.17) / L-serine dehydratase, alpha subunit (EC 4.3.1.17)	synonymous_variantMODERATE
58	NC_000962	76099	C	A	503788	17.0	1.00	Synon	cgg	Agg	799C>A	Arg267Arg		fig|83332.12.peg.77	Rv0068		Citronellol dehydrogenase	Transcriptional regulator, AcrR family	L-serine dehydratase, beta subunit (EC 4.3.1.17) / L-serine dehydratase, alpha subunit (EC 4.3.1.17)	synonymous_variantLOW
64	NC_000962	76099	C	A	501948	17.0	0.94	Synon	cgg	Agg	799C>A	Arg267Arg		fig|83332.12.peg.77	Rv0068		Citronellol dehydrogenase	Transcriptional regulator, AcrR family	L-serine dehydratase, beta subunit (EC 4.3.1.17) / L-serine dehydratase, alpha subunit (EC 4.3.1.17)	synonymous_variantLOW
MP2	NC_000962	76099	C	A	7767.51	227.0	1.00	Synon	cgg	Agg	799C>A	Arg267Arg		fig|83332.12.peg.77	Rv0068		Citronellol dehydrogenase	Transcriptional regulator, AcrR family	L-serine dehydratase, beta subunit (EC 4.3.1.17) / L-serine dehydratase, alpha subunit (EC 4.3.1.17)	synonymous_variantMODERATE
MP1	NC_000962	76099	C	A	7586.0	220.0	1.00	Synon	cgg	Agg	799C>A	Arg267Arg		fig|83332.12.peg.77	Rv0068		Citronellol dehydrogenase	Transcriptional regulator, AcrR family	L-serine dehydratase, beta subunit (EC 4.3.1.17) / L-serine dehydratase, alpha subunit (EC 4.3.1.17)	synonymous_variantMODERATE
54	NC_000962	76099	C	A	2747.54	86.0	1.00	Synon	cgg	Agg	799C>A	Arg267Arg		fig|83332.12.peg.77	Rv0068		Citronellol dehydrogenase	Transcriptional regulator, AcrR family	L-serine dehydratase, beta subunit (EC 4.3.1.17) / L-serine dehydratase, alpha subunit (EC 4.3.1.17)	synonymous_variantLOW
G01222	NC_000962	78103	T	C	754757	25.0	1.00	Nonsyn	gag	gGg	794A>G	Glu265Gly		fig|83332.12.peg.79	Rv0070c	glyA	Serine hydroxymethyltransferase (EC 2.1.2.1)	L-serine dehydratase, beta subunit (EC 4.3.1.17) / L-serine dehydratase, alpha subunit (EC 4.3.1.17)	hypothetical protein	missense_variantMODERATE
G01491	NC_000962	78103	T	C	4810.37	149.0	1.00	Nonsyn	gag	gGg	794A>G	Glu265Gly		fig|83332.12.peg.79	Rv0070c	glyA	Serine hydroxymethyltransferase (EC 2.1.2.1)	L-serine dehydratase, beta subunit (EC 4.3.1.17) / L-serine dehydratase, alpha subunit (EC 4.3.1.17)	hypothetical protein	missense_variantMODERATE
G01492	NC_000962	78103	T	C	9296.24	296.0	1.00	Nonsyn	gag	gGg	794A>G	Glu265Gly		fig|83332.12.peg.79	Rv0070c	glyA	Serine hydroxymethyltransferase (EC 2.1.2.1)	L-serine dehydratase, beta subunit (EC 4.3.1.17) / L-serine dehydratase, alpha subunit (EC 4.3.1.17)	hypothetical protein	missense_variantMODERATE
G01498	NC_000962	78103	T	C	3018.09	95.0	0.98	Nonsyn	gag	gGg	794A>G	Glu265Gly		fig|83332.12.peg.79	Rv0070c	glyA	Serine hydroxymethyltransferase (EC 2.1.2.1)	L-serine dehydratase, beta subunit (EC 4.3.1.17) / L-serine dehydratase, alpha subunit (EC 4.3.1.17)	hypothetical protein	missense_variantMODERATE
7011	NC_000962	78103	T	C	3364.86	107.0	0.99	Nonsyn	gag	gGg	794A>G	Glu265Gly		fig|83332.12.peg.79	Rv0070c	glyA	Serine hydroxymethyltransferase (EC 2.1.2.1)	L-serine dehydratase, beta subunit (EC 4.3.1.17) / L-serine dehydratase, alpha subunit (EC 4.3.1.17)	hypothetical protein	missense_variantMODERATE
7739	NC_000962	78103	T	C	3570.6	116.0	1.00	Nonsyn	gag	gGg	794A>G	Glu265Gly		fig|83332.12.peg.79	Rv0070c	glyA	Serine hydroxymethyltransferase (EC 2.1.2.1)	L-serine dehydratase, beta subunit (EC 4.3.1.17) / L-serine dehydratase, alpha subunit (EC 4.3.1.17)	hypothetical protein	missense_variantMODERATE
58	NC_000962	78103	T	C	2099.58	67.0	1.00	Nonsyn	gag	gGg	794A>G	Glu265Gly		fig|83332.12.peg.79	Rv0070c	glyA	Serine hydroxymethyltransferase (EC 2.1.2.1)	L-serine dehydratase, beta subunit (EC 4.3.1.17) / L-serine dehydratase, alpha subunit (EC 4.3.1.17)	hypothetical protein	missense_variantMODERATE
64	NC_000962	78103	T	C	3197.64	103.0	0.93	Nonsyn	gag	gGg	794A>G	Glu265Gly		fig|83332.12.peg.79	Rv0070c	glyA	Serine hydroxymethyltransferase (EC 2.1.2.1)	L-serine dehydratase, beta subunit (EC 4.3.1.17) / L-serine dehydratase, alpha subunit (EC 4.3.1.17)	hypothetical protein	missense_variantMODERATE
MP2	NC_000962	78103	T	C	6828.62	202.0	1.00	Nonsyn	gag	gGg	794A>G	Glu265Gly		fig|83332.12.peg.79	Rv0070c	glyA	Serine hydroxymethyltransferase (EC 2.1.2.1)	L-serine dehydratase, beta subunit (EC 4.3.1.17) / L-serine dehydratase, alpha subunit (EC 4.3.1.17)	hypothetical protein	missense_variantMODERATE
MP1	NC_000962	78103	T	C	8084.6	238.0	1.00	Nonsyn	gag	gGg	794A>G	Glu265Gly		fig|83332.12.peg.79	Rv0070c	glyA	Serine hydroxymethyltransferase (EC 2.1.2.1)	L-serine dehydratase, beta subunit (EC 4.3.1.17) / L-serine dehydratase, alpha subunit (EC 4.3.1.17)	hypothetical protein	missense_variantMODERATE
54	NC_000962	78103	T	C	2752.66	89.0	0.96	Nonsyn	gag	gGg	794A>G	Glu265Gly		fig|83332.12.peg.79	Rv0070c	glyA	Serine hydroxymethyltransferase (EC 2.1.2.1)	L-serine dehydratase, beta subunit (EC 4.3.1.17) / L-serine dehydratase, alpha subunit (EC 4.3.1.17)	hypothetical protein	missense_variantMODERATE
G01222	NC_000962	80616	C	G	789355	25.0	1.00											hypothetical protein	ABC-type antimicrobial peptide transport system, permease component	intergenic_regionMODIFIER
G01491	NC_000962	80616	C	G	3627.63	114.0	1.00											hypothetical protein	ABC-type antimicrobial peptide transport system, permease component	intergenic_regionMODIFIER
G01492	NC_000962	80616	C	G	7124.73	230.0	1.00											hypothetical protein	ABC-type antimicrobial peptide transport system, permease component	intergenic_regionMODIFIER
G01498	NC_000962	80616	C	G	1703.74	58.0	1.00											hypothetical protein	ABC-type antimicrobial peptide transport system, permease component	intergenic_regionMODIFIER
7011	NC_000962	80616	C	G	3259.56	100.0	1.00											hypothetical protein	ABC-type antimicrobial peptide transport system, permease component	intergenic_regionMODIFIER
7739	NC_000962	80616	C	G	3191.23	99.0	1.00											hypothetical protein	ABC-type antimicrobial peptide transport system, permease component	intergenic_regionMODIFIER
58	NC_000962	80616	C	G	3378.01	106.0	0.98											hypothetical protein	ABC-type antimicrobial peptide transport system, permease component	intergenic_regionMODIFIER
64	NC_000962	80616	C	G	3698.21	116.0	0.99											hypothetical protein	ABC-type antimicrobial peptide transport system, permease component	intergenic_regionMODIFIER
MP2	NC_000962	80616	C	G	8166.48	240.0	1.00											hypothetical protein	ABC-type antimicrobial peptide transport system, permease component	intergenic_regionMODIFIER
MP1	NC_000962	80616	C	G	8961.39	263.0	1.00											hypothetical protein	ABC-type antimicrobial peptide transport system, permease component	intergenic_regionMODIFIER
54	NC_000962	80616	C	G	4831.12	150.0	0.99											hypothetical protein	ABC-type antimicrobial peptide transport system, permease component	intergenic_regionMODIFIER
G01222	NC_000962	82619	TGGGGGGT	TGGGGGGGT	740262	26.0	0.93	Insertion	gtggggggtctg	gTGGGGGGGTctg	951_952insG	Gly317_Leu318fs	yes	fig|83332.12.peg.84	Rv0073		ABC transporter, ATP-binding protein	ABC-type antimicrobial peptide transport system, permease component	Xaa-Pro dipeptidase (EC 3.4.13.9)	frameshift_variantHIGH
G01491	NC_000962	82619	TGGGGGGT	TGGGGGGGT	3234.36	108.0	0.92	Insertion	gtggggggtctg	gTGGGGGGGTctg	951_952insG	Gly317_Leu318fs	yes	fig|83332.12.peg.84	Rv0073		ABC transporter, ATP-binding protein	ABC-type antimicrobial peptide transport system, permease component	Xaa-Pro dipeptidase (EC 3.4.13.9)	frameshift_variantHIGH
G01492	NC_000962	82619	TGGGGGGT	TGGGGGGGT	7048.79	240.0	0.93	Insertion	gtggggggtctg	gTGGGGGGGTctg	951_952insG	Gly317_Leu318fs	yes	fig|83332.12.peg.84	Rv0073		ABC transporter, ATP-binding protein	ABC-type antimicrobial peptide transport system, permease component	Xaa-Pro dipeptidase (EC 3.4.13.9)	frameshift_variantHIGH
G01498	NC_000962	82619	TGGGGGGT	TGGGGGGGT	1267.46	46.0	0.87	Insertion	gtggggggtctg	gTGGGGGGGTctg	951_952insG	Gly317_Leu318fs	yes	fig|83332.12.peg.84	Rv0073		ABC transporter, ATP-binding protein	ABC-type antimicrobial peptide transport system, permease component	Xaa-Pro dipeptidase (EC 3.4.13.9)	frameshift_variantHIGH
7011	NC_000962	82619	TGGGGGGT	TGGGGGGGT	1078.98	46.0	0.73	Insertion	gtggggggtctg	gTGGGGGGGTctg	951_952insG	Gly317_Leu318fs	yes	fig|83332.12.peg.84	Rv0073		ABC transporter, ATP-binding protein	ABC-type antimicrobial peptide transport system, permease component	Xaa-Pro dipeptidase (EC 3.4.13.9)	frameshift_variantHIGH
7739	NC_000962	82619	TGGGGGGT	TGGGGGGGT	1551.53	59.0	0.84	Insertion	gtggggggtctg	gTGGGGGGGTctg	951_952insG	Gly317_Leu318fs	yes	fig|83332.12.peg.84	Rv0073		ABC transporter, ATP-binding protein	ABC-type antimicrobial peptide transport system, permease component	Xaa-Pro dipeptidase (EC 3.4.13.9)	frameshift_variantHIGH
58	NC_000962	82619	TGGGGGGT	TGGGGGGGT	173725	6.0	0.86	Insertion	gtggggggtctg	gTGGGGGGGTctg	951_952insG	Gly317_Leu318fs	yes	fig|83332.12.peg.84	Rv0073		ABC transporter, ATP-binding protein	ABC-type antimicrobial peptide transport system, permease component	Xaa-Pro dipeptidase (EC 3.4.13.9)	frameshift_variantHIGH
64	NC_000962	82619	TGGGGGGT	TGGGGGGGT	247425	12.0	0.67	Insertion	gtggggggtctg	gTGGGGGGGTctg	951_952insG	Gly317_Leu318fs	yes	fig|83332.12.peg.84	Rv0073		ABC transporter, ATP-binding protein	ABC-type antimicrobial peptide transport system, permease component	Xaa-Pro dipeptidase (EC 3.4.13.9)	frameshift_variantHIGH
MP2	NC_000962	82619	TGGGGGGT	TGGGGGGGT	6867.15	213.0	0.95	Insertion	gtggggggtctg	gTGGGGGGGTctg	951_952insG	Gly317_Leu318fs	yes	fig|83332.12.peg.84	Rv0073		ABC transporter, ATP-binding protein	ABC-type antimicrobial peptide transport system, permease component	Xaa-Pro dipeptidase (EC 3.4.13.9)	frameshift_variantHIGH
MP1	NC_000962	82619	TGGGGGGT	TGGGGGGGT	6119.56	194.0	0.96	Insertion	gtggggggtctg	gTGGGGGGGTctg	951_952insG	Gly317_Leu318fs	yes	fig|83332.12.peg.84	Rv0073		ABC transporter, ATP-binding protein	ABC-type antimicrobial peptide transport system, permease component	Xaa-Pro dipeptidase (EC 3.4.13.9)	frameshift_variantHIGH
54	NC_000962	82619	TGGGGGGT	TGGGGGGGT	393598	15.0	0.83	Insertion	gtggggggtctg	gTGGGGGGGTctg	951_952insG	Gly317_Leu318fs	yes	fig|83332.12.peg.84	Rv0073		ABC transporter, ATP-binding protein	ABC-type antimicrobial peptide transport system, permease component	Xaa-Pro dipeptidase (EC 3.4.13.9)	frameshift_variantHIGH
G01222	NC_000962	86864	A	G	354402	12.0	1.00	Nonsyn	atc	Gtc	337A>G	Ile113Val		fig|83332.12.peg.89	Rv0078		Transcriptional regulator, AcrR family	Hydrolase, alpha/beta fold family	hypothetical protein	missense_variantMODERATE
G01491	NC_000962	86864	A	G	5528.95	172.0	0.99	Nonsyn	atc	Gtc	337A>G	Ile113Val		fig|83332.12.peg.89	Rv0078		Transcriptional regulator, AcrR family	Hydrolase, alpha/beta fold family	hypothetical protein	missense_variantMODERATE
G01492	NC_000962	86864	A	G	8174.06	263.0	0.99	Nonsyn	atc	Gtc	337A>G	Ile113Val		fig|83332.12.peg.89	Rv0078		Transcriptional regulator, AcrR family	Hydrolase, alpha/beta fold family	hypothetical protein	missense_variantMODERATE
G01498	NC_000962	86864	A	G	1621.28	54.0	1.00	Nonsyn	atc	Gtc	337A>G	Ile113Val		fig|83332.12.peg.89	Rv0078		Transcriptional regulator, AcrR family	Hydrolase, alpha/beta fold family	hypothetical protein	missense_variantMODERATE
7011	NC_000962	86864	A	G	2038.4	64.0	0.98	Nonsyn	atc	Gtc	337A>G	Ile113Val		fig|83332.12.peg.89	Rv0078		Transcriptional regulator, AcrR family	Hydrolase, alpha/beta fold family	hypothetical protein	missense_variantMODERATE
7739	NC_000962	86864	A	G	2638.78	81.0	0.99	Nonsyn	atc	Gtc	337A>G	Ile113Val		fig|83332.12.peg.89	Rv0078		Transcriptional regulator, AcrR family	Hydrolase, alpha/beta fold family	hypothetical protein	missense_variantMODERATE
58	NC_000962	86864	A	G	2371.91	77.0	0.96	Nonsyn	atc	Gtc	337A>G	Ile113Val		fig|83332.12.peg.89	Rv0078		Transcriptional regulator, AcrR family	Hydrolase, alpha/beta fold family	hypothetical protein	missense_variantMODERATE
64	NC_000962	86864	A	G	2554.72	83.0	0.95	Nonsyn	atc	Gtc	337A>G	Ile113Val		fig|83332.12.peg.89	Rv0078		Transcriptional regulator, AcrR family	Hydrolase, alpha/beta fold family	hypothetical protein	missense_variantMODERATE
MP2	NC_000962	86864	A	G	6456.08	188.0	1.00	Nonsyn	atc	Gtc	337A>G	Ile113Val		fig|83332.12.peg.89	Rv0078		Transcriptional regulator, AcrR family	Hydrolase, alpha/beta fold family	hypothetical protein	missense_variantMODERATE
MP1	NC_000962	86864	A	G	6522.81	188.0	1.00	Nonsyn	atc	Gtc	337A>G	Ile113Val		fig|83332.12.peg.89	Rv0078		Transcriptional regulator, AcrR family	Hydrolase, alpha/beta fold family	hypothetical protein	missense_variantMODERATE
54	NC_000962	86864	A	G	10346.6	314.0	0.99	Nonsyn	atc	Gtc	337A>G	Ile113Val		fig|83332.12.peg.89	Rv0078		Transcriptional regulator, AcrR family	Hydrolase, alpha/beta fold family	hypothetical protein	missense_variantMODERATE
G01222	NC_000962	89200	G	T	813187	25.0	1.00	Nonsyn	ggg	gTg	179G>T	Gly60Val		fig|83332.12.peg.92	Rv0080		Putative DNA-binding protein	Ribosome hibernation promoting factor Hpf	Transcriptional regulator, ArsR family	missense_variantMODERATE
G01491	NC_000962	89200	G	T	6207.88	198.0	1.00	Nonsyn	ggg	gTg	179G>T	Gly60Val		fig|83332.12.peg.92	Rv0080		Putative DNA-binding protein	Ribosome hibernation promoting factor Hpf	Transcriptional regulator, ArsR family	missense_variantMODERATE
G01492	NC_000962	89200	G	T	11302.1	372.0	0.99	Nonsyn	ggg	gTg	179G>T	Gly60Val		fig|83332.12.peg.92	Rv0080		Putative DNA-binding protein	Ribosome hibernation promoting factor Hpf	Transcriptional regulator, ArsR family	missense_variantMODERATE
G01498	NC_000962	89200	G	T	2333.04	78.0	0.99	Nonsyn	ggg	gTg	179G>T	Gly60Val		fig|83332.12.peg.92	Rv0080		Putative DNA-binding protein	Ribosome hibernation promoting factor Hpf	Transcriptional regulator, ArsR family	missense_variantMODERATE
7011	NC_000962	89200	G	T	2884.39	95.0	1.00	Nonsyn	ggg	gTg	179G>T	Gly60Val		fig|83332.12.peg.92	Rv0080		Putative DNA-binding protein	Ribosome hibernation promoting factor Hpf	Transcriptional regulator, ArsR family	missense_variantMODERATE
7739	NC_000962	89200	G	T	2761.51	95.0	1.00	Nonsyn	ggg	gTg	179G>T	Gly60Val		fig|83332.12.peg.92	Rv0080		Putative DNA-binding protein	Ribosome hibernation promoting factor Hpf	Transcriptional regulator, ArsR family	missense_variantMODERATE
58	NC_000962	89200	G	T	627609	7.0	0.64	Nonsyn	ggg	gTg	179G>T	Gly60Val		fig|83332.12.peg.92	Rv0080		Putative DNA-binding protein	Ribosome hibernation promoting factor Hpf	Transcriptional regulator, ArsR family	missense_variantMODERATE
64	NC_000962	89200	G	T	299638	14.0	0.88	Nonsyn	ggg	gTg	179G>T	Gly60Val		fig|83332.12.peg.92	Rv0080		Putative DNA-binding protein	Ribosome hibernation promoting factor Hpf	Transcriptional regulator, ArsR family	missense_variantMODERATE
MP2	NC_000962	89200	G	T	6619.94	199.0	1.00	Nonsyn	ggg	gTg	179G>T	Gly60Val		fig|83332.12.peg.92	Rv0080		Putative DNA-binding protein	Ribosome hibernation promoting factor Hpf	Transcriptional regulator, ArsR family	missense_variantMODERATE
MP1	NC_000962	89200	G	T	6584.74	200.0	1.00	Nonsyn	ggg	gTg	179G>T	Gly60Val		fig|83332.12.peg.92	Rv0080		Putative DNA-binding protein	Ribosome hibernation promoting factor Hpf	Transcriptional regulator, ArsR family	missense_variantMODERATE
54	NC_000962	89200	G	T	217866	8.0	1.00	Nonsyn	ggg	gTg	179G>T	Gly60Val		fig|83332.12.peg.92	Rv0080		Putative DNA-binding protein	Ribosome hibernation promoting factor Hpf	Transcriptional regulator, ArsR family	missense_variantMODERATE
G01222	NC_000962	89535	C	T	765983	24.0	1.00											Putative DNA-binding protein	Transcriptional regulator, ArsR family	intergenic_regionLOW
G01491	NC_000962	89535	C	T	4661.73	143.0	0.99											Putative DNA-binding protein	Transcriptional regulator, ArsR family	intergenic_regionLOW
G01492	NC_000962	89535	C	T	10729.9	347.0	0.98											Putative DNA-binding protein	Transcriptional regulator, ArsR family	intergenic_regionLOW
G01498	NC_000962	89535	C	T	2710.09	88.0	0.98											Putative DNA-binding protein	Transcriptional regulator, ArsR family	intergenic_regionLOW
7011	NC_000962	89535	C	T	3408.06	106.0	1.00											Putative DNA-binding protein	Transcriptional regulator, ArsR family	intergenic_regionLOW
7739	NC_000962	89535	C	T	3802.48	118.0	0.99											Putative DNA-binding protein	Transcriptional regulator, ArsR family	intergenic_regionLOW
58	NC_000962	89535	C	T	7606.41	226.0	1.00											Putative DNA-binding protein	Transcriptional regulator, ArsR family	intergenic_regionMODIFIER
64	NC_000962	89535	C	T	4407.55	133.0	0.99											Putative DNA-binding protein	Transcriptional regulator, ArsR family	intergenic_regionLOW
MP2	NC_000962	89535	C	T	7716.24	224.0	1.00											Putative DNA-binding protein	Transcriptional regulator, ArsR family	intergenic_regionLOW
MP1	NC_000962	89535	C	T	7347.53	214.0	1.00											Putative DNA-binding protein	Transcriptional regulator, ArsR family	intergenic_regionLOW
54	NC_000962	89535	C	T	15383.9	463.0	1.00											Putative DNA-binding protein	Transcriptional regulator, ArsR family	intergenic_regionLOW
G01222	NC_000962	91071	T	C	944323	32.0	1.00	Synon	att	atC	672T>C	Ile224Ile		fig|83332.12.peg.95	Rv0083		Hydrogenase-4 component B	Formate hydrogenlyase subunit 7-like protein	Hydrogenase-4 component C	synonymous_variantLOW
G01491	NC_000962	91071	T	C	8905.59	276.0	1.00	Synon	att	atC	672T>C	Ile224Ile		fig|83332.12.peg.95	Rv0083		Hydrogenase-4 component B	Formate hydrogenlyase subunit 7-like protein	Hydrogenase-4 component C	synonymous_variantLOW
G01492	NC_000962	91071	T	C	11344.2	370.0	0.99	Synon	att	atC	672T>C	Ile224Ile		fig|83332.12.peg.95	Rv0083		Hydrogenase-4 component B	Formate hydrogenlyase subunit 7-like protein	Hydrogenase-4 component C	synonymous_variantLOW
G01498	NC_000962	91071	T	C	3688.12	122.0	0.99	Synon	att	atC	672T>C	Ile224Ile		fig|83332.12.peg.95	Rv0083		Hydrogenase-4 component B	Formate hydrogenlyase subunit 7-like protein	Hydrogenase-4 component C	synonymous_variantLOW
7011	NC_000962	91071	T	C	2924.72	96.0	1.00	Synon	att	atC	672T>C	Ile224Ile		fig|83332.12.peg.95	Rv0083		Hydrogenase-4 component B	Formate hydrogenlyase subunit 7-like protein	Hydrogenase-4 component C	synonymous_variantLOW
7739	NC_000962	91071	T	C	2093.23	72.0	1.00	Synon	att	atC	672T>C	Ile224Ile		fig|83332.12.peg.95	Rv0083		Hydrogenase-4 component B	Formate hydrogenlyase subunit 7-like protein	Hydrogenase-4 component C	synonymous_variantLOW
58	NC_000962	91071	T	C	1547.61	52.0	0.95	Synon	att	atC	672T>C	Ile224Ile		fig|83332.12.peg.95	Rv0083		Hydrogenase-4 component B	Formate hydrogenlyase subunit 7-like protein	Hydrogenase-4 component C	synonymous_variantLOW
64	NC_000962	91071	T	C	2221.25	71.0	1.00	Synon	att	atC	672T>C	Ile224Ile		fig|83332.12.peg.95	Rv0083		Hydrogenase-4 component B	Formate hydrogenlyase subunit 7-like protein	Hydrogenase-4 component C	synonymous_variantLOW
MP2	NC_000962	91071	T	C	4272.41	128.0	0.99	Synon	att	atC	672T>C	Ile224Ile		fig|83332.12.peg.95	Rv0083		Hydrogenase-4 component B	Formate hydrogenlyase subunit 7-like protein	Hydrogenase-4 component C	synonymous_variantLOW
MP1	NC_000962	91071	T	C	5191.72	155.0	1.00	Synon	att	atC	672T>C	Ile224Ile		fig|83332.12.peg.95	Rv0083		Hydrogenase-4 component B	Formate hydrogenlyase subunit 7-like protein	Hydrogenase-4 component C	synonymous_variantLOW
54	NC_000962	91071	T	C	1420.38	48.0	1.00	Synon	att	atC	672T>C	Ile224Ile		fig|83332.12.peg.95	Rv0083		Hydrogenase-4 component B	Formate hydrogenlyase subunit 7-like protein	Hydrogenase-4 component C	synonymous_variantLOW
G01222	NC_000962	97085	A	T	885444	28.0	0.97	Nonsyn	aaa	aaT	63A>T	Lys21Asn		fig|83332.12.peg.100	Rv0088		hypothetical protein	Hydrogenase-4 component G	hypothetical protein	missense_variant
G01491	NC_000962	97085	A	T	4608.1	143.0	0.97	Nonsyn	aaa	aaT	63A>T	Lys21Asn		fig|83332.12.peg.100	Rv0088		hypothetical protein	Hydrogenase-4 component G	hypothetical protein	missense_variantHIGH
G01492	NC_000962	97085	A	T	12806.9	414.0	0.98	Nonsyn	aaa	aaT	63A>T	Lys21Asn		fig|83332.12.peg.100	Rv0088		hypothetical protein	Hydrogenase-4 component G	hypothetical protein	missense_variant
G01498	NC_000962	97085	A	T	2452.94	89.0	0.94	Nonsyn	aaa	aaT	63A>T	Lys21Asn		fig|83332.12.peg.100	Rv0088		hypothetical protein	Hydrogenase-4 component G	hypothetical protein	missense_variantHIGH
7011	NC_000962	97085	A	T	3269.58	104.0	0.99	Nonsyn	aaa	aaT	63A>T	Lys21Asn		fig|83332.12.peg.100	Rv0088		hypothetical protein	Hydrogenase-4 component G	hypothetical protein	missense_variantMODERATE
7739	NC_000962	97085	A	T	3509.15	117.0	0.99	Nonsyn	aaa	aaT	63A>T	Lys21Asn		fig|83332.12.peg.100	Rv0088		hypothetical protein	Hydrogenase-4 component G	hypothetical protein	missense_variantMODERATE
58	NC_000962	97085	A	T	1236.54	42.0	1.00	Nonsyn	aaa	aaT	63A>T	Lys21Asn		fig|83332.12.peg.100	Rv0088		hypothetical protein	Hydrogenase-4 component G	hypothetical protein	missense_variantMODERATE
64	NC_000962	97085	A	T	1013.66	33.0	1.00	Nonsyn	aaa	aaT	63A>T	Lys21Asn		fig|83332.12.peg.100	Rv0088		hypothetical protein	Hydrogenase-4 component G	hypothetical protein	missense_variantMODERATE
MP2	NC_000962	97085	A	T	8296.16	243.0	1.00	Nonsyn	aaa	aaT	63A>T	Lys21Asn		fig|83332.12.peg.100	Rv0088		hypothetical protein	Hydrogenase-4 component G	hypothetical protein	missense_variantMODERATE
MP1	NC_000962	97085	A	T	8428.48	253.0	1.00	Nonsyn	aaa	aaT	63A>T	Lys21Asn		fig|83332.12.peg.100	Rv0088		hypothetical protein	Hydrogenase-4 component G	hypothetical protein	missense_variant
54	NC_000962	97085	A	T	4604.16	158.0	0.99	Nonsyn	aaa	aaT	63A>T	Lys21Asn		fig|83332.12.peg.100	Rv0088		hypothetical protein	Hydrogenase-4 component G	hypothetical protein	missense_variantHIGH
G01222	NC_000962	97696	T	C	927448	28.0	1.00	Nonsyn	aaa	aGa	71A>G	Lys24Arg		fig|83332.12.peg.101			hypothetical protein	hypothetical protein	hypothetical protein	missense_variantMODERATE
G01491	NC_000962	97696	T	C	3343.87	107.0	0.98	Nonsyn	aaa	aGa	71A>G	Lys24Arg		fig|83332.12.peg.101			hypothetical protein	hypothetical protein	hypothetical protein	missense_variantMODERATE
G01492	NC_000962	97696	T	C	11079.8	354.0	0.99	Nonsyn	aaa	aGa	71A>G	Lys24Arg		fig|83332.12.peg.101			hypothetical protein	hypothetical protein	hypothetical protein	missense_variantMODERATE
G01498	NC_000962	97696	T	C	2364.27	78.0	0.95	Nonsyn	aaa	aGa	71A>G	Lys24Arg		fig|83332.12.peg.101			hypothetical protein	hypothetical protein	hypothetical protein	missense_variantMODERATE
7011	NC_000962	97696	T	C	3519.25	116.0	1.00	Nonsyn	aaa	aGa	71A>G	Lys24Arg		fig|83332.12.peg.101			hypothetical protein	hypothetical protein	hypothetical protein	missense_variantMODERATE
7739	NC_000962	97696	T	C	4355.97	134.0	1.00	Nonsyn	aaa	aGa	71A>G	Lys24Arg		fig|83332.12.peg.101			hypothetical protein	hypothetical protein	hypothetical protein	missense_variantMODERATE
58	NC_000962	97696	T	C	4737.25	144.0	1.00	Nonsyn	aaa	aGa	71A>G	Lys24Arg		fig|83332.12.peg.101			hypothetical protein	hypothetical protein	hypothetical protein	missense_variantMODERATE
64	NC_000962	97696	T	C	2835.05	86.0	0.98	Nonsyn	aaa	aGa	71A>G	Lys24Arg		fig|83332.12.peg.101			hypothetical protein	hypothetical protein	hypothetical protein	missense_variantMODERATE
MP2	NC_000962	97696	T	C	8471.4	245.0	1.00	Nonsyn	aaa	aGa	71A>G	Lys24Arg		fig|83332.12.peg.101			hypothetical protein	hypothetical protein	hypothetical protein	missense_variantMODERATE
MP1	NC_000962	97696	T	C	8364.88	247.0	1.00	Nonsyn	aaa	aGa	71A>G	Lys24Arg		fig|83332.12.peg.101			hypothetical protein	hypothetical protein	hypothetical protein	missense_variantMODERATE
54	NC_000962	97696	T	C	8199.39	261.0	0.99	Nonsyn	aaa	aGa	71A>G	Lys24Arg		fig|83332.12.peg.101			hypothetical protein	hypothetical protein	hypothetical protein	missense_variantMODERATE
G01222	NC_000962	100589	A	G	902858	29.0	1.00											5'-methylthioadenosine nucleosidase (EC 3.2.2.16) @ S-adenosylhomocysteine nucleosidase (EC 3.2.2.9)	Lead, cadmium, zinc and mercury transporting ATPase (EC 3.6.3.3) (EC 3.6.3.5)	intergenic_regionMODIFIER
G01491	NC_000962	100589	A	G	4665.8	144.0	1.00											5'-methylthioadenosine nucleosidase (EC 3.2.2.16) @ S-adenosylhomocysteine nucleosidase (EC 3.2.2.9)	Lead, cadmium, zinc and mercury transporting ATPase (EC 3.6.3.3) (EC 3.6.3.5)	intergenic_regionMODIFIER
G01492	NC_000962	100589	A	G	11931.9	382.0	0.99											5'-methylthioadenosine nucleosidase (EC 3.2.2.16) @ S-adenosylhomocysteine nucleosidase (EC 3.2.2.9)	Lead, cadmium, zinc and mercury transporting ATPase (EC 3.6.3.3) (EC 3.6.3.5)	intergenic_regionMODIFIER
G01498	NC_000962	100589	A	G	2283.38	75.0	1.00											5'-methylthioadenosine nucleosidase (EC 3.2.2.16) @ S-adenosylhomocysteine nucleosidase (EC 3.2.2.9)	Lead, cadmium, zinc and mercury transporting ATPase (EC 3.6.3.3) (EC 3.6.3.5)	intergenic_regionMODIFIER
7011	NC_000962	100589	A	G	2495.0	81.0	1.00											5'-methylthioadenosine nucleosidase (EC 3.2.2.16) @ S-adenosylhomocysteine nucleosidase (EC 3.2.2.9)	Lead, cadmium, zinc and mercury transporting ATPase (EC 3.6.3.3) (EC 3.6.3.5)	intergenic_regionMODIFIER
7739	NC_000962	100589	A	G	2056.99	68.0	1.00											5'-methylthioadenosine nucleosidase (EC 3.2.2.16) @ S-adenosylhomocysteine nucleosidase (EC 3.2.2.9)	Lead, cadmium, zinc and mercury transporting ATPase (EC 3.6.3.3) (EC 3.6.3.5)	intergenic_regionMODIFIER
58	NC_000962	100589	A	G	469527	18.0	0.90											5'-methylthioadenosine nucleosidase (EC 3.2.2.16) @ S-adenosylhomocysteine nucleosidase (EC 3.2.2.9)	Lead, cadmium, zinc and mercury transporting ATPase (EC 3.6.3.3) (EC 3.6.3.5)	intergenic_regionMODERATE
64	NC_000962	100589	A	G	558241	19.0	0.90											5'-methylthioadenosine nucleosidase (EC 3.2.2.16) @ S-adenosylhomocysteine nucleosidase (EC 3.2.2.9)	Lead, cadmium, zinc and mercury transporting ATPase (EC 3.6.3.3) (EC 3.6.3.5)	intergenic_regionMODERATE
MP2	NC_000962	100589	A	G	7662.13	224.0	1.00											5'-methylthioadenosine nucleosidase (EC 3.2.2.16) @ S-adenosylhomocysteine nucleosidase (EC 3.2.2.9)	Lead, cadmium, zinc and mercury transporting ATPase (EC 3.6.3.3) (EC 3.6.3.5)	intergenic_regionMODIFIER
MP1	NC_000962	100589	A	G	7951.98	235.0	1.00											5'-methylthioadenosine nucleosidase (EC 3.2.2.16) @ S-adenosylhomocysteine nucleosidase (EC 3.2.2.9)	Lead, cadmium, zinc and mercury transporting ATPase (EC 3.6.3.3) (EC 3.6.3.5)	intergenic_regionMODIFIER
54	NC_000962	100589	A	G	1015.18	36.0	0.95											5'-methylthioadenosine nucleosidase (EC 3.2.2.16) @ S-adenosylhomocysteine nucleosidase (EC 3.2.2.9)	Lead, cadmium, zinc and mercury transporting ATPase (EC 3.6.3.3) (EC 3.6.3.5)	intergenic_regionMODERATE
G01222	NC_000962	101299	G	A	942925	31.0	1.00	Synon	gcg	gcA	582G>A	Ala194Ala		fig|83332.12.peg.105	Rv0092	ctpA	Lead, cadmium, zinc and mercury transporting ATPase (EC 3.6.3.3) (EC 3.6.3.5)	5'-methylthioadenosine nucleosidase (EC 3.2.2.16) @ S-adenosylhomocysteine nucleosidase (EC 3.2.2.9)	Integral membrane protein	synonymous_variantLOW
G01491	NC_000962	101299	G	A	4957.27	159.0	0.98	Synon	gcg	gcA	582G>A	Ala194Ala		fig|83332.12.peg.105	Rv0092	ctpA	Lead, cadmium, zinc and mercury transporting ATPase (EC 3.6.3.3) (EC 3.6.3.5)	5'-methylthioadenosine nucleosidase (EC 3.2.2.16) @ S-adenosylhomocysteine nucleosidase (EC 3.2.2.9)	Integral membrane protein	synonymous_variantLOW
G01492	NC_000962	101299	G	A	8925.46	289.0	0.97	Synon	gcg	gcA	582G>A	Ala194Ala		fig|83332.12.peg.105	Rv0092	ctpA	Lead, cadmium, zinc and mercury transporting ATPase (EC 3.6.3.3) (EC 3.6.3.5)	5'-methylthioadenosine nucleosidase (EC 3.2.2.16) @ S-adenosylhomocysteine nucleosidase (EC 3.2.2.9)	Integral membrane protein	synonymous_variantLOW
G01498	NC_000962	101299	G	A	1819.52	60.0	0.94	Synon	gcg	gcA	582G>A	Ala194Ala		fig|83332.12.peg.105	Rv0092	ctpA	Lead, cadmium, zinc and mercury transporting ATPase (EC 3.6.3.3) (EC 3.6.3.5)	5'-methylthioadenosine nucleosidase (EC 3.2.2.16) @ S-adenosylhomocysteine nucleosidase (EC 3.2.2.9)	Integral membrane protein	synonymous_variantLOW
7011	NC_000962	101299	G	A	3148.41	100.0	1.00	Synon	gcg	gcA	582G>A	Ala194Ala		fig|83332.12.peg.105	Rv0092	ctpA	Lead, cadmium, zinc and mercury transporting ATPase (EC 3.6.3.3) (EC 3.6.3.5)	5'-methylthioadenosine nucleosidase (EC 3.2.2.16) @ S-adenosylhomocysteine nucleosidase (EC 3.2.2.9)	Integral membrane protein	synonymous_variantLOW
7739	NC_000962	101299	G	A	2538.61	83.0	0.99	Synon	gcg	gcA	582G>A	Ala194Ala		fig|83332.12.peg.105	Rv0092	ctpA	Lead, cadmium, zinc and mercury transporting ATPase (EC 3.6.3.3) (EC 3.6.3.5)	5'-methylthioadenosine nucleosidase (EC 3.2.2.16) @ S-adenosylhomocysteine nucleosidase (EC 3.2.2.9)	Integral membrane protein	synonymous_variantLOW
58	NC_000962	101299	G	A	783624	25.0	1.00	Synon	gcg	gcA	582G>A	Ala194Ala		fig|83332.12.peg.105	Rv0092	ctpA	Lead, cadmium, zinc and mercury transporting ATPase (EC 3.6.3.3) (EC 3.6.3.5)	5'-methylthioadenosine nucleosidase (EC 3.2.2.16) @ S-adenosylhomocysteine nucleosidase (EC 3.2.2.9)	Integral membrane protein	synonymous_variantLOW
64	NC_000962	101299	G	A	1757.89	56.0	1.00	Synon	gcg	gcA	582G>A	Ala194Ala		fig|83332.12.peg.105	Rv0092	ctpA	Lead, cadmium, zinc and mercury transporting ATPase (EC 3.6.3.3) (EC 3.6.3.5)	5'-methylthioadenosine nucleosidase (EC 3.2.2.16) @ S-adenosylhomocysteine nucleosidase (EC 3.2.2.9)	Integral membrane protein	synonymous_variantLOW
MP2	NC_000962	101299	G	A	6799.46	204.0	0.99	Synon	gcg	gcA	582G>A	Ala194Ala		fig|83332.12.peg.105	Rv0092	ctpA	Lead, cadmium, zinc and mercury transporting ATPase (EC 3.6.3.3) (EC 3.6.3.5)	5'-methylthioadenosine nucleosidase (EC 3.2.2.16) @ S-adenosylhomocysteine nucleosidase (EC 3.2.2.9)	Integral membrane protein	synonymous_variantLOW
MP1	NC_000962	101299	G	A	8216.26	254.0	1.00	Synon	gcg	gcA	582G>A	Ala194Ala		fig|83332.12.peg.105	Rv0092	ctpA	Lead, cadmium, zinc and mercury transporting ATPase (EC 3.6.3.3) (EC 3.6.3.5)	5'-methylthioadenosine nucleosidase (EC 3.2.2.16) @ S-adenosylhomocysteine nucleosidase (EC 3.2.2.9)	Integral membrane protein	synonymous_variantLOW
54	NC_000962	101299	G	A	808888	28.0	1.00	Synon	gcg	gcA	582G>A	Ala194Ala		fig|83332.12.peg.105	Rv0092	ctpA	Lead, cadmium, zinc and mercury transporting ATPase (EC 3.6.3.3) (EC 3.6.3.5)	5'-methylthioadenosine nucleosidase (EC 3.2.2.16) @ S-adenosylhomocysteine nucleosidase (EC 3.2.2.9)	Integral membrane protein	synonymous_variantLOW
G01222	NC_000962	103600	A	G	1310.15	43.0	1.00	Nonsyn	tgc	Cgc	64T>C	Cys22Arg		fig|83332.12.peg.106	Rv0093c		Integral membrane protein	Lead, cadmium, zinc and mercury transporting ATPase (EC 3.6.3.3) (EC 3.6.3.5)	13E12 repeat family protein	missense_variantLOW
G01491	NC_000962	103600	A	G	5773.51	178.0	0.99	Nonsyn	tgc	Cgc	64T>C	Cys22Arg		fig|83332.12.peg.106	Rv0093c		Integral membrane protein	Lead, cadmium, zinc and mercury transporting ATPase (EC 3.6.3.3) (EC 3.6.3.5)	13E12 repeat family protein	missense_variantLOW
G01492	NC_000962	103600	A	G	10954.2	355.0	0.99	Nonsyn	tgc	Cgc	64T>C	Cys22Arg		fig|83332.12.peg.106	Rv0093c		Integral membrane protein	Lead, cadmium, zinc and mercury transporting ATPase (EC 3.6.3.3) (EC 3.6.3.5)	13E12 repeat family protein	missense_variantLOW
G01498	NC_000962	103600	A	G	2657.69	85.0	1.00	Nonsyn	tgc	Cgc	64T>C	Cys22Arg		fig|83332.12.peg.106	Rv0093c		Integral membrane protein	Lead, cadmium, zinc and mercury transporting ATPase (EC 3.6.3.3) (EC 3.6.3.5)	13E12 repeat family protein	missense_variantLOW
7011	NC_000962	103600	A	G	3187.49	102.0	0.99	Nonsyn	tgc	Cgc	64T>C	Cys22Arg		fig|83332.12.peg.106	Rv0093c		Integral membrane protein	Lead, cadmium, zinc and mercury transporting ATPase (EC 3.6.3.3) (EC 3.6.3.5)	13E12 repeat family protein	missense_variantLOW
7739	NC_000962	103600	A	G	2606.87	84.0	1.00	Nonsyn	tgc	Cgc	64T>C	Cys22Arg		fig|83332.12.peg.106	Rv0093c		Integral membrane protein	Lead, cadmium, zinc and mercury transporting ATPase (EC 3.6.3.3) (EC 3.6.3.5)	13E12 repeat family protein	missense_variantLOW
58	NC_000962	103600	A	G	665902	22.0	1.00	Nonsyn	tgc	Cgc	64T>C	Cys22Arg		fig|83332.12.peg.106	Rv0093c		Integral membrane protein	Lead, cadmium, zinc and mercury transporting ATPase (EC 3.6.3.3) (EC 3.6.3.5)	13E12 repeat family protein	missense_variantMODERATE
64	NC_000962	103600	A	G	245531	9.0	0.90	Nonsyn	tgc	Cgc	64T>C	Cys22Arg		fig|83332.12.peg.106	Rv0093c		Integral membrane protein	Lead, cadmium, zinc and mercury transporting ATPase (EC 3.6.3.3) (EC 3.6.3.5)	13E12 repeat family protein	missense_variantMODERATE
MP2	NC_000962	103600	A	G	8506.24	256.0	1.00	Nonsyn	tgc	Cgc	64T>C	Cys22Arg		fig|83332.12.peg.106	Rv0093c		Integral membrane protein	Lead, cadmium, zinc and mercury transporting ATPase (EC 3.6.3.3) (EC 3.6.3.5)	13E12 repeat family protein	missense_variantLOW
MP1	NC_000962	103600	A	G	7699.43	232.0	1.00	Nonsyn	tgc	Cgc	64T>C	Cys22Arg		fig|83332.12.peg.106	Rv0093c		Integral membrane protein	Lead, cadmium, zinc and mercury transporting ATPase (EC 3.6.3.3) (EC 3.6.3.5)	13E12 repeat family protein	missense_variantLOW
54	NC_000962	103600	A	G	317643	10.0	0.91	Nonsyn	tgc	Cgc	64T>C	Cys22Arg		fig|83332.12.peg.106	Rv0093c		Integral membrane protein	Lead, cadmium, zinc and mercury transporting ATPase (EC 3.6.3.3) (EC 3.6.3.5)	13E12 repeat family protein	missense_variantMODERATE
G01222	NC_000962	104824	C	A	710065	25.0	1.00	Nonsyn	agc	aTc	278G>T	Ser93Ile		fig|83332.12.peg.109	Rv0095c		13E12 repeat family protein	hypothetical protein	PPE family protein, PPW subgroup	missense_variantMODERATE
G01491	NC_000962	104824	C	A	3910.84	123.0	0.99	Nonsyn	agc	aTc	278G>T	Ser93Ile		fig|83332.12.peg.109	Rv0095c		13E12 repeat family protein	hypothetical protein	PPE family protein, PPW subgroup	missense_variantMODERATE
G01492	NC_000962	104824	C	A	9270.77	302.0	0.99	Nonsyn	agc	aTc	278G>T	Ser93Ile		fig|83332.12.peg.109	Rv0095c		13E12 repeat family protein	hypothetical protein	PPE family protein, PPW subgroup	missense_variantMODERATE
G01498	NC_000962	104824	C	A	1906.58	68.0	1.00	Nonsyn	agc	aTc	278G>T	Ser93Ile		fig|83332.12.peg.109	Rv0095c		13E12 repeat family protein	hypothetical protein	PPE family protein, PPW subgroup	missense_variantMODERATE
7011	NC_000962	104824	C	A	2347.52	103.0	1.00	Nonsyn	agc	aTc	278G>T	Ser93Ile		fig|83332.12.peg.109	Rv0095c		13E12 repeat family protein	hypothetical protein	PPE family protein, PPW subgroup	missense_variantMODERATE
7739	NC_000962	104824	C	A	1877.66	79.0	1.00	Nonsyn	agc	aTc	278G>T	Ser93Ile		fig|83332.12.peg.109	Rv0095c		13E12 repeat family protein	hypothetical protein	PPE family protein, PPW subgroup	missense_variantMODERATE
58	NC_000962	104824	C	A	577668	26.0	1.00	Nonsyn	agc	aTc	278G>T	Ser93Ile		fig|83332.12.peg.109	Rv0095c		13E12 repeat family protein	hypothetical protein	PPE family protein, PPW subgroup	missense_variantMODERATE
64	NC_000962	104824	C	A	741.73	31.0	0.97	Nonsyn	agc	aTc	278G>T	Ser93Ile		fig|83332.12.peg.109	Rv0095c		13E12 repeat family protein	hypothetical protein	PPE family protein, PPW subgroup	missense_variantMODERATE
MP2	NC_000962	104824	C	A	6613.08	203.0	1.00	Nonsyn	agc	aTc	278G>T	Ser93Ile		fig|83332.12.peg.109	Rv0095c		13E12 repeat family protein	hypothetical protein	PPE family protein, PPW subgroup	missense_variantMODERATE
MP1	NC_000962	104824	C	A	6383.11	198.0	1.00	Nonsyn	agc	aTc	278G>T	Ser93Ile		fig|83332.12.peg.109	Rv0095c		13E12 repeat family protein	hypothetical protein	PPE family protein, PPW subgroup	missense_variantMODERATE
54	NC_000962	104824	C	A	140885	7.0	1.00	Nonsyn	agc	aTc	278G>T	Ser93Ile		fig|83332.12.peg.109	Rv0095c		13E12 repeat family protein	hypothetical protein	PPE family protein, PPW subgroup	missense_variantMODERATE
G01222	NC_000962	104838	T	G	804.12	29.0	1.00	Nonsyn	gaa	gaC	264A>C	Glu88Asp		fig|83332.12.peg.109	Rv0095c		13E12 repeat family protein	hypothetical protein	PPE family protein, PPW subgroup	missense_variantMODERATE
G01491	NC_000962	104838	T	G	4155.46	134.0	0.98	Nonsyn	gaa	gaC	264A>C	Glu88Asp		fig|83332.12.peg.109	Rv0095c		13E12 repeat family protein	hypothetical protein	PPE family protein, PPW subgroup	missense_variantMODERATE
G01492	NC_000962	104838	T	G	9531.18	312.0	0.97	Nonsyn	gaa	gaC	264A>C	Glu88Asp		fig|83332.12.peg.109	Rv0095c		13E12 repeat family protein	hypothetical protein	PPE family protein, PPW subgroup	missense_variantMODERATE
G01498	NC_000962	104838	T	G	1979.09	66.0	0.99	Nonsyn	gaa	gaC	264A>C	Glu88Asp		fig|83332.12.peg.109	Rv0095c		13E12 repeat family protein	hypothetical protein	PPE family protein, PPW subgroup	missense_variantMODERATE
7011	NC_000962	104838	T	G	1764.42	89.0	0.99	Nonsyn	gaa	gaC	264A>C	Glu88Asp		fig|83332.12.peg.109	Rv0095c		13E12 repeat family protein	hypothetical protein	PPE family protein, PPW subgroup	missense_variantMODERATE
7739	NC_000962	104838	T	G	1620.25	83.0	1.00	Nonsyn	gaa	gaC	264A>C	Glu88Asp		fig|83332.12.peg.109	Rv0095c		13E12 repeat family protein	hypothetical protein	PPE family protein, PPW subgroup	missense_variantMODERATE
58	NC_000962	104838	T	G	2243.3	80.0	0.96	Nonsyn	gaa	gaC	264A>C	Glu88Asp		fig|83332.12.peg.109	Rv0095c		13E12 repeat family protein	hypothetical protein	PPE family protein, PPW subgroup	missense_variantMODERATE
64	NC_000962	104838	T	G	2454.86	100.0	0.88	Nonsyn	gaa	gaC	264A>C	Glu88Asp		fig|83332.12.peg.109	Rv0095c		13E12 repeat family protein	hypothetical protein	PPE family protein, PPW subgroup	missense_variantMODERATE
MP2	NC_000962	104838	T	G	6440.81	195.0	1.00	Nonsyn	gaa	gaC	264A>C	Glu88Asp		fig|83332.12.peg.109	Rv0095c		13E12 repeat family protein	hypothetical protein	PPE family protein, PPW subgroup	missense_variantMODERATE
MP1	NC_000962	104838	T	G	6625.27	203.0	1.00	Nonsyn	gaa	gaC	264A>C	Glu88Asp		fig|83332.12.peg.109	Rv0095c		13E12 repeat family protein	hypothetical protein	PPE family protein, PPW subgroup	missense_variantMODERATE
54	NC_000962	104838	T	G	795466	31.0	0.94	Nonsyn	gaa	gaC	264A>C	Glu88Asp		fig|83332.12.peg.109	Rv0095c		13E12 repeat family protein	hypothetical protein	PPE family protein, PPW subgroup	missense_variantMODERATE
G01222	NC_000962	105045	G	C	1399.39	44.0	1.00	Nonsyn	gac	gaG	57C>G	AsMP19Glu		fig|83332.12.peg.109	Rv0095c		13E12 repeat family protein	hypothetical protein	PPE family protein, PPW subgroup	missense_variantMODERATE
G01491	NC_000962	105045	G	C	5251.42	162.0	1.00	Nonsyn	gac	gaG	57C>G	AsMP19Glu		fig|83332.12.peg.109	Rv0095c		13E12 repeat family protein	hypothetical protein	PPE family protein, PPW subgroup	missense_variantMODERATE
G01492	NC_000962	105045	G	C	11876.3	393.0	0.97	Nonsyn	gac	gaG	57C>G	AsMP19Glu		fig|83332.12.peg.109	Rv0095c		13E12 repeat family protein	hypothetical protein	PPE family protein, PPW subgroup	missense_variantMODERATE
G01498	NC_000962	105045	G	C	2416.74	83.0	1.00	Nonsyn	gac	gaG	57C>G	AsMP19Glu		fig|83332.12.peg.109	Rv0095c		13E12 repeat family protein	hypothetical protein	PPE family protein, PPW subgroup	missense_variantMODERATE
7011	NC_000962	105045	G	C	1558.63	109.0	1.00	Nonsyn	gac	gaG	57C>G	AsMP19Glu		fig|83332.12.peg.109	Rv0095c		13E12 repeat family protein	hypothetical protein	PPE family protein, PPW subgroup	missense_variantMODERATE
7739	NC_000962	105045	G	C	1767.55	121.0	0.99	Nonsyn	gac	gaG	57C>G	AsMP19Glu		fig|83332.12.peg.109	Rv0095c		13E12 repeat family protein	hypothetical protein	PPE family protein, PPW subgroup	missense_variantMODERATE
58	NC_000962	105045	G	C	5935.11	206.0	1.00	Nonsyn	gac	gaG	57C>G	AsMP19Glu		fig|83332.12.peg.109	Rv0095c		13E12 repeat family protein	hypothetical protein	PPE family protein, PPW subgroup	missense_variantMODERATE
64	NC_000962	105045	G	C	5516.82	199.0	0.97	Nonsyn	gac	gaG	57C>G	AsMP19Glu		fig|83332.12.peg.109	Rv0095c		13E12 repeat family protein	hypothetical protein	PPE family protein, PPW subgroup	missense_variantMODERATE
MP2	NC_000962	105045	G	C	7838.26	237.0	1.00	Nonsyn	gac	gaG	57C>G	AsMP19Glu		fig|83332.12.peg.109	Rv0095c		13E12 repeat family protein	hypothetical protein	PPE family protein, PPW subgroup	missense_variantMODERATE
MP1	NC_000962	105045	G	C	6983.43	209.0	1.00	Nonsyn	gac	gaG	57C>G	AsMP19Glu		fig|83332.12.peg.109	Rv0095c		13E12 repeat family protein	hypothetical protein	PPE family protein, PPW subgroup	missense_variantMODERATE
54	NC_000962	105045	G	C	9359.74	337.0	0.98	Nonsyn	gac	gaG	57C>G	AsMP19Glu		fig|83332.12.peg.109	Rv0095c		13E12 repeat family protein	hypothetical protein	PPE family protein, PPW subgroup	missense_variantMODERATE
G01222	NC_000962	116000	T	G	412905	13.0	1.00	Synon	gtt	gtG	6000T>G	Val2000Val		fig|83332.12.peg.115	Rv0101	nrp	Nonribosomal peptide synthetase in FadD10 cluster	pp-binding family protein Rv0100	Copper resistance protein CopD / Cytochrome c oxidase caa3-type assembly factor CtaG_BS (unrelated to Cox11-CtaG family)	synonymous_variantMODERATE
G01491	NC_000962	116000	T	G	5773.82	181.0	1.00	Synon	gtt	gtG	6000T>G	Val2000Val		fig|83332.12.peg.115	Rv0101	nrp	Nonribosomal peptide synthetase in FadD10 cluster	pp-binding family protein Rv0100	Copper resistance protein CopD / Cytochrome c oxidase caa3-type assembly factor CtaG_BS (unrelated to Cox11-CtaG family)	synonymous_variantLOW
G01492	NC_000962	116000	T	G	10902.5	347.0	1.00	Synon	gtt	gtG	6000T>G	Val2000Val		fig|83332.12.peg.115	Rv0101	nrp	Nonribosomal peptide synthetase in FadD10 cluster	pp-binding family protein Rv0100	Copper resistance protein CopD / Cytochrome c oxidase caa3-type assembly factor CtaG_BS (unrelated to Cox11-CtaG family)	synonymous_variantMODERATE
G01498	NC_000962	116000	T	G	2367.77	79.0	1.00	Synon	gtt	gtG	6000T>G	Val2000Val		fig|83332.12.peg.115	Rv0101	nrp	Nonribosomal peptide synthetase in FadD10 cluster	pp-binding family protein Rv0100	Copper resistance protein CopD / Cytochrome c oxidase caa3-type assembly factor CtaG_BS (unrelated to Cox11-CtaG family)	synonymous_variantLOW
7011	NC_000962	116000	T	G	2317.57	79.0	1.00	Synon	gtt	gtG	6000T>G	Val2000Val		fig|83332.12.peg.115	Rv0101	nrp	Nonribosomal peptide synthetase in FadD10 cluster	pp-binding family protein Rv0100	Copper resistance protein CopD / Cytochrome c oxidase caa3-type assembly factor CtaG_BS (unrelated to Cox11-CtaG family)	synonymous_variantMODERATE
7739	NC_000962	116000	T	G	2400.3	81.0	1.00	Synon	gtt	gtG	6000T>G	Val2000Val		fig|83332.12.peg.115	Rv0101	nrp	Nonribosomal peptide synthetase in FadD10 cluster	pp-binding family protein Rv0100	Copper resistance protein CopD / Cytochrome c oxidase caa3-type assembly factor CtaG_BS (unrelated to Cox11-CtaG family)	synonymous_variantMODERATE
58	NC_000962	116000	T	G	1134.96	43.0	0.90	Synon	gtt	gtG	6000T>G	Val2000Val		fig|83332.12.peg.115	Rv0101	nrp	Nonribosomal peptide synthetase in FadD10 cluster	pp-binding family protein Rv0100	Copper resistance protein CopD / Cytochrome c oxidase caa3-type assembly factor CtaG_BS (unrelated to Cox11-CtaG family)	synonymous_variantLOW
64	NC_000962	116000	T	G	2043.15	75.0	0.86	Synon	gtt	gtG	6000T>G	Val2000Val		fig|83332.12.peg.115	Rv0101	nrp	Nonribosomal peptide synthetase in FadD10 cluster	pp-binding family protein Rv0100	Copper resistance protein CopD / Cytochrome c oxidase caa3-type assembly factor CtaG_BS (unrelated to Cox11-CtaG family)	synonymous_variantLOW
MP2	NC_000962	116000	T	G	6210.69	186.0	0.99	Synon	gtt	gtG	6000T>G	Val2000Val		fig|83332.12.peg.115	Rv0101	nrp	Nonribosomal peptide synthetase in FadD10 cluster	pp-binding family protein Rv0100	Copper resistance protein CopD / Cytochrome c oxidase caa3-type assembly factor CtaG_BS (unrelated to Cox11-CtaG family)	synonymous_variantMODERATE
MP1	NC_000962	116000	T	G	6749.47	206.0	1.00	Synon	gtt	gtG	6000T>G	Val2000Val		fig|83332.12.peg.115	Rv0101	nrp	Nonribosomal peptide synthetase in FadD10 cluster	pp-binding family protein Rv0100	Copper resistance protein CopD / Cytochrome c oxidase caa3-type assembly factor CtaG_BS (unrelated to Cox11-CtaG family)	synonymous_variantMODERATE
54	NC_000962	116000	T	G	1466.65	58.0	0.84	Synon	gtt	gtG	6000T>G	Val2000Val		fig|83332.12.peg.115	Rv0101	nrp	Nonribosomal peptide synthetase in FadD10 cluster	pp-binding family protein Rv0100	Copper resistance protein CopD / Cytochrome c oxidase caa3-type assembly factor CtaG_BS (unrelated to Cox11-CtaG family)	synonymous_variantLOW
G01222	NC_000962	116388	C	A	593173	21.0	1.00	Synon	cgg	Agg	6388C>A	Arg2130Arg		fig|83332.12.peg.115	Rv0101	nrp	Nonribosomal peptide synthetase in FadD10 cluster	pp-binding family protein Rv0100	Copper resistance protein CopD / Cytochrome c oxidase caa3-type assembly factor CtaG_BS (unrelated to Cox11-CtaG family)	synonymous_variantLOW
G01491	NC_000962	116388	C	A	4625.53	149.0	0.97	Synon	cgg	Agg	6388C>A	Arg2130Arg		fig|83332.12.peg.115	Rv0101	nrp	Nonribosomal peptide synthetase in FadD10 cluster	pp-binding family protein Rv0100	Copper resistance protein CopD / Cytochrome c oxidase caa3-type assembly factor CtaG_BS (unrelated to Cox11-CtaG family)	synonymous_variantLOW
G01492	NC_000962	116388	C	A	10760.2	356.0	0.98	Synon	cgg	Agg	6388C>A	Arg2130Arg		fig|83332.12.peg.115	Rv0101	nrp	Nonribosomal peptide synthetase in FadD10 cluster	pp-binding family protein Rv0100	Copper resistance protein CopD / Cytochrome c oxidase caa3-type assembly factor CtaG_BS (unrelated to Cox11-CtaG family)	synonymous_variantLOW
G01498	NC_000962	116388	C	A	2420.5	82.0	0.98	Synon	cgg	Agg	6388C>A	Arg2130Arg		fig|83332.12.peg.115	Rv0101	nrp	Nonribosomal peptide synthetase in FadD10 cluster	pp-binding family protein Rv0100	Copper resistance protein CopD / Cytochrome c oxidase caa3-type assembly factor CtaG_BS (unrelated to Cox11-CtaG family)	synonymous_variantLOW
7011	NC_000962	116388	C	A	2313.9	78.0	0.97	Synon	cgg	Agg	6388C>A	Arg2130Arg		fig|83332.12.peg.115	Rv0101	nrp	Nonribosomal peptide synthetase in FadD10 cluster	pp-binding family protein Rv0100	Copper resistance protein CopD / Cytochrome c oxidase caa3-type assembly factor CtaG_BS (unrelated to Cox11-CtaG family)	synonymous_variantLOW
7739	NC_000962	116388	C	A	3349.65	116.0	1.00	Synon	cgg	Agg	6388C>A	Arg2130Arg		fig|83332.12.peg.115	Rv0101	nrp	Nonribosomal peptide synthetase in FadD10 cluster	pp-binding family protein Rv0100	Copper resistance protein CopD / Cytochrome c oxidase caa3-type assembly factor CtaG_BS (unrelated to Cox11-CtaG family)	synonymous_variantLOW
58	NC_000962	116388	C	A	7460.23	233.0	0.98	Synon	cgg	Agg	6388C>A	Arg2130Arg		fig|83332.12.peg.115	Rv0101	nrp	Nonribosomal peptide synthetase in FadD10 cluster	pp-binding family protein Rv0100	Copper resistance protein CopD / Cytochrome c oxidase caa3-type assembly factor CtaG_BS (unrelated to Cox11-CtaG family)	synonymous_variantLOW
64	NC_000962	116388	C	A	5821.61	186.0	0.97	Synon	cgg	Agg	6388C>A	Arg2130Arg		fig|83332.12.peg.115	Rv0101	nrp	Nonribosomal peptide synthetase in FadD10 cluster	pp-binding family protein Rv0100	Copper resistance protein CopD / Cytochrome c oxidase caa3-type assembly factor CtaG_BS (unrelated to Cox11-CtaG family)	synonymous_variantLOW
MP2	NC_000962	116388	C	A	7225.14	223.0	1.00	Synon	cgg	Agg	6388C>A	Arg2130Arg		fig|83332.12.peg.115	Rv0101	nrp	Nonribosomal peptide synthetase in FadD10 cluster	pp-binding family protein Rv0100	Copper resistance protein CopD / Cytochrome c oxidase caa3-type assembly factor CtaG_BS (unrelated to Cox11-CtaG family)	synonymous_variantLOW
MP1	NC_000962	116388	C	A	7534.89	232.0	1.00	Synon	cgg	Agg	6388C>A	Arg2130Arg		fig|83332.12.peg.115	Rv0101	nrp	Nonribosomal peptide synthetase in FadD10 cluster	pp-binding family protein Rv0100	Copper resistance protein CopD / Cytochrome c oxidase caa3-type assembly factor CtaG_BS (unrelated to Cox11-CtaG family)	synonymous_variantLOW
54	NC_000962	116388	C	A	13851.6	434.0	0.99	Synon	cgg	Agg	6388C>A	Arg2130Arg		fig|83332.12.peg.115	Rv0101	nrp	Nonribosomal peptide synthetase in FadD10 cluster	pp-binding family protein Rv0100	Copper resistance protein CopD / Cytochrome c oxidase caa3-type assembly factor CtaG_BS (unrelated to Cox11-CtaG family)	synonymous_variantLOW
G01222	NC_000962	122109	A	G	469.95	17.0	1.00	Nonsyn	ttg	tCg	50T>C	Leu17Ser		fig|83332.12.peg.117	Rv0103c	ctpB	Lead, cadmium, zinc and mercury transporting ATPase (EC 3.6.3.3) (EC 3.6.3.5)	Copper resistance protein CopD / Cytochrome c oxidase caa3-type assembly factor CtaG_BS (unrelated to Cox11-CtaG family)	hypothetical protein	missense_variantMODERATE
G01491	NC_000962	122109	A	G	3931.54	121.0	1.00	Nonsyn	ttg	tCg	50T>C	Leu17Ser		fig|83332.12.peg.117	Rv0103c	ctpB	Lead, cadmium, zinc and mercury transporting ATPase (EC 3.6.3.3) (EC 3.6.3.5)	Copper resistance protein CopD / Cytochrome c oxidase caa3-type assembly factor CtaG_BS (unrelated to Cox11-CtaG family)	hypothetical protein	missense_variantMODERATE
G01492	NC_000962	122109	A	G	11194.4	362.0	0.99	Nonsyn	ttg	tCg	50T>C	Leu17Ser		fig|83332.12.peg.117	Rv0103c	ctpB	Lead, cadmium, zinc and mercury transporting ATPase (EC 3.6.3.3) (EC 3.6.3.5)	Copper resistance protein CopD / Cytochrome c oxidase caa3-type assembly factor CtaG_BS (unrelated to Cox11-CtaG family)	hypothetical protein	missense_variantMODERATE
G01498	NC_000962	122109	A	G	1904.42	63.0	0.98	Nonsyn	ttg	tCg	50T>C	Leu17Ser		fig|83332.12.peg.117	Rv0103c	ctpB	Lead, cadmium, zinc and mercury transporting ATPase (EC 3.6.3.3) (EC 3.6.3.5)	Copper resistance protein CopD / Cytochrome c oxidase caa3-type assembly factor CtaG_BS (unrelated to Cox11-CtaG family)	hypothetical protein	missense_variantMODERATE
7011	NC_000962	122109	A	G	2517.8	92.0	0.96	Nonsyn	ttg	tCg	50T>C	Leu17Ser		fig|83332.12.peg.117	Rv0103c	ctpB	Lead, cadmium, zinc and mercury transporting ATPase (EC 3.6.3.3) (EC 3.6.3.5)	Copper resistance protein CopD / Cytochrome c oxidase caa3-type assembly factor CtaG_BS (unrelated to Cox11-CtaG family)	hypothetical protein	missense_variantMODERATE
7739	NC_000962	122109	A	G	2687.01	96.0	0.98	Nonsyn	ttg	tCg	50T>C	Leu17Ser		fig|83332.12.peg.117	Rv0103c	ctpB	Lead, cadmium, zinc and mercury transporting ATPase (EC 3.6.3.3) (EC 3.6.3.5)	Copper resistance protein CopD / Cytochrome c oxidase caa3-type assembly factor CtaG_BS (unrelated to Cox11-CtaG family)	hypothetical protein	missense_variantMODERATE
58	NC_000962	122109	A	G	2468.05	79.0	0.96	Nonsyn	ttg	tCg	50T>C	Leu17Ser		fig|83332.12.peg.117	Rv0103c	ctpB	Lead, cadmium, zinc and mercury transporting ATPase (EC 3.6.3.3) (EC 3.6.3.5)	Copper resistance protein CopD / Cytochrome c oxidase caa3-type assembly factor CtaG_BS (unrelated to Cox11-CtaG family)	hypothetical protein	missense_variantMODERATE
64	NC_000962	122109	A	G	3612.86	113.0	0.99	Nonsyn	ttg	tCg	50T>C	Leu17Ser		fig|83332.12.peg.117	Rv0103c	ctpB	Lead, cadmium, zinc and mercury transporting ATPase (EC 3.6.3.3) (EC 3.6.3.5)	Copper resistance protein CopD / Cytochrome c oxidase caa3-type assembly factor CtaG_BS (unrelated to Cox11-CtaG family)	hypothetical protein	missense_variantMODERATE
MP2	NC_000962	122109	A	G	6979.62	207.0	1.00	Nonsyn	ttg	tCg	50T>C	Leu17Ser		fig|83332.12.peg.117	Rv0103c	ctpB	Lead, cadmium, zinc and mercury transporting ATPase (EC 3.6.3.3) (EC 3.6.3.5)	Copper resistance protein CopD / Cytochrome c oxidase caa3-type assembly factor CtaG_BS (unrelated to Cox11-CtaG family)	hypothetical protein	missense_variantMODERATE
MP1	NC_000962	122109	A	G	8322.54	248.0	1.00	Nonsyn	ttg	tCg	50T>C	Leu17Ser		fig|83332.12.peg.117	Rv0103c	ctpB	Lead, cadmium, zinc and mercury transporting ATPase (EC 3.6.3.3) (EC 3.6.3.5)	Copper resistance protein CopD / Cytochrome c oxidase caa3-type assembly factor CtaG_BS (unrelated to Cox11-CtaG family)	hypothetical protein	missense_variantMODERATE
54	NC_000962	122109	A	G	1398.67	44.0	1.00	Nonsyn	ttg	tCg	50T>C	Leu17Ser		fig|83332.12.peg.117	Rv0103c	ctpB	Lead, cadmium, zinc and mercury transporting ATPase (EC 3.6.3.3) (EC 3.6.3.5)	Copper resistance protein CopD / Cytochrome c oxidase caa3-type assembly factor CtaG_BS (unrelated to Cox11-CtaG family)	hypothetical protein	missense_variantMODERATE
G01222	NC_000962	123520	T	C	477267	15.0	1.00	Nonsyn	tat	Cat	1177T>C	Tyr393His		fig|83332.12.peg.118	Rv0104		hypothetical protein	Lead, cadmium, zinc and mercury transporting ATPase (EC 3.6.3.3) (EC 3.6.3.5)	LSU ribosomal protein L28p @ LSU ribosomal protein L28p, zinc-independent	missense_variantMODERATE
G01491	NC_000962	123520	T	C	5078.41	155.0	0.99	Nonsyn	tat	Cat	1177T>C	Tyr393His		fig|83332.12.peg.118	Rv0104		hypothetical protein	Lead, cadmium, zinc and mercury transporting ATPase (EC 3.6.3.3) (EC 3.6.3.5)	LSU ribosomal protein L28p @ LSU ribosomal protein L28p, zinc-independent	missense_variantMODERATE
G01492	NC_000962	123520	T	C	11996.9	387.0	0.99	Nonsyn	tat	Cat	1177T>C	Tyr393His		fig|83332.12.peg.118	Rv0104		hypothetical protein	Lead, cadmium, zinc and mercury transporting ATPase (EC 3.6.3.3) (EC 3.6.3.5)	LSU ribosomal protein L28p @ LSU ribosomal protein L28p, zinc-independent	missense_variantMODERATE
G01498	NC_000962	123520	T	C	3369.69	109.0	0.98	Nonsyn	tat	Cat	1177T>C	Tyr393His		fig|83332.12.peg.118	Rv0104		hypothetical protein	Lead, cadmium, zinc and mercury transporting ATPase (EC 3.6.3.3) (EC 3.6.3.5)	LSU ribosomal protein L28p @ LSU ribosomal protein L28p, zinc-independent	missense_variantMODERATE
7011	NC_000962	123520	T	C	3290.63	102.0	1.00	Nonsyn	tat	Cat	1177T>C	Tyr393His		fig|83332.12.peg.118	Rv0104		hypothetical protein	Lead, cadmium, zinc and mercury transporting ATPase (EC 3.6.3.3) (EC 3.6.3.5)	LSU ribosomal protein L28p @ LSU ribosomal protein L28p, zinc-independent	missense_variantMODERATE
7739	NC_000962	123520	T	C	3215.65	104.0	0.99	Nonsyn	tat	Cat	1177T>C	Tyr393His		fig|83332.12.peg.118	Rv0104		hypothetical protein	Lead, cadmium, zinc and mercury transporting ATPase (EC 3.6.3.3) (EC 3.6.3.5)	LSU ribosomal protein L28p @ LSU ribosomal protein L28p, zinc-independent	missense_variantMODERATE
58	NC_000962	123520	T	C	1488.72	50.0	1.00	Nonsyn	tat	Cat	1177T>C	Tyr393His		fig|83332.12.peg.118	Rv0104		hypothetical protein	Lead, cadmium, zinc and mercury transporting ATPase (EC 3.6.3.3) (EC 3.6.3.5)	LSU ribosomal protein L28p @ LSU ribosomal protein L28p, zinc-independent	missense_variantMODERATE
64	NC_000962	123520	T	C	1625.75	53.0	0.95	Nonsyn	tat	Cat	1177T>C	Tyr393His		fig|83332.12.peg.118	Rv0104		hypothetical protein	Lead, cadmium, zinc and mercury transporting ATPase (EC 3.6.3.3) (EC 3.6.3.5)	LSU ribosomal protein L28p @ LSU ribosomal protein L28p, zinc-independent	missense_variantMODERATE
MP2	NC_000962	123520	T	C	9399.98	276.0	0.99	Nonsyn	tat	Cat	1177T>C	Tyr393His		fig|83332.12.peg.118	Rv0104		hypothetical protein	Lead, cadmium, zinc and mercury transporting ATPase (EC 3.6.3.3) (EC 3.6.3.5)	LSU ribosomal protein L28p @ LSU ribosomal protein L28p, zinc-independent	missense_variantMODERATE
MP1	NC_000962	123520	T	C	10276.1	300.0	1.00	Nonsyn	tat	Cat	1177T>C	Tyr393His		fig|83332.12.peg.118	Rv0104		hypothetical protein	Lead, cadmium, zinc and mercury transporting ATPase (EC 3.6.3.3) (EC 3.6.3.5)	LSU ribosomal protein L28p @ LSU ribosomal protein L28p, zinc-independent	missense_variantMODERATE
54	NC_000962	123520	T	C	2620.15	84.0	0.99	Nonsyn	tat	Cat	1177T>C	Tyr393His		fig|83332.12.peg.118	Rv0104		hypothetical protein	Lead, cadmium, zinc and mercury transporting ATPase (EC 3.6.3.3) (EC 3.6.3.5)	LSU ribosomal protein L28p @ LSU ribosomal protein L28p, zinc-independent	missense_variantMODERATE
G01222	NC_000962	123842	C	T	983506	30.0	1.00											hypothetical protein	LSU ribosomal protein L28p @ LSU ribosomal protein L28p, zinc-independent	intergenic_regionMODIFIER
G01491	NC_000962	123842	C	T	3723.14	118.0	0.99											hypothetical protein	LSU ribosomal protein L28p @ LSU ribosomal protein L28p, zinc-independent	intergenic_regionMODIFIER
G01492	NC_000962	123842	C	T	7979.29	261.0	0.98											hypothetical protein	LSU ribosomal protein L28p @ LSU ribosomal protein L28p, zinc-independent	intergenic_regionMODIFIER
G01498	NC_000962	123842	C	T	1755.63	59.0	1.00											hypothetical protein	LSU ribosomal protein L28p @ LSU ribosomal protein L28p, zinc-independent	intergenic_regionMODIFIER
7011	NC_000962	123842	C	T	4242.31	132.0	1.00											hypothetical protein	LSU ribosomal protein L28p @ LSU ribosomal protein L28p, zinc-independent	intergenic_regionMODIFIER
7739	NC_000962	123842	C	T	2837.54	88.0	1.00											hypothetical protein	LSU ribosomal protein L28p @ LSU ribosomal protein L28p, zinc-independent	intergenic_regionMODIFIER
58	NC_000962	123842	C	T	5705.3	176.0	0.99											hypothetical protein	LSU ribosomal protein L28p @ LSU ribosomal protein L28p, zinc-independent	intergenic_regionMODIFIER
64	NC_000962	123842	C	T	4992.08	155.0	1.00											hypothetical protein	LSU ribosomal protein L28p @ LSU ribosomal protein L28p, zinc-independent	intergenic_regionMODIFIER
MP2	NC_000962	123842	C	T	9403.29	274.0	1.00											hypothetical protein	LSU ribosomal protein L28p @ LSU ribosomal protein L28p, zinc-independent	intergenic_regionMODIFIER
MP1	NC_000962	123842	C	T	10379.0	302.0	1.00											hypothetical protein	LSU ribosomal protein L28p @ LSU ribosomal protein L28p, zinc-independent	intergenic_regionMODIFIER
54	NC_000962	123842	C	T	5626.72	172.0	0.99											hypothetical protein	LSU ribosomal protein L28p @ LSU ribosomal protein L28p, zinc-independent	intergenic_regionMODIFIER
G01222	NC_000962	125830	GAA	GAAA	591597	20.0	1.00	Insertion	ttttcg	ttTTTCg	4709_4710insT	Phe1570_Ser1571fs	yes	fig|83332.12.peg.121	Rv0107c	ctpI	Probable cation-transporting ATPase I (EC 3.6.3.-)	Metal chaperone, involved in Zn homeostasis	hypothetical protein	frameshift_variantHIGH
G01491	NC_000962	125830	GAA	GAAA	4727.41	155.0	0.95	Insertion	ttttcg	ttTTTCg	4709_4710insT	Phe1570_Ser1571fs	yes	fig|83332.12.peg.121	Rv0107c	ctpI	Probable cation-transporting ATPase I (EC 3.6.3.-)	Metal chaperone, involved in Zn homeostasis	hypothetical protein	frameshift_variantHIGH
G01492	NC_000962	125830	GAA	GAAA	9636.39	329.0	0.93	Insertion	ttttcg	ttTTTCg	4709_4710insT	Phe1570_Ser1571fs	yes	fig|83332.12.peg.121	Rv0107c	ctpI	Probable cation-transporting ATPase I (EC 3.6.3.-)	Metal chaperone, involved in Zn homeostasis	hypothetical protein	frameshift_variantHIGH
G01498	NC_000962	125830	GAA	GAAA	2888.77	100.0	0.91	Insertion	ttttcg	ttTTTCg	4709_4710insT	Phe1570_Ser1571fs	yes	fig|83332.12.peg.121	Rv0107c	ctpI	Probable cation-transporting ATPase I (EC 3.6.3.-)	Metal chaperone, involved in Zn homeostasis	hypothetical protein	frameshift_variantHIGH
7011	NC_000962	125830	GAA	GAAA	2738.43	98.0	0.88	Insertion	ttttcg	ttTTTCg	4709_4710insT	Phe1570_Ser1571fs	yes	fig|83332.12.peg.121	Rv0107c	ctpI	Probable cation-transporting ATPase I (EC 3.6.3.-)	Metal chaperone, involved in Zn homeostasis	hypothetical protein	frameshift_variantHIGH
7739	NC_000962	125830	GAA	GAAA	2294.8	83.0	0.87	Insertion	ttttcg	ttTTTCg	4709_4710insT	Phe1570_Ser1571fs	yes	fig|83332.12.peg.121	Rv0107c	ctpI	Probable cation-transporting ATPase I (EC 3.6.3.-)	Metal chaperone, involved in Zn homeostasis	hypothetical protein	frameshift_variantHIGH
58	NC_000962	125830	GAA	GAAA	821.92	29.0	0.91	Insertion	ttttcg	ttTTTCg	4709_4710insT	Phe1570_Ser1571fs	yes	fig|83332.12.peg.121	Rv0107c	ctpI	Probable cation-transporting ATPase I (EC 3.6.3.-)	Metal chaperone, involved in Zn homeostasis	hypothetical protein	frameshift_variantHIGH
64	NC_000962	125830	GAA	GAAA	780.66	25.0	0.89	Insertion	ttttcg	ttTTTCg	4709_4710insT	Phe1570_Ser1571fs	yes	fig|83332.12.peg.121	Rv0107c	ctpI	Probable cation-transporting ATPase I (EC 3.6.3.-)	Metal chaperone, involved in Zn homeostasis	hypothetical protein	frameshift_variantHIGH
MP2	NC_000962	125830	GAA	GAAA	6035.38	189.0	0.93	Insertion	ttttcg	ttTTTCg	4709_4710insT	Phe1570_Ser1571fs	yes	fig|83332.12.peg.121	Rv0107c	ctpI	Probable cation-transporting ATPase I (EC 3.6.3.-)	Metal chaperone, involved in Zn homeostasis	hypothetical protein	frameshift_variantHIGH
MP1	NC_000962	125830	GAA	GAAA	6394.84	194.0	0.93	Insertion	ttttcg	ttTTTCg	4709_4710insT	Phe1570_Ser1571fs	yes	fig|83332.12.peg.121	Rv0107c	ctpI	Probable cation-transporting ATPase I (EC 3.6.3.-)	Metal chaperone, involved in Zn homeostasis	hypothetical protein	frameshift_variantHIGH
54	NC_000962	125830	GAA	GAAA	2848.39	91.0	0.93	Insertion	ttttcg	ttTTTCg	4709_4710insT	Phe1570_Ser1571fs	yes	fig|83332.12.peg.121	Rv0107c	ctpI	Probable cation-transporting ATPase I (EC 3.6.3.-)	Metal chaperone, involved in Zn homeostasis	hypothetical protein	frameshift_variantHIGH
G01222	NC_000962	126103	C	T	579159	19.0	1.00	Nonsyn	ggg	gAg	4439G>A	Gly1480Glu		fig|83332.12.peg.121	Rv0107c	ctpI	Probable cation-transporting ATPase I (EC 3.6.3.-)	Metal chaperone, involved in Zn homeostasis	hypothetical protein	missense_variantMODERATE
G01491	NC_000962	126103	C	T	5013.99	160.0	0.97	Nonsyn	ggg	gAg	4439G>A	Gly1480Glu		fig|83332.12.peg.121	Rv0107c	ctpI	Probable cation-transporting ATPase I (EC 3.6.3.-)	Metal chaperone, involved in Zn homeostasis	hypothetical protein	missense_variantMODERATE
G01492	NC_000962	126103	C	T	8301.36	274.0	0.96	Nonsyn	ggg	gAg	4439G>A	Gly1480Glu		fig|83332.12.peg.121	Rv0107c	ctpI	Probable cation-transporting ATPase I (EC 3.6.3.-)	Metal chaperone, involved in Zn homeostasis	hypothetical protein	missense_variantMODERATE
G01498	NC_000962	126103	C	T	1756.45	62.0	0.91	Nonsyn	ggg	gAg	4439G>A	Gly1480Glu		fig|83332.12.peg.121	Rv0107c	ctpI	Probable cation-transporting ATPase I (EC 3.6.3.-)	Metal chaperone, involved in Zn homeostasis	hypothetical protein	missense_variantMODERATE
7011	NC_000962	126103	C	T	2801.4	97.0	0.98	Nonsyn	ggg	gAg	4439G>A	Gly1480Glu		fig|83332.12.peg.121	Rv0107c	ctpI	Probable cation-transporting ATPase I (EC 3.6.3.-)	Metal chaperone, involved in Zn homeostasis	hypothetical protein	missense_variantMODERATE
7739	NC_000962	126103	C	T	2874.51	94.0	0.97	Nonsyn	ggg	gAg	4439G>A	Gly1480Glu		fig|83332.12.peg.121	Rv0107c	ctpI	Probable cation-transporting ATPase I (EC 3.6.3.-)	Metal chaperone, involved in Zn homeostasis	hypothetical protein	missense_variantMODERATE
58	NC_000962	126103	C	T	451099	16.0	0.94	Nonsyn	ggg	gAg	4439G>A	Gly1480Glu		fig|83332.12.peg.121	Rv0107c	ctpI	Probable cation-transporting ATPase I (EC 3.6.3.-)	Metal chaperone, involved in Zn homeostasis	hypothetical protein	missense_variantMODERATE
64	NC_000962	126103	C	T	560101	19.0	1.00	Nonsyn	ggg	gAg	4439G>A	Gly1480Glu		fig|83332.12.peg.121	Rv0107c	ctpI	Probable cation-transporting ATPase I (EC 3.6.3.-)	Metal chaperone, involved in Zn homeostasis	hypothetical protein	missense_variantMODERATE
MP2	NC_000962	126103	C	T	7128.59	224.0	0.98	Nonsyn	ggg	gAg	4439G>A	Gly1480Glu		fig|83332.12.peg.121	Rv0107c	ctpI	Probable cation-transporting ATPase I (EC 3.6.3.-)	Metal chaperone, involved in Zn homeostasis	hypothetical protein	missense_variantMODERATE
MP1	NC_000962	126103	C	T	6349.32	194.0	0.98	Nonsyn	ggg	gAg	4439G>A	Gly1480Glu		fig|83332.12.peg.121	Rv0107c	ctpI	Probable cation-transporting ATPase I (EC 3.6.3.-)	Metal chaperone, involved in Zn homeostasis	hypothetical protein	missense_variantMODERATE
54	NC_000962	126103	C	T	2210.78	73.0	0.97	Nonsyn	ggg	gAg	4439G>A	Gly1480Glu		fig|83332.12.peg.121	Rv0107c	ctpI	Probable cation-transporting ATPase I (EC 3.6.3.-)	Metal chaperone, involved in Zn homeostasis	hypothetical protein	missense_variantMODERATE
G01222	NC_000962	126563	C	A	502622	19.0	0.95	Nonsyn	gcg	Tcg	3979G>T	Ala1327Ser		fig|83332.12.peg.121	Rv0107c	ctpI	Probable cation-transporting ATPase I (EC 3.6.3.-)	Metal chaperone, involved in Zn homeostasis	hypothetical protein	missense_variantMODERATE
G01491	NC_000962	126563	C	A	4250.67	138.0	0.99	Nonsyn	gcg	Tcg	3979G>T	Ala1327Ser		fig|83332.12.peg.121	Rv0107c	ctpI	Probable cation-transporting ATPase I (EC 3.6.3.-)	Metal chaperone, involved in Zn homeostasis	hypothetical protein	missense_variantMODERATE
G01492	NC_000962	126563	C	A	6503.63	214.0	0.98	Nonsyn	gcg	Tcg	3979G>T	Ala1327Ser		fig|83332.12.peg.121	Rv0107c	ctpI	Probable cation-transporting ATPase I (EC 3.6.3.-)	Metal chaperone, involved in Zn homeostasis	hypothetical protein	missense_variantMODERATE
G01498	NC_000962	126563	C	A	2088.98	67.0	0.96	Nonsyn	gcg	Tcg	3979G>T	Ala1327Ser		fig|83332.12.peg.121	Rv0107c	ctpI	Probable cation-transporting ATPase I (EC 3.6.3.-)	Metal chaperone, involved in Zn homeostasis	hypothetical protein	missense_variantMODERATE
7011	NC_000962	126563	C	A	2990.41	93.0	0.99	Nonsyn	gcg	Tcg	3979G>T	Ala1327Ser		fig|83332.12.peg.121	Rv0107c	ctpI	Probable cation-transporting ATPase I (EC 3.6.3.-)	Metal chaperone, involved in Zn homeostasis	hypothetical protein	missense_variantMODERATE
7739	NC_000962	126563	C	A	2995.1	98.0	1.00	Nonsyn	gcg	Tcg	3979G>T	Ala1327Ser		fig|83332.12.peg.121	Rv0107c	ctpI	Probable cation-transporting ATPase I (EC 3.6.3.-)	Metal chaperone, involved in Zn homeostasis	hypothetical protein	missense_variantMODERATE
58	NC_000962	126563	C	A	1466.92	47.0	1.00	Nonsyn	gcg	Tcg	3979G>T	Ala1327Ser		fig|83332.12.peg.121	Rv0107c	ctpI	Probable cation-transporting ATPase I (EC 3.6.3.-)	Metal chaperone, involved in Zn homeostasis	hypothetical protein	missense_variantMODERATE
64	NC_000962	126563	C	A	2808.33	88.0	0.98	Nonsyn	gcg	Tcg	3979G>T	Ala1327Ser		fig|83332.12.peg.121	Rv0107c	ctpI	Probable cation-transporting ATPase I (EC 3.6.3.-)	Metal chaperone, involved in Zn homeostasis	hypothetical protein	missense_variantMODERATE
MP2	NC_000962	126563	C	A	6625.55	197.0	0.99	Nonsyn	gcg	Tcg	3979G>T	Ala1327Ser		fig|83332.12.peg.121	Rv0107c	ctpI	Probable cation-transporting ATPase I (EC 3.6.3.-)	Metal chaperone, involved in Zn homeostasis	hypothetical protein	missense_variantMODERATE
MP1	NC_000962	126563	C	A	6264.7	185.0	1.00	Nonsyn	gcg	Tcg	3979G>T	Ala1327Ser		fig|83332.12.peg.121	Rv0107c	ctpI	Probable cation-transporting ATPase I (EC 3.6.3.-)	Metal chaperone, involved in Zn homeostasis	hypothetical protein	missense_variantMODERATE
54	NC_000962	126563	C	A	2517.51	81.0	1.00	Nonsyn	gcg	Tcg	3979G>T	Ala1327Ser		fig|83332.12.peg.121	Rv0107c	ctpI	Probable cation-transporting ATPase I (EC 3.6.3.-)	Metal chaperone, involved in Zn homeostasis	hypothetical protein	missense_variantMODERATE
G01222	NC_000962	126803	A	G	669172	22.0	1.00	Nonsyn	tct	Cct	3739T>C	Ser1247Pro		fig|83332.12.peg.121	Rv0107c	ctpI	Probable cation-transporting ATPase I (EC 3.6.3.-)	Metal chaperone, involved in Zn homeostasis	hypothetical protein	missense_variantMODERATE
G01491	NC_000962	126803	A	G	7022.14	223.0	1.00	Nonsyn	tct	Cct	3739T>C	Ser1247Pro		fig|83332.12.peg.121	Rv0107c	ctpI	Probable cation-transporting ATPase I (EC 3.6.3.-)	Metal chaperone, involved in Zn homeostasis	hypothetical protein	missense_variantMODERATE
G01492	NC_000962	126803	A	G	11762.6	387.0	0.99	Nonsyn	tct	Cct	3739T>C	Ser1247Pro		fig|83332.12.peg.121	Rv0107c	ctpI	Probable cation-transporting ATPase I (EC 3.6.3.-)	Metal chaperone, involved in Zn homeostasis	hypothetical protein	missense_variantMODERATE
G01498	NC_000962	126803	A	G	3011.45	100.0	1.00	Nonsyn	tct	Cct	3739T>C	Ser1247Pro		fig|83332.12.peg.121	Rv0107c	ctpI	Probable cation-transporting ATPase I (EC 3.6.3.-)	Metal chaperone, involved in Zn homeostasis	hypothetical protein	missense_variantMODERATE
7011	NC_000962	126803	A	G	2647.39	103.0	0.94	Nonsyn	tct	Cct	3739T>C	Ser1247Pro		fig|83332.12.peg.121	Rv0107c	ctpI	Probable cation-transporting ATPase I (EC 3.6.3.-)	Metal chaperone, involved in Zn homeostasis	hypothetical protein	missense_variantMODERATE
7739	NC_000962	126803	A	G	2505.28	96.0	0.98	Nonsyn	tct	Cct	3739T>C	Ser1247Pro		fig|83332.12.peg.121	Rv0107c	ctpI	Probable cation-transporting ATPase I (EC 3.6.3.-)	Metal chaperone, involved in Zn homeostasis	hypothetical protein	missense_variantMODERATE
58	NC_000962	126803	A	G	3159.92	106.0	1.00	Nonsyn	tct	Cct	3739T>C	Ser1247Pro		fig|83332.12.peg.121	Rv0107c	ctpI	Probable cation-transporting ATPase I (EC 3.6.3.-)	Metal chaperone, involved in Zn homeostasis	hypothetical protein	missense_variantMODERATE
64	NC_000962	126803	A	G	3070.61	104.0	0.94	Nonsyn	tct	Cct	3739T>C	Ser1247Pro		fig|83332.12.peg.121	Rv0107c	ctpI	Probable cation-transporting ATPase I (EC 3.6.3.-)	Metal chaperone, involved in Zn homeostasis	hypothetical protein	missense_variantMODERATE
MP2	NC_000962	126803	A	G	7718.54	227.0	1.00	Nonsyn	tct	Cct	3739T>C	Ser1247Pro		fig|83332.12.peg.121	Rv0107c	ctpI	Probable cation-transporting ATPase I (EC 3.6.3.-)	Metal chaperone, involved in Zn homeostasis	hypothetical protein	missense_variantMODERATE
MP1	NC_000962	126803	A	G	7108.69	212.0	0.98	Nonsyn	tct	Cct	3739T>C	Ser1247Pro		fig|83332.12.peg.121	Rv0107c	ctpI	Probable cation-transporting ATPase I (EC 3.6.3.-)	Metal chaperone, involved in Zn homeostasis	hypothetical protein	missense_variantMODERATE
54	NC_000962	126803	A	G	8342.13	275.0	0.97	Nonsyn	tct	Cct	3739T>C	Ser1247Pro		fig|83332.12.peg.121	Rv0107c	ctpI	Probable cation-transporting ATPase I (EC 3.6.3.-)	Metal chaperone, involved in Zn homeostasis	hypothetical protein	missense_variantMODERATE
G01222	NC_000962	131600	C	T	1362.96	43.0	1.00	Synon	cac	caT	219C>T	His73His		fig|83332.12.peg.123	Rv0109	PE_PGRS1	PE_PGRS family protein	hypothetical protein	FIG056164: rhomboid family serine protease	synonymous_variantLOW
G01491	NC_000962	131600	C	T	5709.43	174.0	0.99	Synon	cac	caT	219C>T	His73His		fig|83332.12.peg.123	Rv0109	PE_PGRS1	PE_PGRS family protein	hypothetical protein	FIG056164: rhomboid family serine protease	synonymous_variantLOW
G01492	NC_000962	131600	C	T	11781.4	377.0	0.97	Synon	cac	caT	219C>T	His73His		fig|83332.12.peg.123	Rv0109	PE_PGRS1	PE_PGRS family protein	hypothetical protein	FIG056164: rhomboid family serine protease	synonymous_variantLOW
G01498	NC_000962	131600	C	T	4076.07	137.0	0.94	Synon	cac	caT	219C>T	His73His		fig|83332.12.peg.123	Rv0109	PE_PGRS1	PE_PGRS family protein	hypothetical protein	FIG056164: rhomboid family serine protease	synonymous_variantLOW
7011	NC_000962	131600	C	T	3270.16	101.0	0.99	Synon	cac	caT	219C>T	His73His		fig|83332.12.peg.123	Rv0109	PE_PGRS1	PE_PGRS family protein	hypothetical protein	FIG056164: rhomboid family serine protease	synonymous_variantLOW
7739	NC_000962	131600	C	T	3012.06	96.0	0.96	Synon	cac	caT	219C>T	His73His		fig|83332.12.peg.123	Rv0109	PE_PGRS1	PE_PGRS family protein	hypothetical protein	FIG056164: rhomboid family serine protease	synonymous_variantLOW
58	NC_000962	131600	C	T	1893.49	61.0	0.97	Synon	cac	caT	219C>T	His73His		fig|83332.12.peg.123	Rv0109	PE_PGRS1	PE_PGRS family protein	hypothetical protein	FIG056164: rhomboid family serine protease	synonymous_variantLOW
64	NC_000962	131600	C	T	1439.5	46.0	1.00	Synon	cac	caT	219C>T	His73His		fig|83332.12.peg.123	Rv0109	PE_PGRS1	PE_PGRS family protein	hypothetical protein	FIG056164: rhomboid family serine protease	synonymous_variantLOW
MP2	NC_000962	131600	C	T	6938.59	201.0	1.00	Synon	cac	caT	219C>T	His73His		fig|83332.12.peg.123	Rv0109	PE_PGRS1	PE_PGRS family protein	hypothetical protein	FIG056164: rhomboid family serine protease	synonymous_variantLOW
MP1	NC_000962	131600	C	T	6724.15	198.0	1.00	Synon	cac	caT	219C>T	His73His		fig|83332.12.peg.123	Rv0109	PE_PGRS1	PE_PGRS family protein	hypothetical protein	FIG056164: rhomboid family serine protease	synonymous_variantLOW
54	NC_000962	131600	C	T	6945.78	213.0	1.00	Synon	cac	caT	219C>T	His73His		fig|83332.12.peg.123	Rv0109	PE_PGRS1	PE_PGRS family protein	hypothetical protein	FIG056164: rhomboid family serine protease	synonymous_variantLOW
G01222	NC_000962	132325	G	A	442959	17.0	1.00	Nonsyn	ggc	gAc	944G>A	Gly315Asp		fig|83332.12.peg.123	Rv0109	PE_PGRS1	PE_PGRS family protein	hypothetical protein	FIG056164: rhomboid family serine protease	missense_variantMODERATE
G01491	NC_000962	132325	G	A	4265.96	140.0	0.99	Nonsyn	ggc	gAc	944G>A	Gly315Asp		fig|83332.12.peg.123	Rv0109	PE_PGRS1	PE_PGRS family protein	hypothetical protein	FIG056164: rhomboid family serine protease	missense_variantMODERATE
G01492	NC_000962	132325	G	A	6834.14	225.0	0.97	Nonsyn	ggc	gAc	944G>A	Gly315Asp		fig|83332.12.peg.123	Rv0109	PE_PGRS1	PE_PGRS family protein	hypothetical protein	FIG056164: rhomboid family serine protease	missense_variantMODERATE
G01498	NC_000962	132325	G	A	1730.21	59.0	0.94	Nonsyn	ggc	gAc	944G>A	Gly315Asp		fig|83332.12.peg.123	Rv0109	PE_PGRS1	PE_PGRS family protein	hypothetical protein	FIG056164: rhomboid family serine protease	missense_variantMODERATE
7011	NC_000962	132325	G	A	1398.66	69.0	0.96	Nonsyn	ggc	gAc	944G>A	Gly315Asp		fig|83332.12.peg.123	Rv0109	PE_PGRS1	PE_PGRS family protein	hypothetical protein	FIG056164: rhomboid family serine protease	missense_variantHIGH
7739	NC_000962	132325	G	A	1303.09	58.0	0.98	Nonsyn	ggc	gAc	944G>A	Gly315Asp		fig|83332.12.peg.123	Rv0109	PE_PGRS1	PE_PGRS family protein	hypothetical protein	FIG056164: rhomboid family serine protease	missense_variantHIGH
58	NC_000962	132325	G	A	351.52	14.0	0.82	Nonsyn	ggc	gAc	944G>A	Gly315Asp		fig|83332.12.peg.123	Rv0109	PE_PGRS1	PE_PGRS family protein	hypothetical protein	FIG056164: rhomboid family serine protease	missense_variantMODERATE
64	NC_000962	132325	G	A	157179	20.0	0.54	Nonsyn	ggc	gAc	944G>A	Gly315Asp		fig|83332.12.peg.123	Rv0109	PE_PGRS1	PE_PGRS family protein	hypothetical protein	FIG056164: rhomboid family serine protease	missense_variantMODERATE
MP2	NC_000962	132325	G	A	3372.59	105.0	1.00	Nonsyn	ggc	gAc	944G>A	Gly315Asp		fig|83332.12.peg.123	Rv0109	PE_PGRS1	PE_PGRS family protein	hypothetical protein	FIG056164: rhomboid family serine protease	missense_variantMODERATE
MP1	NC_000962	132325	G	A	1827.86	56.0	1.00	Nonsyn	ggc	gAc	944G>A	Gly315Asp		fig|83332.12.peg.123	Rv0109	PE_PGRS1	PE_PGRS family protein	hypothetical protein	FIG056164: rhomboid family serine protease	missense_variantMODERATE
54	NC_000962	132325	G	A	1411.01	57.0	0.95	Nonsyn	ggc	gAc	944G>A	Gly315Asp		fig|83332.12.peg.123	Rv0109	PE_PGRS1	PE_PGRS family protein	hypothetical protein	FIG056164: rhomboid family serine protease	missense_variantMODERATE
G01222	NC_000962	132417	C	G	343891	11.0	1.00	Nonsyn	cgc	Ggc	1036C>G	Arg346Gly		fig|83332.12.peg.123	Rv0109	PE_PGRS1	PE_PGRS family protein	hypothetical protein	FIG056164: rhomboid family serine protease	missense_variantMODERATE
G01491	NC_000962	132417	C	G	1674.2	56.0	0.97	Nonsyn	cgc	Ggc	1036C>G	Arg346Gly		fig|83332.12.peg.123	Rv0109	PE_PGRS1	PE_PGRS family protein	hypothetical protein	FIG056164: rhomboid family serine protease	missense_variantMODERATE
G01492	NC_000962	132417	C	G	3683.25	120.0	0.98	Nonsyn	cgc	Ggc	1036C>G	Arg346Gly		fig|83332.12.peg.123	Rv0109	PE_PGRS1	PE_PGRS family protein	hypothetical protein	FIG056164: rhomboid family serine protease	missense_variantHIGH
G01498	NC_000962	132417	C	G	1150.94	38.0	1.00	Nonsyn	cgc	Ggc	1036C>G	Arg346Gly		fig|83332.12.peg.123	Rv0109	PE_PGRS1	PE_PGRS family protein	hypothetical protein	FIG056164: rhomboid family serine protease	missense_variantMODERATE
7011	NC_000962	132417	C	G	2079.49	68.0	1.00	Nonsyn	cgc	Ggc	1036C>G	Arg346Gly		fig|83332.12.peg.123	Rv0109	PE_PGRS1	PE_PGRS family protein	hypothetical protein	FIG056164: rhomboid family serine protease	missense_variantMODIFIER
7739	NC_000962	132417	C	G	2349.55	75.0	1.00	Nonsyn	cgc	Ggc	1036C>G	Arg346Gly		fig|83332.12.peg.123	Rv0109	PE_PGRS1	PE_PGRS family protein	hypothetical protein	FIG056164: rhomboid family serine protease	missense_variantMODIFIER
58	NC_000962	132417	C	G	876611	29.0	1.00	Nonsyn	cgc	Ggc	1036C>G	Arg346Gly		fig|83332.12.peg.123	Rv0109	PE_PGRS1	PE_PGRS family protein	hypothetical protein	FIG056164: rhomboid family serine protease	missense_variantMODERATE
64	NC_000962	132417	C	G	1470.92	47.0	1.00	Nonsyn	cgc	Ggc	1036C>G	Arg346Gly		fig|83332.12.peg.123	Rv0109	PE_PGRS1	PE_PGRS family protein	hypothetical protein	FIG056164: rhomboid family serine protease	missense_variantMODERATE
MP2	NC_000962	132417	C	G	2407.26	78.0	1.00	Nonsyn	cgc	Ggc	1036C>G	Arg346Gly		fig|83332.12.peg.123	Rv0109	PE_PGRS1	PE_PGRS family protein	hypothetical protein	FIG056164: rhomboid family serine protease	missense_variantMODERATE
MP1	NC_000962	132417	C	G	1456.58	49.0	1.00	Nonsyn	cgc	Ggc	1036C>G	Arg346Gly		fig|83332.12.peg.123	Rv0109	PE_PGRS1	PE_PGRS family protein	hypothetical protein	FIG056164: rhomboid family serine protease	missense_variantMODERATE
54	NC_000962	132417	C	G	2775.5	92.0	1.00	Nonsyn	cgc	Ggc	1036C>G	Arg346Gly		fig|83332.12.peg.123	Rv0109	PE_PGRS1	PE_PGRS family protein	hypothetical protein	FIG056164: rhomboid family serine protease	missense_variantMODERATE
G01222	NC_000962	133839	C	T	924493	29.0	1.00											FIG056164: rhomboid family serine protease	Acyltransferase family protein	intergenic_regionMODIFIER
G01491	NC_000962	133839	C	T	5256.47	172.0	0.99											FIG056164: rhomboid family serine protease	Acyltransferase family protein	intergenic_regionMODIFIER
G01492	NC_000962	133839	C	T	10223.9	325.0	0.98											FIG056164: rhomboid family serine protease	Acyltransferase family protein	intergenic_regionMODIFIER
G01498	NC_000962	133839	C	T	2216.16	70.0	1.00											FIG056164: rhomboid family serine protease	Acyltransferase family protein	intergenic_regionMODIFIER
7011	NC_000962	133839	C	T	2781.74	91.0	1.00											FIG056164: rhomboid family serine protease	Acyltransferase family protein	intergenic_regionMODIFIER
7739	NC_000962	133839	C	T	2901.8	90.0	1.00											FIG056164: rhomboid family serine protease	Acyltransferase family protein	intergenic_regionMODIFIER
58	NC_000962	133839	C	T	7602.88	223.0	1.00											FIG056164: rhomboid family serine protease	Acyltransferase family protein	intergenic_regionMODIFIER
64	NC_000962	133839	C	T	5278.12	155.0	1.00											FIG056164: rhomboid family serine protease	Acyltransferase family protein	intergenic_regionMODIFIER
MP2	NC_000962	133839	C	T	7644.9	226.0	0.99											FIG056164: rhomboid family serine protease	Acyltransferase family protein	intergenic_regionMODIFIER
MP1	NC_000962	133839	C	T	7336.91	221.0	1.00											FIG056164: rhomboid family serine protease	Acyltransferase family protein	intergenic_regionMODIFIER
54	NC_000962	133839	C	T	18336.2	569.0	1.00											FIG056164: rhomboid family serine protease	Acyltransferase family protein	intergenic_regionMODIFIER
G01222	NC_000962	135928	G	A	1254.3	40.0	1.00	Nonsyn	agt	aAt	1937G>A	Ser646Asn		fig|83332.12.peg.125	Rv0111		Acyltransferase family protein	FIG056164: rhomboid family serine protease	GDP-mannose 4,6-dehydratase (EC 4.2.1.47)	missense_variantMODERATE
G01491	NC_000962	135928	G	A	3165.9	98.0	0.99	Nonsyn	agt	aAt	1937G>A	Ser646Asn		fig|83332.12.peg.125	Rv0111		Acyltransferase family protein	FIG056164: rhomboid family serine protease	GDP-mannose 4,6-dehydratase (EC 4.2.1.47)	missense_variantMODERATE
G01492	NC_000962	135928	G	A	10029.2	321.0	0.97	Nonsyn	agt	aAt	1937G>A	Ser646Asn		fig|83332.12.peg.125	Rv0111		Acyltransferase family protein	FIG056164: rhomboid family serine protease	GDP-mannose 4,6-dehydratase (EC 4.2.1.47)	missense_variantMODERATE
G01498	NC_000962	135928	G	A	2240.68	75.0	0.99	Nonsyn	agt	aAt	1937G>A	Ser646Asn		fig|83332.12.peg.125	Rv0111		Acyltransferase family protein	FIG056164: rhomboid family serine protease	GDP-mannose 4,6-dehydratase (EC 4.2.1.47)	missense_variantMODERATE
7011	NC_000962	135928	G	A	3447.2	107.0	0.99	Nonsyn	agt	aAt	1937G>A	Ser646Asn		fig|83332.12.peg.125	Rv0111		Acyltransferase family protein	FIG056164: rhomboid family serine protease	GDP-mannose 4,6-dehydratase (EC 4.2.1.47)	missense_variantMODERATE
7739	NC_000962	135928	G	A	3524.65	113.0	0.97	Nonsyn	agt	aAt	1937G>A	Ser646Asn		fig|83332.12.peg.125	Rv0111		Acyltransferase family protein	FIG056164: rhomboid family serine protease	GDP-mannose 4,6-dehydratase (EC 4.2.1.47)	missense_variantMODERATE
58	NC_000962	135928	G	A	3705.58	115.0	0.98	Nonsyn	agt	aAt	1937G>A	Ser646Asn		fig|83332.12.peg.125	Rv0111		Acyltransferase family protein	FIG056164: rhomboid family serine protease	GDP-mannose 4,6-dehydratase (EC 4.2.1.47)	missense_variantMODERATE
64	NC_000962	135928	G	A	3201.48	99.0	0.99	Nonsyn	agt	aAt	1937G>A	Ser646Asn		fig|83332.12.peg.125	Rv0111		Acyltransferase family protein	FIG056164: rhomboid family serine protease	GDP-mannose 4,6-dehydratase (EC 4.2.1.47)	missense_variantMODERATE
MP2	NC_000962	135928	G	A	9058.14	264.0	1.00	Nonsyn	agt	aAt	1937G>A	Ser646Asn		fig|83332.12.peg.125	Rv0111		Acyltransferase family protein	FIG056164: rhomboid family serine protease	GDP-mannose 4,6-dehydratase (EC 4.2.1.47)	missense_variantMODERATE
MP1	NC_000962	135928	G	A	9023.43	265.0	1.00	Nonsyn	agt	aAt	1937G>A	Ser646Asn		fig|83332.12.peg.125	Rv0111		Acyltransferase family protein	FIG056164: rhomboid family serine protease	GDP-mannose 4,6-dehydratase (EC 4.2.1.47)	missense_variantMODERATE
54	NC_000962	135928	G	A	10427.1	330.0	0.99	Nonsyn	agt	aAt	1937G>A	Ser646Asn		fig|83332.12.peg.125	Rv0111		Acyltransferase family protein	FIG056164: rhomboid family serine protease	GDP-mannose 4,6-dehydratase (EC 4.2.1.47)	missense_variantMODERATE
G01222	NC_000962	136595	C	T	1445.33	46.0	1.00	Nonsyn	cgt	Tgt	307C>T	Arg103Cys		fig|83332.12.peg.126	Rv0112	gca	GDP-mannose 4,6-dehydratase (EC 4.2.1.47)	Acyltransferase family protein	D-sedoheptulose 7-phosphate isomerase (EC 5.3.1.28)	missense_variantMODERATE
G01491	NC_000962	136595	C	T	1685.49	57.0	0.97	Nonsyn	cgt	Tgt	307C>T	Arg103Cys		fig|83332.12.peg.126	Rv0112	gca	GDP-mannose 4,6-dehydratase (EC 4.2.1.47)	Acyltransferase family protein	D-sedoheptulose 7-phosphate isomerase (EC 5.3.1.28)	missense_variantMODERATE
G01492	NC_000962	136595	C	T	7114.85	231.0	0.99	Nonsyn	cgt	Tgt	307C>T	Arg103Cys		fig|83332.12.peg.126	Rv0112	gca	GDP-mannose 4,6-dehydratase (EC 4.2.1.47)	Acyltransferase family protein	D-sedoheptulose 7-phosphate isomerase (EC 5.3.1.28)	missense_variantMODERATE
G01498	NC_000962	136595	C	T	1749.13	56.0	1.00	Nonsyn	cgt	Tgt	307C>T	Arg103Cys		fig|83332.12.peg.126	Rv0112	gca	GDP-mannose 4,6-dehydratase (EC 4.2.1.47)	Acyltransferase family protein	D-sedoheptulose 7-phosphate isomerase (EC 5.3.1.28)	missense_variantMODERATE
7011	NC_000962	136595	C	T	3132.88	96.0	1.00	Nonsyn	cgt	Tgt	307C>T	Arg103Cys		fig|83332.12.peg.126	Rv0112	gca	GDP-mannose 4,6-dehydratase (EC 4.2.1.47)	Acyltransferase family protein	D-sedoheptulose 7-phosphate isomerase (EC 5.3.1.28)	missense_variantMODERATE
7739	NC_000962	136595	C	T	3434.42	105.0	0.99	Nonsyn	cgt	Tgt	307C>T	Arg103Cys		fig|83332.12.peg.126	Rv0112	gca	GDP-mannose 4,6-dehydratase (EC 4.2.1.47)	Acyltransferase family protein	D-sedoheptulose 7-phosphate isomerase (EC 5.3.1.28)	missense_variantMODERATE
58	NC_000962	136595	C	T	573551	19.0	1.00	Nonsyn	cgt	Tgt	307C>T	Arg103Cys		fig|83332.12.peg.126	Rv0112	gca	GDP-mannose 4,6-dehydratase (EC 4.2.1.47)	Acyltransferase family protein	D-sedoheptulose 7-phosphate isomerase (EC 5.3.1.28)	missense_variantMODERATE
64	NC_000962	136595	C	T	427121	18.0	1.00	Nonsyn	cgt	Tgt	307C>T	Arg103Cys		fig|83332.12.peg.126	Rv0112	gca	GDP-mannose 4,6-dehydratase (EC 4.2.1.47)	Acyltransferase family protein	D-sedoheptulose 7-phosphate isomerase (EC 5.3.1.28)	missense_variantMODERATE
MP2	NC_000962	136595	C	T	8244.4	240.0	1.00	Nonsyn	cgt	Tgt	307C>T	Arg103Cys		fig|83332.12.peg.126	Rv0112	gca	GDP-mannose 4,6-dehydratase (EC 4.2.1.47)	Acyltransferase family protein	D-sedoheptulose 7-phosphate isomerase (EC 5.3.1.28)	missense_variantMODERATE
MP1	NC_000962	136595	C	T	8709.24	260.0	1.00	Nonsyn	cgt	Tgt	307C>T	Arg103Cys		fig|83332.12.peg.126	Rv0112	gca	GDP-mannose 4,6-dehydratase (EC 4.2.1.47)	Acyltransferase family protein	D-sedoheptulose 7-phosphate isomerase (EC 5.3.1.28)	missense_variantMODERATE
54	NC_000962	136595	C	T	966.8	34.0	1.00	Nonsyn	cgt	Tgt	307C>T	Arg103Cys		fig|83332.12.peg.126	Rv0112	gca	GDP-mannose 4,6-dehydratase (EC 4.2.1.47)	Acyltransferase family protein	D-sedoheptulose 7-phosphate isomerase (EC 5.3.1.28)	missense_variantMODERATE
G01222	NC_000962	137185	G	A	1747.0	54.0	1.00	Synon	cag	caA	897G>A	Gln299Gln		fig|83332.12.peg.126	Rv0112	gca	GDP-mannose 4,6-dehydratase (EC 4.2.1.47)	Acyltransferase family protein	D-sedoheptulose 7-phosphate isomerase (EC 5.3.1.28)	synonymous_variantLOW
G01491	NC_000962	137185	G	A	2772.14	85.0	0.98	Synon	cag	caA	897G>A	Gln299Gln		fig|83332.12.peg.126	Rv0112	gca	GDP-mannose 4,6-dehydratase (EC 4.2.1.47)	Acyltransferase family protein	D-sedoheptulose 7-phosphate isomerase (EC 5.3.1.28)	synonymous_variantLOW
G01492	NC_000962	137185	G	A	7187.4	222.0	1.00	Synon	cag	caA	897G>A	Gln299Gln		fig|83332.12.peg.126	Rv0112	gca	GDP-mannose 4,6-dehydratase (EC 4.2.1.47)	Acyltransferase family protein	D-sedoheptulose 7-phosphate isomerase (EC 5.3.1.28)	synonymous_variantLOW
G01498	NC_000962	137185	G	A	2385.47	73.0	1.00	Synon	cag	caA	897G>A	Gln299Gln		fig|83332.12.peg.126	Rv0112	gca	GDP-mannose 4,6-dehydratase (EC 4.2.1.47)	Acyltransferase family protein	D-sedoheptulose 7-phosphate isomerase (EC 5.3.1.28)	synonymous_variantLOW
7011	NC_000962	137185	G	A	3586.3	109.0	1.00	Synon	cag	caA	897G>A	Gln299Gln		fig|83332.12.peg.126	Rv0112	gca	GDP-mannose 4,6-dehydratase (EC 4.2.1.47)	Acyltransferase family protein	D-sedoheptulose 7-phosphate isomerase (EC 5.3.1.28)	synonymous_variantLOW
7739	NC_000962	137185	G	A	3962.8	124.0	1.00	Synon	cag	caA	897G>A	Gln299Gln		fig|83332.12.peg.126	Rv0112	gca	GDP-mannose 4,6-dehydratase (EC 4.2.1.47)	Acyltransferase family protein	D-sedoheptulose 7-phosphate isomerase (EC 5.3.1.28)	synonymous_variantLOW
58	NC_000962	137185	G	A	11607.3	340.0	1.00	Synon	cag	caA	897G>A	Gln299Gln		fig|83332.12.peg.126	Rv0112	gca	GDP-mannose 4,6-dehydratase (EC 4.2.1.47)	Acyltransferase family protein	D-sedoheptulose 7-phosphate isomerase (EC 5.3.1.28)	synonymous_variantLOW
64	NC_000962	137185	G	A	6024.29	183.0	1.00	Synon	cag	caA	897G>A	Gln299Gln		fig|83332.12.peg.126	Rv0112	gca	GDP-mannose 4,6-dehydratase (EC 4.2.1.47)	Acyltransferase family protein	D-sedoheptulose 7-phosphate isomerase (EC 5.3.1.28)	synonymous_variantLOW
MP2	NC_000962	137185	G	A	9761.6	282.0	1.00	Synon	cag	caA	897G>A	Gln299Gln		fig|83332.12.peg.126	Rv0112	gca	GDP-mannose 4,6-dehydratase (EC 4.2.1.47)	Acyltransferase family protein	D-sedoheptulose 7-phosphate isomerase (EC 5.3.1.28)	synonymous_variantLOW
MP1	NC_000962	137185	G	A	9167.3	268.0	1.00	Synon	cag	caA	897G>A	Gln299Gln		fig|83332.12.peg.126	Rv0112	gca	GDP-mannose 4,6-dehydratase (EC 4.2.1.47)	Acyltransferase family protein	D-sedoheptulose 7-phosphate isomerase (EC 5.3.1.28)	synonymous_variantLOW
54	NC_000962	137185	G	A	11717.8	355.0	0.99	Synon	cag	caA	897G>A	Gln299Gln		fig|83332.12.peg.126	Rv0112	gca	GDP-mannose 4,6-dehydratase (EC 4.2.1.47)	Acyltransferase family protein	D-sedoheptulose 7-phosphate isomerase (EC 5.3.1.28)	synonymous_variantMODERATE
G01222	NC_000962	139756	T	C	953643	30.0	1.00											D-glycero-alpha-D-manno-heptose 7-phosphate kinase (EC 2.7.1.168)	hypothetical protein	intergenic_regionMODIFIER
G01491	NC_000962	139756	T	C	3833.89	119.0	1.00											D-glycero-alpha-D-manno-heptose 7-phosphate kinase (EC 2.7.1.168)	hypothetical protein	intergenic_regionMODIFIER
G01492	NC_000962	139756	T	C	9042.56	293.0	0.99											D-glycero-alpha-D-manno-heptose 7-phosphate kinase (EC 2.7.1.168)	hypothetical protein	intergenic_regionMODIFIER
G01498	NC_000962	139756	T	C	1672.07	54.0	1.00											D-glycero-alpha-D-manno-heptose 7-phosphate kinase (EC 2.7.1.168)	hypothetical protein	intergenic_regionMODIFIER
7011	NC_000962	139756	T	C	2790.6	89.0	0.99											D-glycero-alpha-D-manno-heptose 7-phosphate kinase (EC 2.7.1.168)	hypothetical protein	intergenic_regionMODIFIER
7739	NC_000962	139756	T	C	3053.92	96.0	1.00											D-glycero-alpha-D-manno-heptose 7-phosphate kinase (EC 2.7.1.168)	hypothetical protein	intergenic_regionMODIFIER
58	NC_000962	139756	T	C	516626	20.0	0.91											D-glycero-alpha-D-manno-heptose 7-phosphate kinase (EC 2.7.1.168)	hypothetical protein	intergenic_regionMODIFIER
64	NC_000962	139756	T	C	543897	27.0	0.69											D-glycero-alpha-D-manno-heptose 7-phosphate kinase (EC 2.7.1.168)	hypothetical protein	intergenic_regionLOW
MP2	NC_000962	139756	T	C	9853.16	287.0	1.00											D-glycero-alpha-D-manno-heptose 7-phosphate kinase (EC 2.7.1.168)	hypothetical protein	intergenic_regionMODIFIER
MP1	NC_000962	139756	T	C	8590.85	250.0	1.00											D-glycero-alpha-D-manno-heptose 7-phosphate kinase (EC 2.7.1.168)	hypothetical protein	intergenic_regionMODIFIER
54	NC_000962	139756	T	C	2249.27	78.0	0.92											D-glycero-alpha-D-manno-heptose 7-phosphate kinase (EC 2.7.1.168)	hypothetical protein	intergenic_regionLOW
G01222	NC_000962	141014	T	G	672094	21.0	0.95	Synon	cga	cgC	9A>C	Arg3Arg		fig|83332.12.peg.131	Rv0116c		L,D-transpeptidase	hypothetical protein	Transcriptional regulator OxyS, LysR family	synonymous_variantLOW
G01491	NC_000962	141014	T	G	4064.08	132.0	0.99	Synon	cga	cgC	9A>C	Arg3Arg		fig|83332.12.peg.131	Rv0116c		L,D-transpeptidase	hypothetical protein	Transcriptional regulator OxyS, LysR family	synonymous_variantLOW
G01492	NC_000962	141014	T	G	8821.23	296.0	0.96	Synon	cga	cgC	9A>C	Arg3Arg		fig|83332.12.peg.131	Rv0116c		L,D-transpeptidase	hypothetical protein	Transcriptional regulator OxyS, LysR family	synonymous_variantLOW
G01498	NC_000962	141014	T	G	2532.59	81.0	1.00	Synon	cga	cgC	9A>C	Arg3Arg		fig|83332.12.peg.131	Rv0116c		L,D-transpeptidase	hypothetical protein	Transcriptional regulator OxyS, LysR family	synonymous_variantLOW
7011	NC_000962	141014	T	G	2588.59	88.0	0.99	Synon	cga	cgC	9A>C	Arg3Arg		fig|83332.12.peg.131	Rv0116c		L,D-transpeptidase	hypothetical protein	Transcriptional regulator OxyS, LysR family	synonymous_variantLOW
7739	NC_000962	141014	T	G	2205.81	75.0	0.99	Synon	cga	cgC	9A>C	Arg3Arg		fig|83332.12.peg.131	Rv0116c		L,D-transpeptidase	hypothetical protein	Transcriptional regulator OxyS, LysR family	synonymous_variantLOW
58	NC_000962	141014	T	G	737612	26.0	1.00	Synon	cga	cgC	9A>C	Arg3Arg		fig|83332.12.peg.131	Rv0116c		L,D-transpeptidase	hypothetical protein	Transcriptional regulator OxyS, LysR family	synonymous_variantLOW
64	NC_000962	141014	T	G	532016	18.0	1.00	Synon	cga	cgC	9A>C	Arg3Arg		fig|83332.12.peg.131	Rv0116c		L,D-transpeptidase	hypothetical protein	Transcriptional regulator OxyS, LysR family	synonymous_variantLOW
MP2	NC_000962	141014	T	G	8021.78	235.0	0.99	Synon	cga	cgC	9A>C	Arg3Arg		fig|83332.12.peg.131	Rv0116c		L,D-transpeptidase	hypothetical protein	Transcriptional regulator OxyS, LysR family	synonymous_variantLOW
MP1	NC_000962	141014	T	G	8644.02	255.0	1.00	Synon	cga	cgC	9A>C	Arg3Arg		fig|83332.12.peg.131	Rv0116c		L,D-transpeptidase	hypothetical protein	Transcriptional regulator OxyS, LysR family	synonymous_variantLOW
54	NC_000962	141014	T	G	2116.06	78.0	1.00	Synon	cga	cgC	9A>C	Arg3Arg		fig|83332.12.peg.131	Rv0116c		L,D-transpeptidase	hypothetical protein	Transcriptional regulator OxyS, LysR family	synonymous_variantLOW
G01222	NC_000962	143207	T	C	1168.04	37.0	1.00	Nonsyn	agc	Ggc	640A>G	Ser214Gly		fig|83332.12.peg.133	Rv0118c	oxcA	Oxalyl-CoA decarboxylase (EC 4.1.1.8)	Transcriptional regulator OxyS, LysR family	CoA ligase @ Long-chain fatty-acid-CoA ligase (EC 6.2.1.3), Mycobacterial subgroup FadD7	missense_variantMODERATE
G01491	NC_000962	143207	T	C	6321.02	197.0	1.00	Nonsyn	agc	Ggc	640A>G	Ser214Gly		fig|83332.12.peg.133	Rv0118c	oxcA	Oxalyl-CoA decarboxylase (EC 4.1.1.8)	Transcriptional regulator OxyS, LysR family	CoA ligase @ Long-chain fatty-acid-CoA ligase (EC 6.2.1.3), Mycobacterial subgroup FadD7	missense_variantMODERATE
G01492	NC_000962	143207	T	C	8835.2	289.0	1.00	Nonsyn	agc	Ggc	640A>G	Ser214Gly		fig|83332.12.peg.133	Rv0118c	oxcA	Oxalyl-CoA decarboxylase (EC 4.1.1.8)	Transcriptional regulator OxyS, LysR family	CoA ligase @ Long-chain fatty-acid-CoA ligase (EC 6.2.1.3), Mycobacterial subgroup FadD7	missense_variantMODERATE
G01498	NC_000962	143207	T	C	1308.04	42.0	1.00	Nonsyn	agc	Ggc	640A>G	Ser214Gly		fig|83332.12.peg.133	Rv0118c	oxcA	Oxalyl-CoA decarboxylase (EC 4.1.1.8)	Transcriptional regulator OxyS, LysR family	CoA ligase @ Long-chain fatty-acid-CoA ligase (EC 6.2.1.3), Mycobacterial subgroup FadD7	missense_variantMODERATE
7011	NC_000962	143207	T	C	3513.78	108.0	1.00	Nonsyn	agc	Ggc	640A>G	Ser214Gly		fig|83332.12.peg.133	Rv0118c	oxcA	Oxalyl-CoA decarboxylase (EC 4.1.1.8)	Transcriptional regulator OxyS, LysR family	CoA ligase @ Long-chain fatty-acid-CoA ligase (EC 6.2.1.3), Mycobacterial subgroup FadD7	missense_variantMODERATE
7739	NC_000962	143207	T	C	3224.6	101.0	1.00	Nonsyn	agc	Ggc	640A>G	Ser214Gly		fig|83332.12.peg.133	Rv0118c	oxcA	Oxalyl-CoA decarboxylase (EC 4.1.1.8)	Transcriptional regulator OxyS, LysR family	CoA ligase @ Long-chain fatty-acid-CoA ligase (EC 6.2.1.3), Mycobacterial subgroup FadD7	missense_variantMODERATE
58	NC_000962	143207	T	C	125733	6.0	1.00	Nonsyn	agc	Ggc	640A>G	Ser214Gly		fig|83332.12.peg.133	Rv0118c	oxcA	Oxalyl-CoA decarboxylase (EC 4.1.1.8)	Transcriptional regulator OxyS, LysR family	CoA ligase @ Long-chain fatty-acid-CoA ligase (EC 6.2.1.3), Mycobacterial subgroup FadD7	missense_variantMODERATE
64	NC_000962	143207	T	C	1009.33	31.0	0.97	Nonsyn	agc	Ggc	640A>G	Ser214Gly		fig|83332.12.peg.133	Rv0118c	oxcA	Oxalyl-CoA decarboxylase (EC 4.1.1.8)	Transcriptional regulator OxyS, LysR family	CoA ligase @ Long-chain fatty-acid-CoA ligase (EC 6.2.1.3), Mycobacterial subgroup FadD7	missense_variantMODERATE
MP2	NC_000962	143207	T	C	7827.96	229.0	1.00	Nonsyn	agc	Ggc	640A>G	Ser214Gly		fig|83332.12.peg.133	Rv0118c	oxcA	Oxalyl-CoA decarboxylase (EC 4.1.1.8)	Transcriptional regulator OxyS, LysR family	CoA ligase @ Long-chain fatty-acid-CoA ligase (EC 6.2.1.3), Mycobacterial subgroup FadD7	missense_variantMODERATE
MP1	NC_000962	143207	T	C	7239.53	215.0	1.00	Nonsyn	agc	Ggc	640A>G	Ser214Gly		fig|83332.12.peg.133	Rv0118c	oxcA	Oxalyl-CoA decarboxylase (EC 4.1.1.8)	Transcriptional regulator OxyS, LysR family	CoA ligase @ Long-chain fatty-acid-CoA ligase (EC 6.2.1.3), Mycobacterial subgroup FadD7	missense_variantMODERATE
54	NC_000962	143207	T	C	1051.92	38.0	0.86	Nonsyn	agc	Ggc	640A>G	Ser214Gly		fig|83332.12.peg.133	Rv0118c	oxcA	Oxalyl-CoA decarboxylase (EC 4.1.1.8)	Transcriptional regulator OxyS, LysR family	CoA ligase @ Long-chain fatty-acid-CoA ligase (EC 6.2.1.3), Mycobacterial subgroup FadD7	missense_variantMODERATE
G01222	NC_000962	146087	T	C	739079	24.0	1.00	Nonsyn	aat	aGt	1685A>G	Asn562Ser		fig|83332.12.peg.135	Rv0120c	fusA2	Elongation factor G-like protein TM_1651	CoA ligase @ Long-chain fatty-acid-CoA ligase (EC 6.2.1.3), Mycobacterial subgroup FadD7	hypothetical protein	missense_variantMODERATE
G01491	NC_000962	146087	T	C	5025.14	157.0	1.00	Nonsyn	aat	aGt	1685A>G	Asn562Ser		fig|83332.12.peg.135	Rv0120c	fusA2	Elongation factor G-like protein TM_1651	CoA ligase @ Long-chain fatty-acid-CoA ligase (EC 6.2.1.3), Mycobacterial subgroup FadD7	hypothetical protein	missense_variantMODERATE
G01492	NC_000962	146087	T	C	8659.87	284.0	1.00	Nonsyn	aat	aGt	1685A>G	Asn562Ser		fig|83332.12.peg.135	Rv0120c	fusA2	Elongation factor G-like protein TM_1651	CoA ligase @ Long-chain fatty-acid-CoA ligase (EC 6.2.1.3), Mycobacterial subgroup FadD7	hypothetical protein	missense_variantMODERATE
G01498	NC_000962	146087	T	C	2701.36	90.0	1.00	Nonsyn	aat	aGt	1685A>G	Asn562Ser		fig|83332.12.peg.135	Rv0120c	fusA2	Elongation factor G-like protein TM_1651	CoA ligase @ Long-chain fatty-acid-CoA ligase (EC 6.2.1.3), Mycobacterial subgroup FadD7	hypothetical protein	missense_variantMODERATE
7011	NC_000962	146087	T	C	2981.18	94.0	1.00	Nonsyn	aat	aGt	1685A>G	Asn562Ser		fig|83332.12.peg.135	Rv0120c	fusA2	Elongation factor G-like protein TM_1651	CoA ligase @ Long-chain fatty-acid-CoA ligase (EC 6.2.1.3), Mycobacterial subgroup FadD7	hypothetical protein	missense_variantMODERATE
7739	NC_000962	146087	T	C	2403.3	77.0	0.99	Nonsyn	aat	aGt	1685A>G	Asn562Ser		fig|83332.12.peg.135	Rv0120c	fusA2	Elongation factor G-like protein TM_1651	CoA ligase @ Long-chain fatty-acid-CoA ligase (EC 6.2.1.3), Mycobacterial subgroup FadD7	hypothetical protein	missense_variantMODERATE
58	NC_000962	146087	T	C	2607.72	81.0	1.00	Nonsyn	aat	aGt	1685A>G	Asn562Ser		fig|83332.12.peg.135	Rv0120c	fusA2	Elongation factor G-like protein TM_1651	CoA ligase @ Long-chain fatty-acid-CoA ligase (EC 6.2.1.3), Mycobacterial subgroup FadD7	hypothetical protein	missense_variantMODERATE
64	NC_000962	146087	T	C	1968.18	63.0	1.00	Nonsyn	aat	aGt	1685A>G	Asn562Ser		fig|83332.12.peg.135	Rv0120c	fusA2	Elongation factor G-like protein TM_1651	CoA ligase @ Long-chain fatty-acid-CoA ligase (EC 6.2.1.3), Mycobacterial subgroup FadD7	hypothetical protein	missense_variantMODERATE
MP2	NC_000962	146087	T	C	6087.81	179.0	0.99	Nonsyn	aat	aGt	1685A>G	Asn562Ser		fig|83332.12.peg.135	Rv0120c	fusA2	Elongation factor G-like protein TM_1651	CoA ligase @ Long-chain fatty-acid-CoA ligase (EC 6.2.1.3), Mycobacterial subgroup FadD7	hypothetical protein	missense_variantMODERATE
MP1	NC_000962	146087	T	C	7165.3	211.0	1.00	Nonsyn	aat	aGt	1685A>G	Asn562Ser		fig|83332.12.peg.135	Rv0120c	fusA2	Elongation factor G-like protein TM_1651	CoA ligase @ Long-chain fatty-acid-CoA ligase (EC 6.2.1.3), Mycobacterial subgroup FadD7	hypothetical protein	missense_variantMODERATE
54	NC_000962	146087	T	C	5411.91	168.0	0.99	Nonsyn	aat	aGt	1685A>G	Asn562Ser		fig|83332.12.peg.135	Rv0120c	fusA2	Elongation factor G-like protein TM_1651	CoA ligase @ Long-chain fatty-acid-CoA ligase (EC 6.2.1.3), Mycobacterial subgroup FadD7	hypothetical protein	missense_variantLOW
G01222	NC_000962	147812	GCC	GC	712204	24.0	0.86	Deletion										Elongation factor G-like protein TM_1651	hypothetical protein	intergenic_regionMODIFIER
G01491	NC_000962	147812	GCC	GC	3601.65	130.0	0.89	Deletion										Elongation factor G-like protein TM_1651	hypothetical protein	intergenic_regionMODIFIER
G01492	NC_000962	147812	GCC	GC	9465.24	334.0	0.90	Deletion										Elongation factor G-like protein TM_1651	hypothetical protein	intergenic_regionMODIFIER
G01498	NC_000962	147812	GCC	GC	4144.35	146.0	0.93	Deletion										Elongation factor G-like protein TM_1651	hypothetical protein	intergenic_regionMODIFIER
7011	NC_000962	147812	GCC	GC	2930.69	102.0	0.90	Deletion										Elongation factor G-like protein TM_1651	hypothetical protein	intergenic_regionMODIFIER
7739	NC_000962	147812	GCC	GC	2034.04	75.0	0.88	Deletion										Elongation factor G-like protein TM_1651	hypothetical protein	intergenic_regionMODIFIER
58	NC_000962	147812	GCC	GC	1041.74	35.0	0.97	Deletion										Elongation factor G-like protein TM_1651	hypothetical protein	intergenic_regionMODIFIER
64	NC_000962	147812	GCC	GC	997425	32.0	0.97	Deletion										Elongation factor G-like protein TM_1651	hypothetical protein	intergenic_regionMODIFIER
MP2	NC_000962	147812	GCC	GC	5797.3	187.0	0.91	Deletion										Elongation factor G-like protein TM_1651	hypothetical protein	intergenic_regionMODIFIER
MP1	NC_000962	147812	GCC	GC	6054.29	188.0	0.91	Deletion										Elongation factor G-like protein TM_1651	hypothetical protein	intergenic_regionMODIFIER
54	NC_000962	147812	GCC	GC	3659.42	118.0	0.91	Deletion										Elongation factor G-like protein TM_1651	hypothetical protein	intergenic_regionMODIFIER
G01222	NC_000962	148102	C	T	743529	23.0	1.00	Nonsyn	gac	Aac	241G>A	Asp81Asn		fig|83332.12.peg.136	Rv0121c		hypothetical protein	Elongation factor G-like protein TM_1651	hypothetical protein	missense_variantLOW
G01491	NC_000962	148102	C	T	6845.88	215.0	0.98	Nonsyn	gac	Aac	241G>A	Asp81Asn		fig|83332.12.peg.136	Rv0121c		hypothetical protein	Elongation factor G-like protein TM_1651	hypothetical protein	missense_variantMODERATE
G01492	NC_000962	148102	C	T	12856.0	434.0	0.97	Nonsyn	gac	Aac	241G>A	Asp81Asn		fig|83332.12.peg.136	Rv0121c		hypothetical protein	Elongation factor G-like protein TM_1651	hypothetical protein	missense_variantMODERATE
G01498	NC_000962	148102	C	T	4625.26	154.0	0.96	Nonsyn	gac	Aac	241G>A	Asp81Asn		fig|83332.12.peg.136	Rv0121c		hypothetical protein	Elongation factor G-like protein TM_1651	hypothetical protein	missense_variantMODERATE
7011	NC_000962	148102	C	T	2660.43	83.0	1.00	Nonsyn	gac	Aac	241G>A	Asp81Asn		fig|83332.12.peg.136	Rv0121c		hypothetical protein	Elongation factor G-like protein TM_1651	hypothetical protein	missense_variantMODERATE
7739	NC_000962	148102	C	T	2845.87	88.0	1.00	Nonsyn	gac	Aac	241G>A	Asp81Asn		fig|83332.12.peg.136	Rv0121c		hypothetical protein	Elongation factor G-like protein TM_1651	hypothetical protein	missense_variantMODERATE
58	NC_000962	148102	C	T	1491.41	45.0	1.00	Nonsyn	gac	Aac	241G>A	Asp81Asn		fig|83332.12.peg.136	Rv0121c		hypothetical protein	Elongation factor G-like protein TM_1651	hypothetical protein	missense_variantMODERATE
64	NC_000962	148102	C	T	962272	30.0	0.94	Nonsyn	gac	Aac	241G>A	Asp81Asn		fig|83332.12.peg.136	Rv0121c		hypothetical protein	Elongation factor G-like protein TM_1651	hypothetical protein	missense_variantMODERATE
MP2	NC_000962	148102	C	T	6732.25	202.0	1.00	Nonsyn	gac	Aac	241G>A	Asp81Asn		fig|83332.12.peg.136	Rv0121c		hypothetical protein	Elongation factor G-like protein TM_1651	hypothetical protein	missense_variantMODERATE
MP1	NC_000962	148102	C	T	6635.85	197.0	0.99	Nonsyn	gac	Aac	241G>A	Asp81Asn		fig|83332.12.peg.136	Rv0121c		hypothetical protein	Elongation factor G-like protein TM_1651	hypothetical protein	missense_variantMODERATE
54	NC_000962	148102	C	T	1130.53	38.0	1.00	Nonsyn	gac	Aac	241G>A	Asp81Asn		fig|83332.12.peg.136	Rv0121c		hypothetical protein	Elongation factor G-like protein TM_1651	hypothetical protein	missense_variantMODERATE
G01222	NC_000962	149100	A	C	650799	21.0	1.00	Nonsyn	aag	aCg	245A>C	Lys82Thr		fig|83332.12.peg.139	Rv0123		hypothetical protein	hypothetical protein	hypothetical protein	missense_variantMODERATE
G01491	NC_000962	149100	A	C	4388.05	146.0	0.97	Nonsyn	aag	aCg	245A>C	Lys82Thr		fig|83332.12.peg.139	Rv0123		hypothetical protein	hypothetical protein	hypothetical protein	missense_variantMODERATE
G01492	NC_000962	149100	A	C	16855.3	552.0	0.99	Nonsyn	aag	aCg	245A>C	Lys82Thr		fig|83332.12.peg.139	Rv0123		hypothetical protein	hypothetical protein	hypothetical protein	missense_variantMODERATE
G01498	NC_000962	149100	A	C	7195.5	243.0	0.96	Nonsyn	aag	aCg	245A>C	Lys82Thr		fig|83332.12.peg.139	Rv0123		hypothetical protein	hypothetical protein	hypothetical protein	missense_variantMODERATE
7011	NC_000962	149100	A	C	2327.25	84.0	0.98	Nonsyn	aag	aCg	245A>C	Lys82Thr		fig|83332.12.peg.139	Rv0123		hypothetical protein	hypothetical protein	hypothetical protein	missense_variantMODERATE
7739	NC_000962	149100	A	C	3067.89	101.0	0.98	Nonsyn	aag	aCg	245A>C	Lys82Thr		fig|83332.12.peg.139	Rv0123		hypothetical protein	hypothetical protein	hypothetical protein	missense_variantMODERATE
58	NC_000962	149100	A	C	298519	9.0	1.00	Nonsyn	aag	aCg	245A>C	Lys82Thr		fig|83332.12.peg.139	Rv0123		hypothetical protein	hypothetical protein	hypothetical protein	missense_variantMODERATE
64	NC_000962	149100	A	C	216158	11.0	0.79	Nonsyn	aag	aCg	245A>C	Lys82Thr		fig|83332.12.peg.139	Rv0123		hypothetical protein	hypothetical protein	hypothetical protein	missense_variantMODERATE
MP2	NC_000962	149100	A	C	7215.59	209.0	1.00	Nonsyn	aag	aCg	245A>C	Lys82Thr		fig|83332.12.peg.139	Rv0123		hypothetical protein	hypothetical protein	hypothetical protein	missense_variantMODERATE
MP1	NC_000962	149100	A	C	7286.43	215.0	1.00	Nonsyn	aag	aCg	245A>C	Lys82Thr		fig|83332.12.peg.139	Rv0123		hypothetical protein	hypothetical protein	hypothetical protein	missense_variantMODERATE
54	NC_000962	149100	A	C	371057	14.0	0.88	Nonsyn	aag	aCg	245A>C	Lys82Thr		fig|83332.12.peg.139	Rv0123		hypothetical protein	hypothetical protein	hypothetical protein	missense_variantMODERATE
G01222	NC_000962	151597	T	C	1176.57	36.0	1.00	Synon	ggt	ggC	450T>C	Gly150Gly		fig|83332.12.peg.142	Rv0125	pepA	Periplasmic serine protease	PE_PGRS family protein	Trehalose synthase (EC 5.4.99.16) @ Alpha-amylase (EC 3.2.1.1)	synonymous_variantLOW
G01491	NC_000962	151597	T	C	4008.41	133.0	0.94	Synon	ggt	ggC	450T>C	Gly150Gly		fig|83332.12.peg.142	Rv0125	pepA	Periplasmic serine protease	PE_PGRS family protein	Trehalose synthase (EC 5.4.99.16) @ Alpha-amylase (EC 3.2.1.1)	synonymous_variantLOW
G01492	NC_000962	151597	T	C	8891.22	289.0	0.99	Synon	ggt	ggC	450T>C	Gly150Gly		fig|83332.12.peg.142	Rv0125	pepA	Periplasmic serine protease	PE_PGRS family protein	Trehalose synthase (EC 5.4.99.16) @ Alpha-amylase (EC 3.2.1.1)	synonymous_variantLOW
G01498	NC_000962	151597	T	C	4808.78	163.0	0.98	Synon	ggt	ggC	450T>C	Gly150Gly		fig|83332.12.peg.142	Rv0125	pepA	Periplasmic serine protease	PE_PGRS family protein	Trehalose synthase (EC 5.4.99.16) @ Alpha-amylase (EC 3.2.1.1)	synonymous_variantLOW
7011	NC_000962	151597	T	C	2127.04	74.0	1.00	Synon	ggt	ggC	450T>C	Gly150Gly		fig|83332.12.peg.142	Rv0125	pepA	Periplasmic serine protease	PE_PGRS family protein	Trehalose synthase (EC 5.4.99.16) @ Alpha-amylase (EC 3.2.1.1)	synonymous_variantLOW
7739	NC_000962	151597	T	C	1876.98	63.0	1.00	Synon	ggt	ggC	450T>C	Gly150Gly		fig|83332.12.peg.142	Rv0125	pepA	Periplasmic serine protease	PE_PGRS family protein	Trehalose synthase (EC 5.4.99.16) @ Alpha-amylase (EC 3.2.1.1)	synonymous_variantLOW
58	NC_000962	151597	T	C	226942	8.0	0.89	Synon	ggt	ggC	450T>C	Gly150Gly		fig|83332.12.peg.142	Rv0125	pepA	Periplasmic serine protease	PE_PGRS family protein	Trehalose synthase (EC 5.4.99.16) @ Alpha-amylase (EC 3.2.1.1)	synonymous_variantLOW
64	NC_000962	151597	T	C	794369	29.0	0.94	Synon	ggt	ggC	450T>C	Gly150Gly		fig|83332.12.peg.142	Rv0125	pepA	Periplasmic serine protease	PE_PGRS family protein	Trehalose synthase (EC 5.4.99.16) @ Alpha-amylase (EC 3.2.1.1)	synonymous_variantLOW
MP2	NC_000962	151597	T	C	6791.79	201.0	1.00	Synon	ggt	ggC	450T>C	Gly150Gly		fig|83332.12.peg.142	Rv0125	pepA	Periplasmic serine protease	PE_PGRS family protein	Trehalose synthase (EC 5.4.99.16) @ Alpha-amylase (EC 3.2.1.1)	synonymous_variantLOW
MP1	NC_000962	151597	T	C	5085.07	151.0	1.00	Synon	ggt	ggC	450T>C	Gly150Gly		fig|83332.12.peg.142	Rv0125	pepA	Periplasmic serine protease	PE_PGRS family protein	Trehalose synthase (EC 5.4.99.16) @ Alpha-amylase (EC 3.2.1.1)	synonymous_variantLOW
54	NC_000962	151597	T	C	271013	10.0	1.00	Synon	ggt	ggC	450T>C	Gly150Gly		fig|83332.12.peg.142	Rv0125	pepA	Periplasmic serine protease	PE_PGRS family protein	Trehalose synthase (EC 5.4.99.16) @ Alpha-amylase (EC 3.2.1.1)	synonymous_variantLOW
G01222	NC_000962	152494	C	T	563779	19.0	1.00	Synon	ttc	ttT	171C>T	Phe57Phe		fig|83332.12.peg.143	Rv0126	treS	Trehalose synthase (EC 5.4.99.16) @ Alpha-amylase (EC 3.2.1.1)	Periplasmic serine protease	Maltokinase (EC 2.7.1.175)	synonymous_variantLOW
G01491	NC_000962	152494	C	T	3892.98	122.0	0.99	Synon	ttc	ttT	171C>T	Phe57Phe		fig|83332.12.peg.143	Rv0126	treS	Trehalose synthase (EC 5.4.99.16) @ Alpha-amylase (EC 3.2.1.1)	Periplasmic serine protease	Maltokinase (EC 2.7.1.175)	synonymous_variantLOW
G01492	NC_000962	152494	C	T	10138.4	326.0	0.98	Synon	ttc	ttT	171C>T	Phe57Phe		fig|83332.12.peg.143	Rv0126	treS	Trehalose synthase (EC 5.4.99.16) @ Alpha-amylase (EC 3.2.1.1)	Periplasmic serine protease	Maltokinase (EC 2.7.1.175)	synonymous_variantLOW
G01498	NC_000962	152494	C	T	4100.92	131.0	0.97	Synon	ttc	ttT	171C>T	Phe57Phe		fig|83332.12.peg.143	Rv0126	treS	Trehalose synthase (EC 5.4.99.16) @ Alpha-amylase (EC 3.2.1.1)	Periplasmic serine protease	Maltokinase (EC 2.7.1.175)	synonymous_variantLOW
7011	NC_000962	152494	C	T	2701.61	86.0	0.99	Synon	ttc	ttT	171C>T	Phe57Phe		fig|83332.12.peg.143	Rv0126	treS	Trehalose synthase (EC 5.4.99.16) @ Alpha-amylase (EC 3.2.1.1)	Periplasmic serine protease	Maltokinase (EC 2.7.1.175)	synonymous_variantLOW
7739	NC_000962	152494	C	T	2679.51	85.0	1.00	Synon	ttc	ttT	171C>T	Phe57Phe		fig|83332.12.peg.143	Rv0126	treS	Trehalose synthase (EC 5.4.99.16) @ Alpha-amylase (EC 3.2.1.1)	Periplasmic serine protease	Maltokinase (EC 2.7.1.175)	synonymous_variantLOW
58	NC_000962	152494	C	T	543157	18.0	1.00	Synon	ttc	ttT	171C>T	Phe57Phe		fig|83332.12.peg.143	Rv0126	treS	Trehalose synthase (EC 5.4.99.16) @ Alpha-amylase (EC 3.2.1.1)	Periplasmic serine protease	Maltokinase (EC 2.7.1.175)	synonymous_variantLOW
64	NC_000962	152494	C	T	901493	29.0	1.00	Synon	ttc	ttT	171C>T	Phe57Phe		fig|83332.12.peg.143	Rv0126	treS	Trehalose synthase (EC 5.4.99.16) @ Alpha-amylase (EC 3.2.1.1)	Periplasmic serine protease	Maltokinase (EC 2.7.1.175)	synonymous_variantLOW
MP2	NC_000962	152494	C	T	7824.76	231.0	1.00	Synon	ttc	ttT	171C>T	Phe57Phe		fig|83332.12.peg.143	Rv0126	treS	Trehalose synthase (EC 5.4.99.16) @ Alpha-amylase (EC 3.2.1.1)	Periplasmic serine protease	Maltokinase (EC 2.7.1.175)	synonymous_variantLOW
MP1	NC_000962	152494	C	T	8442.71	247.0	1.00	Synon	ttc	ttT	171C>T	Phe57Phe		fig|83332.12.peg.143	Rv0126	treS	Trehalose synthase (EC 5.4.99.16) @ Alpha-amylase (EC 3.2.1.1)	Periplasmic serine protease	Maltokinase (EC 2.7.1.175)	synonymous_variantLOW
54	NC_000962	152494	C	T	1013.75	40.0	0.95	Synon	ttc	ttT	171C>T	Phe57Phe		fig|83332.12.peg.143	Rv0126	treS	Trehalose synthase (EC 5.4.99.16) @ Alpha-amylase (EC 3.2.1.1)	Periplasmic serine protease	Maltokinase (EC 2.7.1.175)	synonymous_variantLOW
G01222	NC_000962	154283	T	C	762606	23.0	1.00	Nonsyn	tcg	Ccg	52T>C	Ser18Pro		fig|83332.12.peg.144	Rv0127		Maltokinase (EC 2.7.1.175)	Trehalose synthase (EC 5.4.99.16) @ Alpha-amylase (EC 3.2.1.1)	Putative transmembrane protein	missense_variantMODERATE
G01491	NC_000962	154283	T	C	4758.44	153.0	0.98	Nonsyn	tcg	Ccg	52T>C	Ser18Pro		fig|83332.12.peg.144	Rv0127		Maltokinase (EC 2.7.1.175)	Trehalose synthase (EC 5.4.99.16) @ Alpha-amylase (EC 3.2.1.1)	Putative transmembrane protein	missense_variantMODERATE
G01492	NC_000962	154283	T	C	12667.5	399.0	1.00	Nonsyn	tcg	Ccg	52T>C	Ser18Pro		fig|83332.12.peg.144	Rv0127		Maltokinase (EC 2.7.1.175)	Trehalose synthase (EC 5.4.99.16) @ Alpha-amylase (EC 3.2.1.1)	Putative transmembrane protein	missense_variantMODERATE
G01498	NC_000962	154283	T	C	3373.0	111.0	0.98	Nonsyn	tcg	Ccg	52T>C	Ser18Pro		fig|83332.12.peg.144	Rv0127		Maltokinase (EC 2.7.1.175)	Trehalose synthase (EC 5.4.99.16) @ Alpha-amylase (EC 3.2.1.1)	Putative transmembrane protein	missense_variantMODERATE
7011	NC_000962	154283	T	C	3009.89	98.0	1.00	Nonsyn	tcg	Ccg	52T>C	Ser18Pro		fig|83332.12.peg.144	Rv0127		Maltokinase (EC 2.7.1.175)	Trehalose synthase (EC 5.4.99.16) @ Alpha-amylase (EC 3.2.1.1)	Putative transmembrane protein	missense_variantMODERATE
7739	NC_000962	154283	T	C	2362.83	78.0	1.00	Nonsyn	tcg	Ccg	52T>C	Ser18Pro		fig|83332.12.peg.144	Rv0127		Maltokinase (EC 2.7.1.175)	Trehalose synthase (EC 5.4.99.16) @ Alpha-amylase (EC 3.2.1.1)	Putative transmembrane protein	missense_variantMODERATE
58	NC_000962	154283	T	C	2185.61	65.0	1.00	Nonsyn	tcg	Ccg	52T>C	Ser18Pro		fig|83332.12.peg.144	Rv0127		Maltokinase (EC 2.7.1.175)	Trehalose synthase (EC 5.4.99.16) @ Alpha-amylase (EC 3.2.1.1)	Putative transmembrane protein	missense_variantMODERATE
64	NC_000962	154283	T	C	3175.11	100.0	0.99	Nonsyn	tcg	Ccg	52T>C	Ser18Pro		fig|83332.12.peg.144	Rv0127		Maltokinase (EC 2.7.1.175)	Trehalose synthase (EC 5.4.99.16) @ Alpha-amylase (EC 3.2.1.1)	Putative transmembrane protein	missense_variantMODERATE
MP2	NC_000962	154283	T	C	7711.77	228.0	1.00	Nonsyn	tcg	Ccg	52T>C	Ser18Pro		fig|83332.12.peg.144	Rv0127		Maltokinase (EC 2.7.1.175)	Trehalose synthase (EC 5.4.99.16) @ Alpha-amylase (EC 3.2.1.1)	Putative transmembrane protein	missense_variantMODERATE
MP1	NC_000962	154283	T	C	8452.06	247.0	0.99	Nonsyn	tcg	Ccg	52T>C	Ser18Pro		fig|83332.12.peg.144	Rv0127		Maltokinase (EC 2.7.1.175)	Trehalose synthase (EC 5.4.99.16) @ Alpha-amylase (EC 3.2.1.1)	Putative transmembrane protein	missense_variantMODERATE
54	NC_000962	154283	T	C	1913.89	61.0	0.94	Nonsyn	tcg	Ccg	52T>C	Ser18Pro		fig|83332.12.peg.144	Rv0127		Maltokinase (EC 2.7.1.175)	Trehalose synthase (EC 5.4.99.16) @ Alpha-amylase (EC 3.2.1.1)	Putative transmembrane protein	missense_variantMODERATE
G01222	NC_000962	170083	A	G	917.24	31.0	0.97	Nonsyn	ttc	Ctc	100T>C	Phe34Leu		fig|83332.12.peg.162	Rv0143c		Chloride channel protein	hypothetical protein	hypothetical protein	missense_variantMODIFIER
G01491	NC_000962	170083	A	G	7176.74	222.0	1.00	Nonsyn	ttc	Ctc	100T>C	Phe34Leu		fig|83332.12.peg.162	Rv0143c		Chloride channel protein	hypothetical protein	hypothetical protein	missense_variantMODERATE
G01492	NC_000962	170083	A	G	12690.2	415.0	0.97	Nonsyn	ttc	Ctc	100T>C	Phe34Leu		fig|83332.12.peg.162	Rv0143c		Chloride channel protein	hypothetical protein	hypothetical protein	missense_variantMODERATE
G01498	NC_000962	170083	A	G	2927.38	100.0	0.97	Nonsyn	ttc	Ctc	100T>C	Phe34Leu		fig|83332.12.peg.162	Rv0143c		Chloride channel protein	hypothetical protein	hypothetical protein	missense_variantMODERATE
7011	NC_000962	170083	A	G	2320.23	76.0	1.00	Nonsyn	ttc	Ctc	100T>C	Phe34Leu		fig|83332.12.peg.162	Rv0143c		Chloride channel protein	hypothetical protein	hypothetical protein	missense_variantMODERATE
7739	NC_000962	170083	A	G	2661.41	91.0	1.00	Nonsyn	ttc	Ctc	100T>C	Phe34Leu		fig|83332.12.peg.162	Rv0143c		Chloride channel protein	hypothetical protein	hypothetical protein	missense_variantMODERATE
58	NC_000962	170083	A	G	1178.83	39.0	0.97	Nonsyn	ttc	Ctc	100T>C	Phe34Leu		fig|83332.12.peg.162	Rv0143c		Chloride channel protein	hypothetical protein	hypothetical protein	missense_variantMODERATE
64	NC_000962	170083	A	G	2140.6	72.0	0.92	Nonsyn	ttc	Ctc	100T>C	Phe34Leu		fig|83332.12.peg.162	Rv0143c		Chloride channel protein	hypothetical protein	hypothetical protein	missense_variantMODERATE
MP2	NC_000962	170083	A	G	7148.48	215.0	1.00	Nonsyn	ttc	Ctc	100T>C	Phe34Leu		fig|83332.12.peg.162	Rv0143c		Chloride channel protein	hypothetical protein	hypothetical protein	missense_variantMODERATE
MP1	NC_000962	170083	A	G	8403.17	248.0	1.00	Nonsyn	ttc	Ctc	100T>C	Phe34Leu		fig|83332.12.peg.162	Rv0143c		Chloride channel protein	hypothetical protein	hypothetical protein	missense_variantMODERATE
54	NC_000962	170083	A	G	1871.87	67.0	0.93	Nonsyn	ttc	Ctc	100T>C	Phe34Leu		fig|83332.12.peg.162	Rv0143c		Chloride channel protein	hypothetical protein	hypothetical protein	missense_variantMODERATE
G01222	NC_000962	170907	A	C	719234	24.0	1.00	Synon	cga	cgC	426A>C	Arg142Arg		fig|83332.12.peg.164	Rv0144		Transcriptional regulator, AcrR family	hypothetical protein	O-methyltransferase	synonymous_variantLOW
G01491	NC_000962	170907	A	C	4716.24	145.0	0.99	Synon	cga	cgC	426A>C	Arg142Arg		fig|83332.12.peg.164	Rv0144		Transcriptional regulator, AcrR family	hypothetical protein	O-methyltransferase	synonymous_variantLOW
G01492	NC_000962	170907	A	C	10184.5	337.0	0.99	Synon	cga	cgC	426A>C	Arg142Arg		fig|83332.12.peg.164	Rv0144		Transcriptional regulator, AcrR family	hypothetical protein	O-methyltransferase	synonymous_variantLOW
G01498	NC_000962	170907	A	C	1734.91	56.0	1.00	Synon	cga	cgC	426A>C	Arg142Arg		fig|83332.12.peg.164	Rv0144		Transcriptional regulator, AcrR family	hypothetical protein	O-methyltransferase	synonymous_variantLOW
7011	NC_000962	170907	A	C	3442.12	110.0	0.99	Synon	cga	cgC	426A>C	Arg142Arg		fig|83332.12.peg.164	Rv0144		Transcriptional regulator, AcrR family	hypothetical protein	O-methyltransferase	synonymous_variantLOW
7739	NC_000962	170907	A	C	2896.35	91.0	1.00	Synon	cga	cgC	426A>C	Arg142Arg		fig|83332.12.peg.164	Rv0144		Transcriptional regulator, AcrR family	hypothetical protein	O-methyltransferase	synonymous_variantLOW
58	NC_000962	170907	A	C	6074.68	191.0	0.97	Synon	cga	cgC	426A>C	Arg142Arg		fig|83332.12.peg.164	Rv0144		Transcriptional regulator, AcrR family	hypothetical protein	O-methyltransferase	synonymous_variantLOW
64	NC_000962	170907	A	C	2826.81	96.0	0.91	Synon	cga	cgC	426A>C	Arg142Arg		fig|83332.12.peg.164	Rv0144		Transcriptional regulator, AcrR family	hypothetical protein	O-methyltransferase	synonymous_variantLOW
MP2	NC_000962	170907	A	C	8728.84	261.0	1.00	Synon	cga	cgC	426A>C	Arg142Arg		fig|83332.12.peg.164	Rv0144		Transcriptional regulator, AcrR family	hypothetical protein	O-methyltransferase	synonymous_variantLOW
MP1	NC_000962	170907	A	C	8311.27	245.0	1.00	Synon	cga	cgC	426A>C	Arg142Arg		fig|83332.12.peg.164	Rv0144		Transcriptional regulator, AcrR family	hypothetical protein	O-methyltransferase	synonymous_variantLOW
54	NC_000962	170907	A	C	3361.23	111.0	0.94	Synon	cga	cgC	426A>C	Arg142Arg		fig|83332.12.peg.164	Rv0144		Transcriptional regulator, AcrR family	hypothetical protein	O-methyltransferase	synonymous_variantLOW
G01222	NC_000962	177857	G	A	458.63	17.0	1.00	Synon	ctg	Ttg	1369C>T	Leu457Leu		fig|83332.12.peg.172	Rv0151c	PE1	PE family protein	hypothetical protein	PE family protein	synonymous_variantLOW
G01491	NC_000962	177857	G	A	4025.78	124.0	1.00	Synon	ctg	Ttg	1369C>T	Leu457Leu		fig|83332.12.peg.172	Rv0151c	PE1	PE family protein	hypothetical protein	PE family protein	synonymous_variantLOW
G01492	NC_000962	177857	G	A	9124.11	285.0	0.99	Synon	ctg	Ttg	1369C>T	Leu457Leu		fig|83332.12.peg.172	Rv0151c	PE1	PE family protein	hypothetical protein	PE family protein	synonymous_variantLOW
G01498	NC_000962	177857	G	A	1796.09	55.0	1.00	Synon	ctg	Ttg	1369C>T	Leu457Leu		fig|83332.12.peg.172	Rv0151c	PE1	PE family protein	hypothetical protein	PE family protein	synonymous_variantLOW
7011	NC_000962	177857	G	A	1940.53	73.0	1.00	Synon	ctg	Ttg	1369C>T	Leu457Leu		fig|83332.12.peg.172	Rv0151c	PE1	PE family protein	hypothetical protein	PE family protein	synonymous_variantLOW
7739	NC_000962	177857	G	A	1851.71	68.0	1.00	Synon	ctg	Ttg	1369C>T	Leu457Leu		fig|83332.12.peg.172	Rv0151c	PE1	PE family protein	hypothetical protein	PE family protein	synonymous_variantLOW
58	NC_000962	177857	G	A	2792.56	97.0	0.89	Synon	ctg	Ttg	1369C>T	Leu457Leu		fig|83332.12.peg.172	Rv0151c	PE1	PE family protein	hypothetical protein	PE family protein	synonymous_variantLOW
64	NC_000962	177857	G	A	2280.16	100.0	0.65	Synon	ctg	Ttg	1369C>T	Leu457Leu		fig|83332.12.peg.172	Rv0151c	PE1	PE family protein	hypothetical protein	PE family protein	synonymous_variantLOW
MP2	NC_000962	177857	G	A	8005.64	232.0	1.00	Synon	ctg	Ttg	1369C>T	Leu457Leu		fig|83332.12.peg.172	Rv0151c	PE1	PE family protein	hypothetical protein	PE family protein	synonymous_variantLOW
MP1	NC_000962	177857	G	A	7390.62	218.0	1.00	Synon	ctg	Ttg	1369C>T	Leu457Leu		fig|83332.12.peg.172	Rv0151c	PE1	PE family protein	hypothetical protein	PE family protein	synonymous_variantLOW
54	NC_000962	177857	G	A	23919.9	776.0	0.99	Synon	ctg	Ttg	1369C>T	Leu457Leu		fig|83332.12.peg.172	Rv0151c	PE1	PE family protein	hypothetical protein	PE family protein	synonymous_variantLOW
G01222	NC_000962	188800	T	C	1013.5	36.0	1.00	Nonsyn	acg	Gcg	40A>G	Thr14Ala		fig|83332.12.peg.183	Rv0159c	PE3	PE family protein	Transcriptional regulator, AcrR family	PE family protein	missense_variantMODERATE
G01491	NC_000962	188800	T	C	4095.43	131.0	1.00	Nonsyn	acg	Gcg	40A>G	Thr14Ala		fig|83332.12.peg.183	Rv0159c	PE3	PE family protein	Transcriptional regulator, AcrR family	PE family protein	missense_variantMODERATE
G01492	NC_000962	188800	T	C	7977.1	262.0	0.99	Nonsyn	acg	Gcg	40A>G	Thr14Ala		fig|83332.12.peg.183	Rv0159c	PE3	PE family protein	Transcriptional regulator, AcrR family	PE family protein	missense_variantMODERATE
G01498	NC_000962	188800	T	C	1687.55	56.0	1.00	Nonsyn	acg	Gcg	40A>G	Thr14Ala		fig|83332.12.peg.183	Rv0159c	PE3	PE family protein	Transcriptional regulator, AcrR family	PE family protein	missense_variantMODERATE
7011	NC_000962	188800	T	C	2488.51	85.0	1.00	Nonsyn	acg	Gcg	40A>G	Thr14Ala		fig|83332.12.peg.183	Rv0159c	PE3	PE family protein	Transcriptional regulator, AcrR family	PE family protein	missense_variantMODERATE
7739	NC_000962	188800	T	C	3082.99	107.0	1.00	Nonsyn	acg	Gcg	40A>G	Thr14Ala		fig|83332.12.peg.183	Rv0159c	PE3	PE family protein	Transcriptional regulator, AcrR family	PE family protein	missense_variantMODERATE
58	NC_000962	188800	T	C	1062.53	36.0	1.00	Nonsyn	acg	Gcg	40A>G	Thr14Ala		fig|83332.12.peg.183	Rv0159c	PE3	PE family protein	Transcriptional regulator, AcrR family	PE family protein	missense_variantMODERATE
64	NC_000962	188800	T	C	1400.16	53.0	0.82	Nonsyn	acg	Gcg	40A>G	Thr14Ala		fig|83332.12.peg.183	Rv0159c	PE3	PE family protein	Transcriptional regulator, AcrR family	PE family protein	missense_variantMODERATE
MP2	NC_000962	188800	T	C	6359.61	187.0	1.00	Nonsyn	acg	Gcg	40A>G	Thr14Ala		fig|83332.12.peg.183	Rv0159c	PE3	PE family protein	Transcriptional regulator, AcrR family	PE family protein	missense_variantMODERATE
MP1	NC_000962	188800	T	C	5966.95	177.0	1.00	Nonsyn	acg	Gcg	40A>G	Thr14Ala		fig|83332.12.peg.183	Rv0159c	PE3	PE family protein	Transcriptional regulator, AcrR family	PE family protein	missense_variantMODERATE
54	NC_000962	188800	T	C	933729	31.0	0.94	Nonsyn	acg	Gcg	40A>G	Thr14Ala		fig|83332.12.peg.183	Rv0159c	PE3	PE family protein	Transcriptional regulator, AcrR family	PE family protein	missense_variantMODERATE
G01222	NC_000962	189809	C	T	976.17	32.0	1.00	Nonsyn	gcc	Acc	631G>A	Ala211Thr		fig|83332.12.peg.184	Rv0160c	PE4	PE family protein	PE family protein	FAD/FMN-containing dehydrogenases	missense_variantMODIFIER
G01491	NC_000962	189809	C	T	3538.92	110.0	1.00	Nonsyn	gcc	Acc	631G>A	Ala211Thr		fig|83332.12.peg.184	Rv0160c	PE4	PE family protein	PE family protein	FAD/FMN-containing dehydrogenases	missense_variantMODIFIER
G01492	NC_000962	189809	C	T	9860.6	313.0	0.99	Nonsyn	gcc	Acc	631G>A	Ala211Thr		fig|83332.12.peg.184	Rv0160c	PE4	PE family protein	PE family protein	FAD/FMN-containing dehydrogenases	missense_variantMODIFIER
G01498	NC_000962	189809	C	T	2734.81	87.0	1.00	Nonsyn	gcc	Acc	631G>A	Ala211Thr		fig|83332.12.peg.184	Rv0160c	PE4	PE family protein	PE family protein	FAD/FMN-containing dehydrogenases	missense_variantMODIFIER
7011	NC_000962	189809	C	T	2452.71	90.0	0.99	Nonsyn	gcc	Acc	631G>A	Ala211Thr		fig|83332.12.peg.184	Rv0160c	PE4	PE family protein	PE family protein	FAD/FMN-containing dehydrogenases	missense_variantMODIFIER
7739	NC_000962	189809	C	T	2988.43	107.0	1.00	Nonsyn	gcc	Acc	631G>A	Ala211Thr		fig|83332.12.peg.184	Rv0160c	PE4	PE family protein	PE family protein	FAD/FMN-containing dehydrogenases	missense_variantMODIFIER
58	NC_000962	189809	C	T	2524.84	84.0	1.00	Nonsyn	gcc	Acc	631G>A	Ala211Thr		fig|83332.12.peg.184	Rv0160c	PE4	PE family protein	PE family protein	FAD/FMN-containing dehydrogenases	missense_variantMODERATE
64	NC_000962	189809	C	T	1876.26	64.0	1.00	Nonsyn	gcc	Acc	631G>A	Ala211Thr		fig|83332.12.peg.184	Rv0160c	PE4	PE family protein	PE family protein	FAD/FMN-containing dehydrogenases	missense_variantMODERATE
MP2	NC_000962	189809	C	T	7409.66	217.0	1.00	Nonsyn	gcc	Acc	631G>A	Ala211Thr		fig|83332.12.peg.184	Rv0160c	PE4	PE family protein	PE family protein	FAD/FMN-containing dehydrogenases	missense_variantMODIFIER
MP1	NC_000962	189809	C	T	7704.05	227.0	1.00	Nonsyn	gcc	Acc	631G>A	Ala211Thr		fig|83332.12.peg.184	Rv0160c	PE4	PE family protein	PE family protein	FAD/FMN-containing dehydrogenases	missense_variantMODIFIER
54	NC_000962	189809	C	T	3752.39	122.0	0.98	Nonsyn	gcc	Acc	631G>A	Ala211Thr		fig|83332.12.peg.184	Rv0160c	PE4	PE family protein	PE family protein	FAD/FMN-containing dehydrogenases	missense_variantMODERATE
G01222	NC_000962	191908	G	T	715.64	23.0	1.00	Synon	gcg	gcT	1326G>T	Ala442Ala		fig|83332.12.peg.185	Rv0161		FAD/FMN-containing dehydrogenases	PE family protein	Alcohol dehydrogenase (EC 1.1.1.1)	synonymous_variantLOW
G01491	NC_000962	191908	G	T	3813.82	126.0	0.95	Synon	gcg	gcT	1326G>T	Ala442Ala		fig|83332.12.peg.185	Rv0161		FAD/FMN-containing dehydrogenases	PE family protein	Alcohol dehydrogenase (EC 1.1.1.1)	synonymous_variantLOW
G01492	NC_000962	191908	G	T	9990.51	325.0	0.96	Synon	gcg	gcT	1326G>T	Ala442Ala		fig|83332.12.peg.185	Rv0161		FAD/FMN-containing dehydrogenases	PE family protein	Alcohol dehydrogenase (EC 1.1.1.1)	synonymous_variantLOW
G01498	NC_000962	191908	G	T	2254.45	78.0	0.92	Synon	gcg	gcT	1326G>T	Ala442Ala		fig|83332.12.peg.185	Rv0161		FAD/FMN-containing dehydrogenases	PE family protein	Alcohol dehydrogenase (EC 1.1.1.1)	synonymous_variantLOW
7011	NC_000962	191908	G	T	3322.07	108.0	0.99	Synon	gcg	gcT	1326G>T	Ala442Ala		fig|83332.12.peg.185	Rv0161		FAD/FMN-containing dehydrogenases	PE family protein	Alcohol dehydrogenase (EC 1.1.1.1)	synonymous_variantLOW
7739	NC_000962	191908	G	T	2385.58	79.0	0.98	Synon	gcg	gcT	1326G>T	Ala442Ala		fig|83332.12.peg.185	Rv0161		FAD/FMN-containing dehydrogenases	PE family protein	Alcohol dehydrogenase (EC 1.1.1.1)	synonymous_variantLOW
58	NC_000962	191908	G	T	232624	8.0	1.00	Synon	gcg	gcT	1326G>T	Ala442Ala		fig|83332.12.peg.185	Rv0161		FAD/FMN-containing dehydrogenases	PE family protein	Alcohol dehydrogenase (EC 1.1.1.1)	synonymous_variantLOW
64	NC_000962	191908	G	T	667473	20.0	1.00	Synon	gcg	gcT	1326G>T	Ala442Ala		fig|83332.12.peg.185	Rv0161		FAD/FMN-containing dehydrogenases	PE family protein	Alcohol dehydrogenase (EC 1.1.1.1)	synonymous_variantLOW
MP2	NC_000962	191908	G	T	7454.13	223.0	1.00	Synon	gcg	gcT	1326G>T	Ala442Ala		fig|83332.12.peg.185	Rv0161		FAD/FMN-containing dehydrogenases	PE family protein	Alcohol dehydrogenase (EC 1.1.1.1)	synonymous_variantLOW
MP1	NC_000962	191908	G	T	7916.54	242.0	0.99	Synon	gcg	gcT	1326G>T	Ala442Ala		fig|83332.12.peg.185	Rv0161		FAD/FMN-containing dehydrogenases	PE family protein	Alcohol dehydrogenase (EC 1.1.1.1)	synonymous_variantLOW
54	NC_000962	191908	G	T	272.09	9.0	1.00	Synon	gcg	gcT	1326G>T	Ala442Ala		fig|83332.12.peg.185	Rv0161		FAD/FMN-containing dehydrogenases	PE family protein	Alcohol dehydrogenase (EC 1.1.1.1)	synonymous_variantLOW
G01222	NC_000962	194057	G	T	1225.87	38.0	1.00	Synon	ctg	ctT	387G>T	Leu129Leu		fig|83332.12.peg.188	Rv0164	TB18.5	Cyclase/dehydrase family protein	Propionyl-CoA thioesterase activity	Transcriptional regulator, GntR family	synonymous_variantLOW
G01491	NC_000962	194057	G	T	5005.84	158.0	0.98	Synon	ctg	ctT	387G>T	Leu129Leu		fig|83332.12.peg.188	Rv0164	TB18.5	Cyclase/dehydrase family protein	Propionyl-CoA thioesterase activity	Transcriptional regulator, GntR family	synonymous_variantLOW
G01492	NC_000962	194057	G	T	10685.5	347.0	0.97	Synon	ctg	ctT	387G>T	Leu129Leu		fig|83332.12.peg.188	Rv0164	TB18.5	Cyclase/dehydrase family protein	Propionyl-CoA thioesterase activity	Transcriptional regulator, GntR family	synonymous_variantLOW
G01498	NC_000962	194057	G	T	1477.09	55.0	0.86	Synon	ctg	ctT	387G>T	Leu129Leu		fig|83332.12.peg.188	Rv0164	TB18.5	Cyclase/dehydrase family protein	Propionyl-CoA thioesterase activity	Transcriptional regulator, GntR family	synonymous_variantLOW
7011	NC_000962	194057	G	T	4043.86	126.0	0.98	Synon	ctg	ctT	387G>T	Leu129Leu		fig|83332.12.peg.188	Rv0164	TB18.5	Cyclase/dehydrase family protein	Propionyl-CoA thioesterase activity	Transcriptional regulator, GntR family	synonymous_variantLOW
7739	NC_000962	194057	G	T	3886.7	118.0	0.99	Synon	ctg	ctT	387G>T	Leu129Leu		fig|83332.12.peg.188	Rv0164	TB18.5	Cyclase/dehydrase family protein	Propionyl-CoA thioesterase activity	Transcriptional regulator, GntR family	synonymous_variantLOW
58	NC_000962	194057	G	T	5347.99	163.0	1.00	Synon	ctg	ctT	387G>T	Leu129Leu		fig|83332.12.peg.188	Rv0164	TB18.5	Cyclase/dehydrase family protein	Propionyl-CoA thioesterase activity	Transcriptional regulator, GntR family	synonymous_variantLOW
64	NC_000962	194057	G	T	6718.88	210.0	0.99	Synon	ctg	ctT	387G>T	Leu129Leu		fig|83332.12.peg.188	Rv0164	TB18.5	Cyclase/dehydrase family protein	Propionyl-CoA thioesterase activity	Transcriptional regulator, GntR family	synonymous_variantLOW
MP2	NC_000962	194057	G	T	9625.44	281.0	1.00	Synon	ctg	ctT	387G>T	Leu129Leu		fig|83332.12.peg.188	Rv0164	TB18.5	Cyclase/dehydrase family protein	Propionyl-CoA thioesterase activity	Transcriptional regulator, GntR family	synonymous_variantLOW
MP1	NC_000962	194057	G	T	9256.21	277.0	0.99	Synon	ctg	ctT	387G>T	Leu129Leu		fig|83332.12.peg.188	Rv0164	TB18.5	Cyclase/dehydrase family protein	Propionyl-CoA thioesterase activity	Transcriptional regulator, GntR family	synonymous_variantLOW
54	NC_000962	194057	G	T	10123.1	316.0	1.00	Synon	ctg	ctT	387G>T	Leu129Leu		fig|83332.12.peg.188	Rv0164	TB18.5	Cyclase/dehydrase family protein	Propionyl-CoA thioesterase activity	Transcriptional regulator, GntR family	synonymous_variantLOW
G01222	NC_000962	194681	G	C	937686	30.0	1.00	Synon	ctc	ctG	78C>G	Leu26Leu		fig|83332.12.peg.189	Rv0165c		Transcriptional regulator, GntR family	Cyclase/dehydrase family protein	CoA ligase @ Long-chain fatty-acid-CoA ligase (EC 6.2.1.3), Mycobacterial subgroup FadD5	synonymous_variantLOW
G01491	NC_000962	194681	G	C	4080.73	126.0	0.98	Synon	ctc	ctG	78C>G	Leu26Leu		fig|83332.12.peg.189	Rv0165c		Transcriptional regulator, GntR family	Cyclase/dehydrase family protein	CoA ligase @ Long-chain fatty-acid-CoA ligase (EC 6.2.1.3), Mycobacterial subgroup FadD5	synonymous_variantLOW
G01492	NC_000962	194681	G	C	8384.68	259.0	1.00	Synon	ctc	ctG	78C>G	Leu26Leu		fig|83332.12.peg.189	Rv0165c		Transcriptional regulator, GntR family	Cyclase/dehydrase family protein	CoA ligase @ Long-chain fatty-acid-CoA ligase (EC 6.2.1.3), Mycobacterial subgroup FadD5	synonymous_variantLOW
G01498	NC_000962	194681	G	C	2236.28	73.0	1.00	Synon	ctc	ctG	78C>G	Leu26Leu		fig|83332.12.peg.189	Rv0165c		Transcriptional regulator, GntR family	Cyclase/dehydrase family protein	CoA ligase @ Long-chain fatty-acid-CoA ligase (EC 6.2.1.3), Mycobacterial subgroup FadD5	synonymous_variantLOW
7011	NC_000962	194681	G	C	2558.63	85.0	1.00	Synon	ctc	ctG	78C>G	Leu26Leu		fig|83332.12.peg.189	Rv0165c		Transcriptional regulator, GntR family	Cyclase/dehydrase family protein	CoA ligase @ Long-chain fatty-acid-CoA ligase (EC 6.2.1.3), Mycobacterial subgroup FadD5	synonymous_variantLOW
7739	NC_000962	194681	G	C	2030.59	67.0	1.00	Synon	ctc	ctG	78C>G	Leu26Leu		fig|83332.12.peg.189	Rv0165c		Transcriptional regulator, GntR family	Cyclase/dehydrase family protein	CoA ligase @ Long-chain fatty-acid-CoA ligase (EC 6.2.1.3), Mycobacterial subgroup FadD5	synonymous_variantLOW
58	NC_000962	194681	G	C	1011.08	32.0	1.00	Synon	ctc	ctG	78C>G	Leu26Leu		fig|83332.12.peg.189	Rv0165c		Transcriptional regulator, GntR family	Cyclase/dehydrase family protein	CoA ligase @ Long-chain fatty-acid-CoA ligase (EC 6.2.1.3), Mycobacterial subgroup FadD5	synonymous_variantLOW
64	NC_000962	194681	G	C	1661.19	51.0	1.00	Synon	ctc	ctG	78C>G	Leu26Leu		fig|83332.12.peg.189	Rv0165c		Transcriptional regulator, GntR family	Cyclase/dehydrase family protein	CoA ligase @ Long-chain fatty-acid-CoA ligase (EC 6.2.1.3), Mycobacterial subgroup FadD5	synonymous_variantLOW
MP2	NC_000962	194681	G	C	7682.65	225.0	1.00	Synon	ctc	ctG	78C>G	Leu26Leu		fig|83332.12.peg.189	Rv0165c		Transcriptional regulator, GntR family	Cyclase/dehydrase family protein	CoA ligase @ Long-chain fatty-acid-CoA ligase (EC 6.2.1.3), Mycobacterial subgroup FadD5	synonymous_variantLOW
MP1	NC_000962	194681	G	C	7711.69	226.0	1.00	Synon	ctc	ctG	78C>G	Leu26Leu		fig|83332.12.peg.189	Rv0165c		Transcriptional regulator, GntR family	Cyclase/dehydrase family protein	CoA ligase @ Long-chain fatty-acid-CoA ligase (EC 6.2.1.3), Mycobacterial subgroup FadD5	synonymous_variantLOW
54	NC_000962	194681	G	C	654196	20.0	1.00	Synon	ctc	ctG	78C>G	Leu26Leu		fig|83332.12.peg.189	Rv0165c		Transcriptional regulator, GntR family	Cyclase/dehydrase family protein	CoA ligase @ Long-chain fatty-acid-CoA ligase (EC 6.2.1.3), Mycobacterial subgroup FadD5	synonymous_variantLOW
G01222	NC_000962	195360	T	C	828805	28.0	0.97	Nonsyn	gtc	gCc	368T>C	Val123Ala		fig|83332.12.peg.190	Rv0166	fadD5	CoA ligase @ Long-chain fatty-acid-CoA ligase (EC 6.2.1.3), Mycobacterial subgroup FadD5	Transcriptional regulator, GntR family	Conserved hypothetical integral membrane protein YrbEa	missense_variantLOW
G01491	NC_000962	195360	T	C	4697.12	143.0	0.99	Nonsyn	gtc	gCc	368T>C	Val123Ala		fig|83332.12.peg.190	Rv0166	fadD5	CoA ligase @ Long-chain fatty-acid-CoA ligase (EC 6.2.1.3), Mycobacterial subgroup FadD5	Transcriptional regulator, GntR family	Conserved hypothetical integral membrane protein YrbEa	missense_variantLOW
G01492	NC_000962	195360	T	C	11482.3	382.0	0.98	Nonsyn	gtc	gCc	368T>C	Val123Ala		fig|83332.12.peg.190	Rv0166	fadD5	CoA ligase @ Long-chain fatty-acid-CoA ligase (EC 6.2.1.3), Mycobacterial subgroup FadD5	Transcriptional regulator, GntR family	Conserved hypothetical integral membrane protein YrbEa	missense_variantLOW
G01498	NC_000962	195360	T	C	2264.65	72.0	1.00	Nonsyn	gtc	gCc	368T>C	Val123Ala		fig|83332.12.peg.190	Rv0166	fadD5	CoA ligase @ Long-chain fatty-acid-CoA ligase (EC 6.2.1.3), Mycobacterial subgroup FadD5	Transcriptional regulator, GntR family	Conserved hypothetical integral membrane protein YrbEa	missense_variantLOW
7011	NC_000962	195360	T	C	2728.48	84.0	1.00	Nonsyn	gtc	gCc	368T>C	Val123Ala		fig|83332.12.peg.190	Rv0166	fadD5	CoA ligase @ Long-chain fatty-acid-CoA ligase (EC 6.2.1.3), Mycobacterial subgroup FadD5	Transcriptional regulator, GntR family	Conserved hypothetical integral membrane protein YrbEa	missense_variantLOW
7739	NC_000962	195360	T	C	2643.62	81.0	1.00	Nonsyn	gtc	gCc	368T>C	Val123Ala		fig|83332.12.peg.190	Rv0166	fadD5	CoA ligase @ Long-chain fatty-acid-CoA ligase (EC 6.2.1.3), Mycobacterial subgroup FadD5	Transcriptional regulator, GntR family	Conserved hypothetical integral membrane protein YrbEa	missense_variantLOW
58	NC_000962	195360	T	C	3573.5	114.0	1.00	Nonsyn	gtc	gCc	368T>C	Val123Ala		fig|83332.12.peg.190	Rv0166	fadD5	CoA ligase @ Long-chain fatty-acid-CoA ligase (EC 6.2.1.3), Mycobacterial subgroup FadD5	Transcriptional regulator, GntR family	Conserved hypothetical integral membrane protein YrbEa	missense_variantMODERATE
64	NC_000962	195360	T	C	4650.93	147.0	0.94	Nonsyn	gtc	gCc	368T>C	Val123Ala		fig|83332.12.peg.190	Rv0166	fadD5	CoA ligase @ Long-chain fatty-acid-CoA ligase (EC 6.2.1.3), Mycobacterial subgroup FadD5	Transcriptional regulator, GntR family	Conserved hypothetical integral membrane protein YrbEa	missense_variantLOW
MP2	NC_000962	195360	T	C	7413.74	222.0	0.99	Nonsyn	gtc	gCc	368T>C	Val123Ala		fig|83332.12.peg.190	Rv0166	fadD5	CoA ligase @ Long-chain fatty-acid-CoA ligase (EC 6.2.1.3), Mycobacterial subgroup FadD5	Transcriptional regulator, GntR family	Conserved hypothetical integral membrane protein YrbEa	missense_variantLOW
MP1	NC_000962	195360	T	C	7336.48	215.0	1.00	Nonsyn	gtc	gCc	368T>C	Val123Ala		fig|83332.12.peg.190	Rv0166	fadD5	CoA ligase @ Long-chain fatty-acid-CoA ligase (EC 6.2.1.3), Mycobacterial subgroup FadD5	Transcriptional regulator, GntR family	Conserved hypothetical integral membrane protein YrbEa	missense_variantLOW
54	NC_000962	195360	T	C	4635.89	147.0	0.99	Nonsyn	gtc	gCc	368T>C	Val123Ala		fig|83332.12.peg.190	Rv0166	fadD5	CoA ligase @ Long-chain fatty-acid-CoA ligase (EC 6.2.1.3), Mycobacterial subgroup FadD5	Transcriptional regulator, GntR family	Conserved hypothetical integral membrane protein YrbEa	missense_variantLOW
G01222	NC_000962	196642	C	T	1067.15	35.0	1.00	Synon	aac	aaT	1650C>T	Asn550Asn		fig|83332.12.peg.190	Rv0166	fadD5	CoA ligase @ Long-chain fatty-acid-CoA ligase (EC 6.2.1.3), Mycobacterial subgroup FadD5	Transcriptional regulator, GntR family	Conserved hypothetical integral membrane protein YrbEa	synonymous_variantMODERATE
G01491	NC_000962	196642	C	T	2786.73	86.0	1.00	Synon	aac	aaT	1650C>T	Asn550Asn		fig|83332.12.peg.190	Rv0166	fadD5	CoA ligase @ Long-chain fatty-acid-CoA ligase (EC 6.2.1.3), Mycobacterial subgroup FadD5	Transcriptional regulator, GntR family	Conserved hypothetical integral membrane protein YrbEa	synonymous_variantMODERATE
G01492	NC_000962	196642	C	T	8728.37	279.0	1.00	Synon	aac	aaT	1650C>T	Asn550Asn		fig|83332.12.peg.190	Rv0166	fadD5	CoA ligase @ Long-chain fatty-acid-CoA ligase (EC 6.2.1.3), Mycobacterial subgroup FadD5	Transcriptional regulator, GntR family	Conserved hypothetical integral membrane protein YrbEa	synonymous_variantMODERATE
G01498	NC_000962	196642	C	T	2295.69	74.0	1.00	Synon	aac	aaT	1650C>T	Asn550Asn		fig|83332.12.peg.190	Rv0166	fadD5	CoA ligase @ Long-chain fatty-acid-CoA ligase (EC 6.2.1.3), Mycobacterial subgroup FadD5	Transcriptional regulator, GntR family	Conserved hypothetical integral membrane protein YrbEa	synonymous_variantMODERATE
7011	NC_000962	196642	C	T	4224.78	133.0	1.00	Synon	aac	aaT	1650C>T	Asn550Asn		fig|83332.12.peg.190	Rv0166	fadD5	CoA ligase @ Long-chain fatty-acid-CoA ligase (EC 6.2.1.3), Mycobacterial subgroup FadD5	Transcriptional regulator, GntR family	Conserved hypothetical integral membrane protein YrbEa	synonymous_variantMODERATE
7739	NC_000962	196642	C	T	4088.9	131.0	0.99	Synon	aac	aaT	1650C>T	Asn550Asn		fig|83332.12.peg.190	Rv0166	fadD5	CoA ligase @ Long-chain fatty-acid-CoA ligase (EC 6.2.1.3), Mycobacterial subgroup FadD5	Transcriptional regulator, GntR family	Conserved hypothetical integral membrane protein YrbEa	synonymous_variantMODERATE
58	NC_000962	196642	C	T	13509.3	403.0	1.00	Synon	aac	aaT	1650C>T	Asn550Asn		fig|83332.12.peg.190	Rv0166	fadD5	CoA ligase @ Long-chain fatty-acid-CoA ligase (EC 6.2.1.3), Mycobacterial subgroup FadD5	Transcriptional regulator, GntR family	Conserved hypothetical integral membrane protein YrbEa	synonymous_variantLOW
64	NC_000962	196642	C	T	7283.15	224.0	1.00	Synon	aac	aaT	1650C>T	Asn550Asn		fig|83332.12.peg.190	Rv0166	fadD5	CoA ligase @ Long-chain fatty-acid-CoA ligase (EC 6.2.1.3), Mycobacterial subgroup FadD5	Transcriptional regulator, GntR family	Conserved hypothetical integral membrane protein YrbEa	synonymous_variantLOW
MP2	NC_000962	196642	C	T	9459.53	277.0	1.00	Synon	aac	aaT	1650C>T	Asn550Asn		fig|83332.12.peg.190	Rv0166	fadD5	CoA ligase @ Long-chain fatty-acid-CoA ligase (EC 6.2.1.3), Mycobacterial subgroup FadD5	Transcriptional regulator, GntR family	Conserved hypothetical integral membrane protein YrbEa	synonymous_variantMODERATE
MP1	NC_000962	196642	C	T	9422.37	273.0	1.00	Synon	aac	aaT	1650C>T	Asn550Asn		fig|83332.12.peg.190	Rv0166	fadD5	CoA ligase @ Long-chain fatty-acid-CoA ligase (EC 6.2.1.3), Mycobacterial subgroup FadD5	Transcriptional regulator, GntR family	Conserved hypothetical integral membrane protein YrbEa	synonymous_variantMODERATE
54	NC_000962	196642	C	T	59005.2	1740.0	0.99	Synon	aac	aaT	1650C>T	Asn550Asn		fig|83332.12.peg.190	Rv0166	fadD5	CoA ligase @ Long-chain fatty-acid-CoA ligase (EC 6.2.1.3), Mycobacterial subgroup FadD5	Transcriptional regulator, GntR family	Conserved hypothetical integral membrane protein YrbEa	synonymous_variantLOW
G01222	NC_000962	199470	T	G	724051	23.0	1.00	Nonsyn	tcc	Gcc	937T>G	Ser313Ala		fig|83332.12.peg.193	Rv0169	mce1A	MCE-family protein MceA	Conserved hypothetical integral membrane protein YrbEb	MCE-family protein MceB	missense_variantMODERATE
G01491	NC_000962	199470	T	G	3390.69	106.0	1.00	Nonsyn	tcc	Gcc	937T>G	Ser313Ala		fig|83332.12.peg.193	Rv0169	mce1A	MCE-family protein MceA	Conserved hypothetical integral membrane protein YrbEb	MCE-family protein MceB	missense_variantMODERATE
G01492	NC_000962	199470	T	G	10230.1	327.0	0.99	Nonsyn	tcc	Gcc	937T>G	Ser313Ala		fig|83332.12.peg.193	Rv0169	mce1A	MCE-family protein MceA	Conserved hypothetical integral membrane protein YrbEb	MCE-family protein MceB	missense_variantMODERATE
G01498	NC_000962	199470	T	G	2568.92	83.0	1.00	Nonsyn	tcc	Gcc	937T>G	Ser313Ala		fig|83332.12.peg.193	Rv0169	mce1A	MCE-family protein MceA	Conserved hypothetical integral membrane protein YrbEb	MCE-family protein MceB	missense_variantMODERATE
7011	NC_000962	199470	T	G	2634.93	87.0	1.00	Nonsyn	tcc	Gcc	937T>G	Ser313Ala		fig|83332.12.peg.193	Rv0169	mce1A	MCE-family protein MceA	Conserved hypothetical integral membrane protein YrbEb	MCE-family protein MceB	missense_variantMODERATE
7739	NC_000962	199470	T	G	2023.72	66.0	1.00	Nonsyn	tcc	Gcc	937T>G	Ser313Ala		fig|83332.12.peg.193	Rv0169	mce1A	MCE-family protein MceA	Conserved hypothetical integral membrane protein YrbEb	MCE-family protein MceB	missense_variantMODERATE
58	NC_000962	199470	T	G	944651	39.0	0.81	Nonsyn	tcc	Gcc	937T>G	Ser313Ala		fig|83332.12.peg.193	Rv0169	mce1A	MCE-family protein MceA	Conserved hypothetical integral membrane protein YrbEb	MCE-family protein MceB	missense_variantMODERATE
64	NC_000962	199470	T	G	745791	26.0	0.87	Nonsyn	tcc	Gcc	937T>G	Ser313Ala		fig|83332.12.peg.193	Rv0169	mce1A	MCE-family protein MceA	Conserved hypothetical integral membrane protein YrbEb	MCE-family protein MceB	missense_variantMODERATE
MP2	NC_000962	199470	T	G	6456.93	188.0	1.00	Nonsyn	tcc	Gcc	937T>G	Ser313Ala		fig|83332.12.peg.193	Rv0169	mce1A	MCE-family protein MceA	Conserved hypothetical integral membrane protein YrbEb	MCE-family protein MceB	missense_variantMODERATE
MP1	NC_000962	199470	T	G	6628.54	195.0	0.99	Nonsyn	tcc	Gcc	937T>G	Ser313Ala		fig|83332.12.peg.193	Rv0169	mce1A	MCE-family protein MceA	Conserved hypothetical integral membrane protein YrbEb	MCE-family protein MceB	missense_variantMODERATE
54	NC_000962	199470	T	G	2489.83	83.0	0.93	Nonsyn	tcc	Gcc	937T>G	Ser313Ala		fig|83332.12.peg.193	Rv0169	mce1A	MCE-family protein MceA	Conserved hypothetical integral membrane protein YrbEb	MCE-family protein MceB	missense_variantMODERATE
G01222	NC_000962	200430	T	C	755.33	24.0	1.00	Nonsyn	atc	aCc	536T>C	Ile179Thr		fig|83332.12.peg.194	Rv0170	mce1B	MCE-family protein MceB	MCE-family protein MceA	MCE-family protein MceC	missense_variantMODERATE
G01491	NC_000962	200430	T	C	3177.43	102.0	0.98	Nonsyn	atc	aCc	536T>C	Ile179Thr		fig|83332.12.peg.194	Rv0170	mce1B	MCE-family protein MceB	MCE-family protein MceA	MCE-family protein MceC	missense_variantMODERATE
G01492	NC_000962	200430	T	C	10128.6	327.0	0.99	Nonsyn	atc	aCc	536T>C	Ile179Thr		fig|83332.12.peg.194	Rv0170	mce1B	MCE-family protein MceB	MCE-family protein MceA	MCE-family protein MceC	missense_variantMODERATE
G01498	NC_000962	200430	T	C	3464.5	114.0	0.97	Nonsyn	atc	aCc	536T>C	Ile179Thr		fig|83332.12.peg.194	Rv0170	mce1B	MCE-family protein MceB	MCE-family protein MceA	MCE-family protein MceC	missense_variantMODERATE
7011	NC_000962	200430	T	C	3488.71	112.0	1.00	Nonsyn	atc	aCc	536T>C	Ile179Thr		fig|83332.12.peg.194	Rv0170	mce1B	MCE-family protein MceB	MCE-family protein MceA	MCE-family protein MceC	missense_variantMODERATE
7739	NC_000962	200430	T	C	2626.06	82.0	1.00	Nonsyn	atc	aCc	536T>C	Ile179Thr		fig|83332.12.peg.194	Rv0170	mce1B	MCE-family protein MceB	MCE-family protein MceA	MCE-family protein MceC	missense_variantMODERATE
58	NC_000962	200430	T	C	2505.64	85.0	0.93	Nonsyn	atc	aCc	536T>C	Ile179Thr		fig|83332.12.peg.194	Rv0170	mce1B	MCE-family protein MceB	MCE-family protein MceA	MCE-family protein MceC	missense_variantMODERATE
64	NC_000962	200430	T	C	2424.56	86.0	0.80	Nonsyn	atc	aCc	536T>C	Ile179Thr		fig|83332.12.peg.194	Rv0170	mce1B	MCE-family protein MceB	MCE-family protein MceA	MCE-family protein MceC	missense_variantMODERATE
MP2	NC_000962	200430	T	C	8898.76	260.0	1.00	Nonsyn	atc	aCc	536T>C	Ile179Thr		fig|83332.12.peg.194	Rv0170	mce1B	MCE-family protein MceB	MCE-family protein MceA	MCE-family protein MceC	missense_variantMODERATE
MP1	NC_000962	200430	T	C	8507.27	247.0	1.00	Nonsyn	atc	aCc	536T>C	Ile179Thr		fig|83332.12.peg.194	Rv0170	mce1B	MCE-family protein MceB	MCE-family protein MceA	MCE-family protein MceC	missense_variantMODERATE
54	NC_000962	200430	T	C	3909.92	128.0	0.93	Nonsyn	atc	aCc	536T>C	Ile179Thr		fig|83332.12.peg.194	Rv0170	mce1B	MCE-family protein MceB	MCE-family protein MceA	MCE-family protein MceC	missense_variantMODERATE
G01222	NC_000962	201567	G	C	1138.96	35.0	1.00	Nonsyn	gag	gaC	594G>C	Glu198Asp		fig|83332.12.peg.195	Rv0171	mce1C	MCE-family protein MceC	MCE-family protein MceB	MCE-family protein MceD	missense_variantHIGH
G01491	NC_000962	201567	G	C	4374.97	138.0	0.99	Nonsyn	gag	gaC	594G>C	Glu198Asp		fig|83332.12.peg.195	Rv0171	mce1C	MCE-family protein MceC	MCE-family protein MceB	MCE-family protein MceD	missense_variantHIGH
G01492	NC_000962	201567	G	C	10491.0	332.0	0.99	Nonsyn	gag	gaC	594G>C	Glu198Asp		fig|83332.12.peg.195	Rv0171	mce1C	MCE-family protein MceC	MCE-family protein MceB	MCE-family protein MceD	missense_variantHIGH
G01498	NC_000962	201567	G	C	2817.23	94.0	0.98	Nonsyn	gag	gaC	594G>C	Glu198Asp		fig|83332.12.peg.195	Rv0171	mce1C	MCE-family protein MceC	MCE-family protein MceB	MCE-family protein MceD	missense_variantHIGH
7011	NC_000962	201567	G	C	3149.16	94.0	1.00	Nonsyn	gag	gaC	594G>C	Glu198Asp		fig|83332.12.peg.195	Rv0171	mce1C	MCE-family protein MceC	MCE-family protein MceB	MCE-family protein MceD	missense_variantHIGH
7739	NC_000962	201567	G	C	3244.34	99.0	0.99	Nonsyn	gag	gaC	594G>C	Glu198Asp		fig|83332.12.peg.195	Rv0171	mce1C	MCE-family protein MceC	MCE-family protein MceB	MCE-family protein MceD	missense_variantHIGH
58	NC_000962	201567	G	C	1069.12	33.0	0.97	Nonsyn	gag	gaC	594G>C	Glu198Asp		fig|83332.12.peg.195	Rv0171	mce1C	MCE-family protein MceC	MCE-family protein MceB	MCE-family protein MceD	missense_variantMODERATE
64	NC_000962	201567	G	C	1414.5	43.0	0.98	Nonsyn	gag	gaC	594G>C	Glu198Asp		fig|83332.12.peg.195	Rv0171	mce1C	MCE-family protein MceC	MCE-family protein MceB	MCE-family protein MceD	missense_variantMODERATE
MP2	NC_000962	201567	G	C	7749.47	228.0	1.00	Nonsyn	gag	gaC	594G>C	Glu198Asp		fig|83332.12.peg.195	Rv0171	mce1C	MCE-family protein MceC	MCE-family protein MceB	MCE-family protein MceD	missense_variantHIGH
MP1	NC_000962	201567	G	C	9191.92	268.0	1.00	Nonsyn	gag	gaC	594G>C	Glu198Asp		fig|83332.12.peg.195	Rv0171	mce1C	MCE-family protein MceC	MCE-family protein MceB	MCE-family protein MceD	missense_variantHIGH
54	NC_000962	201567	G	C	2606.31	82.0	0.99	Nonsyn	gag	gaC	594G>C	Glu198Asp		fig|83332.12.peg.195	Rv0171	mce1C	MCE-family protein MceC	MCE-family protein MceB	MCE-family protein MceD	missense_variantMODERATE
G01222	NC_000962	206229	T	C	632383	26.0	1.00	Synon	tct	tcC	999T>C	Ser333Ser		fig|83332.12.peg.198	Rv0174	mce1F	MCE-family protein MceF	MCE-family lipoprotein MceE	FIG033430: Probable conserved MCE associated membrane protein	synonymous_variantLOW
G01491	NC_000962	206229	T	C	3295.23	106.0	0.98	Synon	tct	tcC	999T>C	Ser333Ser		fig|83332.12.peg.198	Rv0174	mce1F	MCE-family protein MceF	MCE-family lipoprotein MceE	FIG033430: Probable conserved MCE associated membrane protein	synonymous_variantLOW
G01492	NC_000962	206229	T	C	8576.6	281.0	0.96	Synon	tct	tcC	999T>C	Ser333Ser		fig|83332.12.peg.198	Rv0174	mce1F	MCE-family protein MceF	MCE-family lipoprotein MceE	FIG033430: Probable conserved MCE associated membrane protein	synonymous_variantLOW
G01498	NC_000962	206229	T	C	2094.05	78.0	0.89	Synon	tct	tcC	999T>C	Ser333Ser		fig|83332.12.peg.198	Rv0174	mce1F	MCE-family protein MceF	MCE-family lipoprotein MceE	FIG033430: Probable conserved MCE associated membrane protein	synonymous_variantLOW
7011	NC_000962	206229	T	C	2854.85	93.0	1.00	Synon	tct	tcC	999T>C	Ser333Ser		fig|83332.12.peg.198	Rv0174	mce1F	MCE-family protein MceF	MCE-family lipoprotein MceE	FIG033430: Probable conserved MCE associated membrane protein	synonymous_variantLOW
7739	NC_000962	206229	T	C	2618.39	88.0	0.96	Synon	tct	tcC	999T>C	Ser333Ser		fig|83332.12.peg.198	Rv0174	mce1F	MCE-family protein MceF	MCE-family lipoprotein MceE	FIG033430: Probable conserved MCE associated membrane protein	synonymous_variantLOW
58	NC_000962	206229	T	C	306547	12.0	0.92	Synon	tct	tcC	999T>C	Ser333Ser		fig|83332.12.peg.198	Rv0174	mce1F	MCE-family protein MceF	MCE-family lipoprotein MceE	FIG033430: Probable conserved MCE associated membrane protein	synonymous_variantLOW
64	NC_000962	206229	T	C	355034	12.0	1.00	Synon	tct	tcC	999T>C	Ser333Ser		fig|83332.12.peg.198	Rv0174	mce1F	MCE-family protein MceF	MCE-family lipoprotein MceE	FIG033430: Probable conserved MCE associated membrane protein	synonymous_variantLOW
MP2	NC_000962	206229	T	C	6746.56	199.0	1.00	Synon	tct	tcC	999T>C	Ser333Ser		fig|83332.12.peg.198	Rv0174	mce1F	MCE-family protein MceF	MCE-family lipoprotein MceE	FIG033430: Probable conserved MCE associated membrane protein	synonymous_variantLOW
MP1	NC_000962	206229	T	C	6573.73	196.0	1.00	Synon	tct	tcC	999T>C	Ser333Ser		fig|83332.12.peg.198	Rv0174	mce1F	MCE-family protein MceF	MCE-family lipoprotein MceE	FIG033430: Probable conserved MCE associated membrane protein	synonymous_variantLOW
54	NC_000962	206229	T	C	599678	23.0	0.96	Synon	tct	tcC	999T>C	Ser333Ser		fig|83332.12.peg.198	Rv0174	mce1F	MCE-family protein MceF	MCE-family lipoprotein MceE	FIG033430: Probable conserved MCE associated membrane protein	synonymous_variantLOW
G01222	NC_000962	206339	T	C	811056	28.0	0.97	Nonsyn	ctg	cCg	1109T>C	Leu370Pro		fig|83332.12.peg.198	Rv0174	mce1F	MCE-family protein MceF	MCE-family lipoprotein MceE	FIG033430: Probable conserved MCE associated membrane protein	missense_variantMODERATE
G01491	NC_000962	206339	T	C	3440.0	110.0	1.00	Nonsyn	ctg	cCg	1109T>C	Leu370Pro		fig|83332.12.peg.198	Rv0174	mce1F	MCE-family protein MceF	MCE-family lipoprotein MceE	FIG033430: Probable conserved MCE associated membrane protein	missense_variantMODERATE
G01492	NC_000962	206339	T	C	7667.63	244.0	1.00	Nonsyn	ctg	cCg	1109T>C	Leu370Pro		fig|83332.12.peg.198	Rv0174	mce1F	MCE-family protein MceF	MCE-family lipoprotein MceE	FIG033430: Probable conserved MCE associated membrane protein	missense_variantMODERATE
G01498	NC_000962	206339	T	C	2261.87	75.0	0.99	Nonsyn	ctg	cCg	1109T>C	Leu370Pro		fig|83332.12.peg.198	Rv0174	mce1F	MCE-family protein MceF	MCE-family lipoprotein MceE	FIG033430: Probable conserved MCE associated membrane protein	missense_variantMODERATE
7011	NC_000962	206339	T	C	3047.15	98.0	1.00	Nonsyn	ctg	cCg	1109T>C	Leu370Pro		fig|83332.12.peg.198	Rv0174	mce1F	MCE-family protein MceF	MCE-family lipoprotein MceE	FIG033430: Probable conserved MCE associated membrane protein	missense_variantMODERATE
7739	NC_000962	206339	T	C	3308.76	105.0	0.99	Nonsyn	ctg	cCg	1109T>C	Leu370Pro		fig|83332.12.peg.198	Rv0174	mce1F	MCE-family protein MceF	MCE-family lipoprotein MceE	FIG033430: Probable conserved MCE associated membrane protein	missense_variantMODERATE
58	NC_000962	206339	T	C	3212.08	98.0	1.00	Nonsyn	ctg	cCg	1109T>C	Leu370Pro		fig|83332.12.peg.198	Rv0174	mce1F	MCE-family protein MceF	MCE-family lipoprotein MceE	FIG033430: Probable conserved MCE associated membrane protein	missense_variantMODERATE
64	NC_000962	206339	T	C	4059.54	120.0	0.98	Nonsyn	ctg	cCg	1109T>C	Leu370Pro		fig|83332.12.peg.198	Rv0174	mce1F	MCE-family protein MceF	MCE-family lipoprotein MceE	FIG033430: Probable conserved MCE associated membrane protein	missense_variantMODIFIER
MP2	NC_000962	206339	T	C	5684.79	167.0	1.00	Nonsyn	ctg	cCg	1109T>C	Leu370Pro		fig|83332.12.peg.198	Rv0174	mce1F	MCE-family protein MceF	MCE-family lipoprotein MceE	FIG033430: Probable conserved MCE associated membrane protein	missense_variantMODERATE
MP1	NC_000962	206339	T	C	6423.99	188.0	1.00	Nonsyn	ctg	cCg	1109T>C	Leu370Pro		fig|83332.12.peg.198	Rv0174	mce1F	MCE-family protein MceF	MCE-family lipoprotein MceE	FIG033430: Probable conserved MCE associated membrane protein	missense_variantMODERATE
54	NC_000962	206339	T	C	3569.89	112.0	0.96	Nonsyn	ctg	cCg	1109T>C	Leu370Pro		fig|83332.12.peg.198	Rv0174	mce1F	MCE-family protein MceF	MCE-family lipoprotein MceE	FIG033430: Probable conserved MCE associated membrane protein	missense_variantMODERATE
G01222	NC_000962	206481	CGGG	GGGT	459579	17.0	0.94	Synon	cccggg	ccGGGT	1251CGGG>GGGT	ProGly417ProGly		fig|83332.12.peg.198	Rv0174	mce1F	MCE-family protein MceF	MCE-family lipoprotein MceE	FIG033430: Probable conserved MCE associated membrane protein	synonymous_variantMODERATE
G01491	NC_000962	206481	CGGG	GGGT	3294.47	108.0	0.94	Synon	cccggg	ccGGGT	1251CGGG>GGGT	ProGly417ProGly		fig|83332.12.peg.198	Rv0174	mce1F	MCE-family protein MceF	MCE-family lipoprotein MceE	FIG033430: Probable conserved MCE associated membrane protein	synonymous_variantMODERATE
G01492	NC_000962	206481	CGGG	GGGT	5226.85	163.0	0.95	Synon	cccggg	ccGGGT	1251CGGG>GGGT	ProGly417ProGly		fig|83332.12.peg.198	Rv0174	mce1F	MCE-family protein MceF	MCE-family lipoprotein MceE	FIG033430: Probable conserved MCE associated membrane protein	synonymous_variantMODERATE
G01498	NC_000962	206481	CGGG	GGGT	2685.15	86.0	0.99	Synon	cccggg	ccGGGT	1251CGGG>GGGT	ProGly417ProGly		fig|83332.12.peg.198	Rv0174	mce1F	MCE-family protein MceF	MCE-family lipoprotein MceE	FIG033430: Probable conserved MCE associated membrane protein	synonymous_variantMODERATE
7011	NC_000962	206481	CGGG	GGGT	2280.67	67.0	0.99	Synon	cccggg	ccGGGT	1251CGGG>GGGT	ProGly417ProGly		fig|83332.12.peg.198	Rv0174	mce1F	MCE-family protein MceF	MCE-family lipoprotein MceE	FIG033430: Probable conserved MCE associated membrane protein	synonymous_variantMODERATE
7739	NC_000962	206481	CGGG	GGGT	2412.08	72.0	0.99	Synon	cccggg	ccGGGT	1251CGGG>GGGT	ProGly417ProGly		fig|83332.12.peg.198	Rv0174	mce1F	MCE-family protein MceF	MCE-family lipoprotein MceE	FIG033430: Probable conserved MCE associated membrane protein	synonymous_variantMODERATE
58	NC_000962	206481	CGGG	GGGT	751159	21.0	1.00	Synon	cccggg	ccGGGT	1251CGGG>GGGT	ProGly417ProGly		fig|83332.12.peg.198	Rv0174	mce1F	MCE-family protein MceF	MCE-family lipoprotein MceE	FIG033430: Probable conserved MCE associated membrane protein	synonymous_variantLOW
64	NC_000962	206481	CGGG	GGGT	1112.29	29.0	0.94	Synon	cccggg	ccGGGT	1251CGGG>GGGT	ProGly417ProGly		fig|83332.12.peg.198	Rv0174	mce1F	MCE-family protein MceF	MCE-family lipoprotein MceE	FIG033430: Probable conserved MCE associated membrane protein	synonymous_variantLOW
MP2	NC_000962	206481	CGGG	GGGT	4903.68	147.0	0.95	Synon	cccggg	ccGGGT	1251CGGG>GGGT	ProGly417ProGly		fig|83332.12.peg.198	Rv0174	mce1F	MCE-family protein MceF	MCE-family lipoprotein MceE	FIG033430: Probable conserved MCE associated membrane protein	synonymous_variantMODERATE
MP1	NC_000962	206481	CGGG	GGGT	4398.64	129.0	0.96	Synon	cccggg	ccGGGT	1251CGGG>GGGT	ProGly417ProGly		fig|83332.12.peg.198	Rv0174	mce1F	MCE-family protein MceF	MCE-family lipoprotein MceE	FIG033430: Probable conserved MCE associated membrane protein	synonymous_variantMODERATE
54	NC_000962	206481	CGGG	GGGT	1367.04	33.0	0.97	Synon	cccggg	ccGGGT	1251CGGG>GGGT	ProGly417ProGly		fig|83332.12.peg.198	Rv0174	mce1F	MCE-family protein MceF	MCE-family lipoprotein MceE	FIG033430: Probable conserved MCE associated membrane protein	synonymous_variantLOW
G01222	NC_000962	208316	ATT	AT	652025	22.0	1.00	Deletion	att	AT	861delT	Ile287fs	yes	fig|83332.12.peg.200	Rv0176		FIG033285: Conserved MCE associated transmembrane protein	FIG033430: Probable conserved MCE associated membrane protein	FIG00821219: MCE associated membrane protein	frameshift_variantHIGH
G01491	NC_000962	208316	ATT	AT	2830.93	95.0	0.92	Deletion	att	AT	861delT	Ile287fs	yes	fig|83332.12.peg.200	Rv0176		FIG033285: Conserved MCE associated transmembrane protein	FIG033430: Probable conserved MCE associated membrane protein	FIG00821219: MCE associated membrane protein	frameshift_variantHIGH
G01492	NC_000962	208316	ATT	AT	7601.5	247.0	0.94	Deletion	att	AT	861delT	Ile287fs	yes	fig|83332.12.peg.200	Rv0176		FIG033285: Conserved MCE associated transmembrane protein	FIG033430: Probable conserved MCE associated membrane protein	FIG00821219: MCE associated membrane protein	frameshift_variantHIGH
G01498	NC_000962	208316	ATT	AT	1779.84	60.0	0.94	Deletion	att	AT	861delT	Ile287fs	yes	fig|83332.12.peg.200	Rv0176		FIG033285: Conserved MCE associated transmembrane protein	FIG033430: Probable conserved MCE associated membrane protein	FIG00821219: MCE associated membrane protein	frameshift_variantHIGH
7011	NC_000962	208316	ATT	AT	1179.77	45.0	0.98	Deletion	att	AT	861delT	Ile287fs	yes	fig|83332.12.peg.200	Rv0176		FIG033285: Conserved MCE associated transmembrane protein	FIG033430: Probable conserved MCE associated membrane protein	FIG00821219: MCE associated membrane protein	frameshift_variantHIGH
7739	NC_000962	208316	ATT	AT	1141.79	44.0	1.00	Deletion	att	AT	861delT	Ile287fs	yes	fig|83332.12.peg.200	Rv0176		FIG033285: Conserved MCE associated transmembrane protein	FIG033430: Probable conserved MCE associated membrane protein	FIG00821219: MCE associated membrane protein	frameshift_variantHIGH
58	NC_000962	208316	ATT	AT	1158.42	37.0	1.00	Deletion	att	AT	861delT	Ile287fs	yes	fig|83332.12.peg.200	Rv0176		FIG033285: Conserved MCE associated transmembrane protein	FIG033430: Probable conserved MCE associated membrane protein	FIG00821219: MCE associated membrane protein	frameshift_variantHIGH
64	NC_000962	208316	ATT	AT	664994	22.0	1.00	Deletion	att	AT	861delT	Ile287fs	yes	fig|83332.12.peg.200	Rv0176		FIG033285: Conserved MCE associated transmembrane protein	FIG033430: Probable conserved MCE associated membrane protein	FIG00821219: MCE associated membrane protein	frameshift_variantHIGH
MP2	NC_000962	208316	ATT	AT	5185.77	155.0	0.98	Deletion	att	AT	861delT	Ile287fs	yes	fig|83332.12.peg.200	Rv0176		FIG033285: Conserved MCE associated transmembrane protein	FIG033430: Probable conserved MCE associated membrane protein	FIG00821219: MCE associated membrane protein	frameshift_variantHIGH
MP1	NC_000962	208316	ATT	AT	4663.0	140.0	0.97	Deletion	att	AT	861delT	Ile287fs	yes	fig|83332.12.peg.200	Rv0176		FIG033285: Conserved MCE associated transmembrane protein	FIG033430: Probable conserved MCE associated membrane protein	FIG00821219: MCE associated membrane protein	frameshift_variantHIGH
54	NC_000962	208316	ATT	AT	726.84	24.0	1.00	Deletion	att	AT	861delT	Ile287fs	yes	fig|83332.12.peg.200	Rv0176		FIG033285: Conserved MCE associated transmembrane protein	FIG033430: Probable conserved MCE associated membrane protein	FIG00821219: MCE associated membrane protein	frameshift_variantHIGH
G01222	NC_000962	208321	GT	GCG	694486	22.0	1.00	Insertion	cagtca	caGCGca	865delTinsCG	Ser289fs	yes	fig|83332.12.peg.200	Rv0176		FIG033285: Conserved MCE associated transmembrane protein	FIG033430: Probable conserved MCE associated membrane protein	FIG00821219: MCE associated membrane protein
G01491	NC_000962	208321	GT	GCG	2718.7	89.0	0.98	Insertion	cagtca	caGCGca	865delTinsCG	Ser289fs	yes	fig|83332.12.peg.200	Rv0176		FIG033285: Conserved MCE associated transmembrane protein	FIG033430: Probable conserved MCE associated membrane protein	FIG00821219: MCE associated membrane protein
G01492	NC_000962	208321	GT	GCG	7421.74	240.0	0.98	Insertion	cagtca	caGCGca	865delTinsCG	Ser289fs	yes	fig|83332.12.peg.200	Rv0176		FIG033285: Conserved MCE associated transmembrane protein	FIG033430: Probable conserved MCE associated membrane protein	FIG00821219: MCE associated membrane protein
G01498	NC_000962	208321	GT	GCG	1745.85	59.0	0.97	Insertion	cagtca	caGCGca	865delTinsCG	Ser289fs	yes	fig|83332.12.peg.200	Rv0176		FIG033285: Conserved MCE associated transmembrane protein	FIG033430: Probable conserved MCE associated membrane protein	FIG00821219: MCE associated membrane protein
7011	NC_000962	208321	GT	GCG	1153.79	44.0	1.00	Insertion	cagtca	caGCGca	865delTinsCG	Ser289fs	yes	fig|83332.12.peg.200	Rv0176		FIG033285: Conserved MCE associated transmembrane protein	FIG033430: Probable conserved MCE associated membrane protein	FIG00821219: MCE associated membrane protein
7739	NC_000962	208321	GT	GCG	1221.48	44.0	1.00	Insertion	cagtca	caGCGca	865delTinsCG	Ser289fs	yes	fig|83332.12.peg.200	Rv0176		FIG033285: Conserved MCE associated transmembrane protein	FIG033430: Probable conserved MCE associated membrane protein	FIG00821219: MCE associated membrane protein
58	NC_000962	208321	GT	GCG	1073.9	33.0	1.00	Insertion	cagtca	caGCGca	865delTinsCG	Ser289fs	yes	fig|83332.12.peg.200	Rv0176		FIG033285: Conserved MCE associated transmembrane protein	FIG033430: Probable conserved MCE associated membrane protein	FIG00821219: MCE associated membrane protein
64	NC_000962	208321	GT	GCG	680663	20.0	1.00	Insertion	cagtca	caGCGca	865delTinsCG	Ser289fs	yes	fig|83332.12.peg.200	Rv0176		FIG033285: Conserved MCE associated transmembrane protein	FIG033430: Probable conserved MCE associated membrane protein	FIG00821219: MCE associated membrane protein
MP2	NC_000962	208321	GT	GCG	5200.67	153.0	1.00	Insertion	cagtca	caGCGca	865delTinsCG	Ser289fs	yes	fig|83332.12.peg.200	Rv0176		FIG033285: Conserved MCE associated transmembrane protein	FIG033430: Probable conserved MCE associated membrane protein	FIG00821219: MCE associated membrane protein
MP1	NC_000962	208321	GT	GCG	4624.86	135.0	0.99	Insertion	cagtca	caGCGca	865delTinsCG	Ser289fs	yes	fig|83332.12.peg.200	Rv0176		FIG033285: Conserved MCE associated transmembrane protein	FIG033430: Probable conserved MCE associated membrane protein	FIG00821219: MCE associated membrane protein
54	NC_000962	208321	GT	GCG	639718	20.0	1.00	Insertion	cagtca	caGCGca	865delTinsCG	Ser289fs	yes	fig|83332.12.peg.200	Rv0176		FIG033285: Conserved MCE associated transmembrane protein	FIG033430: Probable conserved MCE associated membrane protein	FIG00821219: MCE associated membrane protein
G01222	NC_000962	209424	G	A	935114	29.0	1.00	Nonsyn	gcc	Acc	487G>A	Ala163Thr		fig|83332.12.peg.202	Rv0178		FIG00820195: MCE associated membrane protein	FIG00821219: MCE associated membrane protein	Lipoprotein LprO	missense_variantMODERATE
G01491	NC_000962	209424	G	A	3808.09	118.0	0.98	Nonsyn	gcc	Acc	487G>A	Ala163Thr		fig|83332.12.peg.202	Rv0178		FIG00820195: MCE associated membrane protein	FIG00821219: MCE associated membrane protein	Lipoprotein LprO	missense_variantMODERATE
G01492	NC_000962	209424	G	A	11187.2	362.0	0.98	Nonsyn	gcc	Acc	487G>A	Ala163Thr		fig|83332.12.peg.202	Rv0178		FIG00820195: MCE associated membrane protein	FIG00821219: MCE associated membrane protein	Lipoprotein LprO	missense_variantMODERATE
G01498	NC_000962	209424	G	A	1945.06	69.0	0.92	Nonsyn	gcc	Acc	487G>A	Ala163Thr		fig|83332.12.peg.202	Rv0178		FIG00820195: MCE associated membrane protein	FIG00821219: MCE associated membrane protein	Lipoprotein LprO	missense_variantMODERATE
7011	NC_000962	209424	G	A	3601.85	122.0	0.98	Nonsyn	gcc	Acc	487G>A	Ala163Thr		fig|83332.12.peg.202	Rv0178		FIG00820195: MCE associated membrane protein	FIG00821219: MCE associated membrane protein	Lipoprotein LprO	missense_variantMODERATE
7739	NC_000962	209424	G	A	2957.99	100.0	0.98	Nonsyn	gcc	Acc	487G>A	Ala163Thr		fig|83332.12.peg.202	Rv0178		FIG00820195: MCE associated membrane protein	FIG00821219: MCE associated membrane protein	Lipoprotein LprO	missense_variantMODERATE
58	NC_000962	209424	G	A	6678.65	205.0	1.00	Nonsyn	gcc	Acc	487G>A	Ala163Thr		fig|83332.12.peg.202	Rv0178		FIG00820195: MCE associated membrane protein	FIG00821219: MCE associated membrane protein	Lipoprotein LprO	missense_variantMODERATE
64	NC_000962	209424	G	A	4576.73	141.0	1.00	Nonsyn	gcc	Acc	487G>A	Ala163Thr		fig|83332.12.peg.202	Rv0178		FIG00820195: MCE associated membrane protein	FIG00821219: MCE associated membrane protein	Lipoprotein LprO	missense_variantMODERATE
MP2	NC_000962	209424	G	A	9250.18	268.0	1.00	Nonsyn	gcc	Acc	487G>A	Ala163Thr		fig|83332.12.peg.202	Rv0178		FIG00820195: MCE associated membrane protein	FIG00821219: MCE associated membrane protein	Lipoprotein LprO	missense_variantMODERATE
MP1	NC_000962	209424	G	A	8285.47	245.0	1.00	Nonsyn	gcc	Acc	487G>A	Ala163Thr		fig|83332.12.peg.202	Rv0178		FIG00820195: MCE associated membrane protein	FIG00821219: MCE associated membrane protein	Lipoprotein LprO	missense_variantMODERATE
54	NC_000962	209424	G	A	7710.19	250.0	0.99	Nonsyn	gcc	Acc	487G>A	Ala163Thr		fig|83332.12.peg.202	Rv0178		FIG00820195: MCE associated membrane protein	FIG00821219: MCE associated membrane protein	Lipoprotein LprO	missense_variantMODERATE
G01222	NC_000962	210442	C	T	587238	20.0	1.00	Nonsyn	cgc	cAc	371G>A	Arg124His		fig|83332.12.peg.203	Rv0179c	lprO	Lipoprotein LprO	FIG00820195: MCE associated membrane protein	putative membrane protein	missense_variantMODERATE
G01491	NC_000962	210442	C	T	4190.48	130.0	0.97	Nonsyn	cgc	cAc	371G>A	Arg124His		fig|83332.12.peg.203	Rv0179c	lprO	Lipoprotein LprO	FIG00820195: MCE associated membrane protein	putative membrane protein	missense_variantMODERATE
G01492	NC_000962	210442	C	T	10694.5	345.0	0.97	Nonsyn	cgc	cAc	371G>A	Arg124His		fig|83332.12.peg.203	Rv0179c	lprO	Lipoprotein LprO	FIG00820195: MCE associated membrane protein	putative membrane protein	missense_variantMODERATE
G01498	NC_000962	210442	C	T	3042.24	102.0	1.00	Nonsyn	cgc	cAc	371G>A	Arg124His		fig|83332.12.peg.203	Rv0179c	lprO	Lipoprotein LprO	FIG00820195: MCE associated membrane protein	putative membrane protein	missense_variantMODERATE
7011	NC_000962	210442	C	T	3025.12	105.0	0.99	Nonsyn	cgc	cAc	371G>A	Arg124His		fig|83332.12.peg.203	Rv0179c	lprO	Lipoprotein LprO	FIG00820195: MCE associated membrane protein	putative membrane protein	missense_variantMODERATE
7739	NC_000962	210442	C	T	2795.84	96.0	0.98	Nonsyn	cgc	cAc	371G>A	Arg124His		fig|83332.12.peg.203	Rv0179c	lprO	Lipoprotein LprO	FIG00820195: MCE associated membrane protein	putative membrane protein	missense_variantMODERATE
58	NC_000962	210442	C	T	1319.83	47.0	1.00	Nonsyn	cgc	cAc	371G>A	Arg124His		fig|83332.12.peg.203	Rv0179c	lprO	Lipoprotein LprO	FIG00820195: MCE associated membrane protein	putative membrane protein	missense_variantMODERATE
64	NC_000962	210442	C	T	854644	31.0	1.00	Nonsyn	cgc	cAc	371G>A	Arg124His		fig|83332.12.peg.203	Rv0179c	lprO	Lipoprotein LprO	FIG00820195: MCE associated membrane protein	putative membrane protein	missense_variantMODERATE
MP2	NC_000962	210442	C	T	6393.96	196.0	0.98	Nonsyn	cgc	cAc	371G>A	Arg124His		fig|83332.12.peg.203	Rv0179c	lprO	Lipoprotein LprO	FIG00820195: MCE associated membrane protein	putative membrane protein	missense_variantMODERATE
MP1	NC_000962	210442	C	T	5755.67	177.0	0.99	Nonsyn	cgc	cAc	371G>A	Arg124His		fig|83332.12.peg.203	Rv0179c	lprO	Lipoprotein LprO	FIG00820195: MCE associated membrane protein	putative membrane protein	missense_variantMODERATE
54	NC_000962	210442	C	T	1723.0	60.0	0.97	Nonsyn	cgc	cAc	371G>A	Arg124His		fig|83332.12.peg.203	Rv0179c	lprO	Lipoprotein LprO	FIG00820195: MCE associated membrane protein	putative membrane protein	missense_variantMODERATE
G01222	NC_000962	214378	G	A	1236.55	41.0	1.00	Synon	cgg	cgA	291G>A	Arg97Arg		fig|83332.12.peg.207	Rv0183		Lysophospholipase (EC 3.1.1.5)	RNA polymerase ECF-type sigma factor	hypothetical protein Rv0184	synonymous_variantLOW
G01491	NC_000962	214378	G	A	5653.06	186.0	0.97	Synon	cgg	cgA	291G>A	Arg97Arg		fig|83332.12.peg.207	Rv0183		Lysophospholipase (EC 3.1.1.5)	RNA polymerase ECF-type sigma factor	hypothetical protein Rv0184	synonymous_variantLOW
G01492	NC_000962	214378	G	A	11509.9	385.0	0.97	Synon	cgg	cgA	291G>A	Arg97Arg		fig|83332.12.peg.207	Rv0183		Lysophospholipase (EC 3.1.1.5)	RNA polymerase ECF-type sigma factor	hypothetical protein Rv0184	synonymous_variantLOW
G01498	NC_000962	214378	G	A	2181.79	76.0	0.90	Synon	cgg	cgA	291G>A	Arg97Arg		fig|83332.12.peg.207	Rv0183		Lysophospholipase (EC 3.1.1.5)	RNA polymerase ECF-type sigma factor	hypothetical protein Rv0184	synonymous_variantLOW
7011	NC_000962	214378	G	A	3579.07	110.0	1.00	Synon	cgg	cgA	291G>A	Arg97Arg		fig|83332.12.peg.207	Rv0183		Lysophospholipase (EC 3.1.1.5)	RNA polymerase ECF-type sigma factor	hypothetical protein Rv0184	synonymous_variantLOW
7739	NC_000962	214378	G	A	3547.44	110.0	0.99	Synon	cgg	cgA	291G>A	Arg97Arg		fig|83332.12.peg.207	Rv0183		Lysophospholipase (EC 3.1.1.5)	RNA polymerase ECF-type sigma factor	hypothetical protein Rv0184	synonymous_variantLOW
58	NC_000962	214378	G	A	878369	29.0	1.00	Synon	cgg	cgA	291G>A	Arg97Arg		fig|83332.12.peg.207	Rv0183		Lysophospholipase (EC 3.1.1.5)	RNA polymerase ECF-type sigma factor	hypothetical protein Rv0184	synonymous_variantLOW
64	NC_000962	214378	G	A	324948	12.0	1.00	Synon	cgg	cgA	291G>A	Arg97Arg		fig|83332.12.peg.207	Rv0183		Lysophospholipase (EC 3.1.1.5)	RNA polymerase ECF-type sigma factor	hypothetical protein Rv0184	synonymous_variantLOW
MP2	NC_000962	214378	G	A	6977.08	220.0	0.98	Synon	cgg	cgA	291G>A	Arg97Arg		fig|83332.12.peg.207	Rv0183		Lysophospholipase (EC 3.1.1.5)	RNA polymerase ECF-type sigma factor	hypothetical protein Rv0184	synonymous_variantLOW
MP1	NC_000962	214378	G	A	7249.87	223.0	0.99	Synon	cgg	cgA	291G>A	Arg97Arg		fig|83332.12.peg.207	Rv0183		Lysophospholipase (EC 3.1.1.5)	RNA polymerase ECF-type sigma factor	hypothetical protein Rv0184	synonymous_variantLOW
54	NC_000962	214378	G	A	755936	26.0	1.00	Synon	cgg	cgA	291G>A	Arg97Arg		fig|83332.12.peg.207	Rv0183		Lysophospholipase (EC 3.1.1.5)	RNA polymerase ECF-type sigma factor	hypothetical protein Rv0184	synonymous_variantLOW
G01222	NC_000962	217201	T	C	738675	25.0	1.00	Synon	aat	aaC	933T>C	Asn311Asn		fig|83332.12.peg.210	Rv0186	bglS	beta-glucosidase (EC 3.2.1.21)	hypothetical protein Rv0185	hypothetical protein	synonymous_variantLOW
G01491	NC_000962	217201	T	C	5670.0	176.0	1.00	Synon	aat	aaC	933T>C	Asn311Asn		fig|83332.12.peg.210	Rv0186	bglS	beta-glucosidase (EC 3.2.1.21)	hypothetical protein Rv0185	hypothetical protein	synonymous_variantLOW
G01492	NC_000962	217201	T	C	12975.3	406.0	0.99	Synon	aat	aaC	933T>C	Asn311Asn		fig|83332.12.peg.210	Rv0186	bglS	beta-glucosidase (EC 3.2.1.21)	hypothetical protein Rv0185	hypothetical protein	synonymous_variantLOW
G01498	NC_000962	217201	T	C	1870.49	60.0	0.98	Synon	aat	aaC	933T>C	Asn311Asn		fig|83332.12.peg.210	Rv0186	bglS	beta-glucosidase (EC 3.2.1.21)	hypothetical protein Rv0185	hypothetical protein	synonymous_variantLOW
7011	NC_000962	217201	T	C	2923.4	92.0	1.00	Synon	aat	aaC	933T>C	Asn311Asn		fig|83332.12.peg.210	Rv0186	bglS	beta-glucosidase (EC 3.2.1.21)	hypothetical protein Rv0185	hypothetical protein	synonymous_variantLOW
7739	NC_000962	217201	T	C	3060.13	97.0	1.00	Synon	aat	aaC	933T>C	Asn311Asn		fig|83332.12.peg.210	Rv0186	bglS	beta-glucosidase (EC 3.2.1.21)	hypothetical protein Rv0185	hypothetical protein	synonymous_variantLOW
58	NC_000962	217201	T	C	2177.23	66.0	0.99	Synon	aat	aaC	933T>C	Asn311Asn		fig|83332.12.peg.210	Rv0186	bglS	beta-glucosidase (EC 3.2.1.21)	hypothetical protein Rv0185	hypothetical protein	synonymous_variantLOW
64	NC_000962	217201	T	C	4358.64	137.0	0.98	Synon	aat	aaC	933T>C	Asn311Asn		fig|83332.12.peg.210	Rv0186	bglS	beta-glucosidase (EC 3.2.1.21)	hypothetical protein Rv0185	hypothetical protein	synonymous_variantLOW
MP2	NC_000962	217201	T	C	6041.05	177.0	1.00	Synon	aat	aaC	933T>C	Asn311Asn		fig|83332.12.peg.210	Rv0186	bglS	beta-glucosidase (EC 3.2.1.21)	hypothetical protein Rv0185	hypothetical protein	synonymous_variantLOW
MP1	NC_000962	217201	T	C	6841.99	202.0	1.00	Synon	aat	aaC	933T>C	Asn311Asn		fig|83332.12.peg.210	Rv0186	bglS	beta-glucosidase (EC 3.2.1.21)	hypothetical protein Rv0185	hypothetical protein	synonymous_variantLOW
54	NC_000962	217201	T	C	2437.63	78.0	0.99	Synon	aat	aaC	933T>C	Asn311Asn		fig|83332.12.peg.210	Rv0186	bglS	beta-glucosidase (EC 3.2.1.21)	hypothetical protein Rv0185	hypothetical protein	synonymous_variantLOW
G01222	NC_000962	218540	T	C	1375.93	42.0	1.00											hypothetical protein	O-methyltransferase Rv0190	intergenic_regionMODERATE
G01491	NC_000962	218540	T	C	6085.88	189.0	1.00											hypothetical protein	O-methyltransferase Rv0190	intergenic_regionMODERATE
G01492	NC_000962	218540	T	C	10260.1	324.0	0.98											hypothetical protein	O-methyltransferase Rv0190	intergenic_regionMODERATE
G01498	NC_000962	218540	T	C	1998.43	71.0	0.95											hypothetical protein	O-methyltransferase Rv0190	intergenic_regionMODERATE
7011	NC_000962	218540	T	C	1843.94	57.0	0.98											hypothetical protein	O-methyltransferase Rv0190	intergenic_regionMODERATE
7739	NC_000962	218540	T	C	3296.51	103.0	1.00											hypothetical protein	O-methyltransferase Rv0190	intergenic_regionMODERATE
58	NC_000962	218540	T	C	1660.13	51.0	0.96											hypothetical protein	O-methyltransferase Rv0190	intergenic_regionMODIFIER
64	NC_000962	218540	T	C	725054	24.0	0.92											hypothetical protein	O-methyltransferase Rv0190	intergenic_regionMODIFIER
MP2	NC_000962	218540	T	C	7328.32	216.0	1.00											hypothetical protein	O-methyltransferase Rv0190	intergenic_regionMODERATE
MP1	NC_000962	218540	T	C	6688.71	194.0	1.00											hypothetical protein	O-methyltransferase Rv0190	intergenic_regionMODERATE
54	NC_000962	218540	T	C	4534.29	140.0	0.99											hypothetical protein	O-methyltransferase Rv0190	intergenic_regionMODIFIER
G01222	NC_000962	218978	G	C	1275.34	42.0	0.98	Nonsyn	gaa	Caa	274G>C	Glu92Gln		fig|83332.12.peg.212	Rv0187		O-methyltransferase Rv0190	hypothetical protein	hypothetical protein	missense_variantMODERATE
G01491	NC_000962	218978	G	C	6354.43	202.0	0.96	Nonsyn	gaa	Caa	274G>C	Glu92Gln		fig|83332.12.peg.212	Rv0187		O-methyltransferase Rv0190	hypothetical protein	hypothetical protein	missense_variantMODERATE
G01492	NC_000962	218978	G	C	11314.1	365.0	0.99	Nonsyn	gaa	Caa	274G>C	Glu92Gln		fig|83332.12.peg.212	Rv0187		O-methyltransferase Rv0190	hypothetical protein	hypothetical protein	missense_variantMODERATE
G01498	NC_000962	218978	G	C	2003.54	68.0	0.96	Nonsyn	gaa	Caa	274G>C	Glu92Gln		fig|83332.12.peg.212	Rv0187		O-methyltransferase Rv0190	hypothetical protein	hypothetical protein	missense_variantMODERATE
7011	NC_000962	218978	G	C	3217.28	101.0	1.00	Nonsyn	gaa	Caa	274G>C	Glu92Gln		fig|83332.12.peg.212	Rv0187		O-methyltransferase Rv0190	hypothetical protein	hypothetical protein	missense_variantMODERATE
7739	NC_000962	218978	G	C	3406.77	110.0	0.98	Nonsyn	gaa	Caa	274G>C	Glu92Gln		fig|83332.12.peg.212	Rv0187		O-methyltransferase Rv0190	hypothetical protein	hypothetical protein	missense_variantMODERATE
58	NC_000962	218978	GA	CA	112.3	5.0	0.71	Nonsyn	gaa	CAa	274G>C	Glu92Gln		fig|83332.12.peg.212	Rv0187		O-methyltransferase Rv0190	hypothetical protein	hypothetical protein	missense_variantMODERATE
64	NC_000962	218978	G	C	531181	17.0	1.00	Nonsyn	gaa	Caa	274G>C	Glu92Gln		fig|83332.12.peg.212	Rv0187		O-methyltransferase Rv0190	hypothetical protein	hypothetical protein	missense_variantMODERATE
MP2	NC_000962	218978	G	C	7003.14	208.0	1.00	Nonsyn	gaa	Caa	274G>C	Glu92Gln		fig|83332.12.peg.212	Rv0187		O-methyltransferase Rv0190	hypothetical protein	hypothetical protein	missense_variantMODERATE
MP1	NC_000962	218978	G	C	7398.25	219.0	1.00	Nonsyn	gaa	Caa	274G>C	Glu92Gln		fig|83332.12.peg.212	Rv0187		O-methyltransferase Rv0190	hypothetical protein	hypothetical protein	missense_variantMODERATE
54	NC_000962	218978	G	C	1823.33	58.0	0.97	Nonsyn	gaa	Caa	274G>C	Glu92Gln		fig|83332.12.peg.212	Rv0187		O-methyltransferase Rv0190	hypothetical protein	hypothetical protein	missense_variantMODERATE
G01222	NC_000962	220807	A	G	673839	21.0	1.00	Nonsyn	gtc	gCc	917T>C	Val306Ala		fig|83332.12.peg.214	Rv0189c	ilvD	Dihydroxy-acid dehydratase (EC 4.2.1.9)	hypothetical protein	Metal-sensitive transcriptional repressor	missense_variantMODERATE
G01491	NC_000962	220807	A	G	4424.96	137.0	0.98	Nonsyn	gtc	gCc	917T>C	Val306Ala		fig|83332.12.peg.214	Rv0189c	ilvD	Dihydroxy-acid dehydratase (EC 4.2.1.9)	hypothetical protein	Metal-sensitive transcriptional repressor	missense_variantMODERATE
G01492	NC_000962	220807	A	G	8302.03	280.0	0.97	Nonsyn	gtc	gCc	917T>C	Val306Ala		fig|83332.12.peg.214	Rv0189c	ilvD	Dihydroxy-acid dehydratase (EC 4.2.1.9)	hypothetical protein	Metal-sensitive transcriptional repressor	missense_variantMODERATE
G01498	NC_000962	220807	A	G	1208.09	43.0	0.91	Nonsyn	gtc	gCc	917T>C	Val306Ala		fig|83332.12.peg.214	Rv0189c	ilvD	Dihydroxy-acid dehydratase (EC 4.2.1.9)	hypothetical protein	Metal-sensitive transcriptional repressor	missense_variantMODERATE
7011	NC_000962	220807	A	G	3257.36	100.0	1.00	Nonsyn	gtc	gCc	917T>C	Val306Ala		fig|83332.12.peg.214	Rv0189c	ilvD	Dihydroxy-acid dehydratase (EC 4.2.1.9)	hypothetical protein	Metal-sensitive transcriptional repressor	missense_variantMODERATE
7739	NC_000962	220807	A	G	2365.24	76.0	1.00	Nonsyn	gtc	gCc	917T>C	Val306Ala		fig|83332.12.peg.214	Rv0189c	ilvD	Dihydroxy-acid dehydratase (EC 4.2.1.9)	hypothetical protein	Metal-sensitive transcriptional repressor	missense_variantMODERATE
58	NC_000962	220807	A	G	511817	17.0	1.00	Nonsyn	gtc	gCc	917T>C	Val306Ala		fig|83332.12.peg.214	Rv0189c	ilvD	Dihydroxy-acid dehydratase (EC 4.2.1.9)	hypothetical protein	Metal-sensitive transcriptional repressor	missense_variantLOW
64	NC_000962	220807	A	G	650003	23.0	0.92	Nonsyn	gtc	gCc	917T>C	Val306Ala		fig|83332.12.peg.214	Rv0189c	ilvD	Dihydroxy-acid dehydratase (EC 4.2.1.9)	hypothetical protein	Metal-sensitive transcriptional repressor	missense_variantMODERATE
MP2	NC_000962	220807	A	G	5657.69	170.0	1.00	Nonsyn	gtc	gCc	917T>C	Val306Ala		fig|83332.12.peg.214	Rv0189c	ilvD	Dihydroxy-acid dehydratase (EC 4.2.1.9)	hypothetical protein	Metal-sensitive transcriptional repressor	missense_variantMODERATE
MP1	NC_000962	220807	A	G	5782.33	179.0	1.00	Nonsyn	gtc	gCc	917T>C	Val306Ala		fig|83332.12.peg.214	Rv0189c	ilvD	Dihydroxy-acid dehydratase (EC 4.2.1.9)	hypothetical protein	Metal-sensitive transcriptional repressor	missense_variantMODERATE
54	NC_000962	220807	A	G	1664.75	55.0	0.98	Nonsyn	gtc	gCc	917T>C	Val306Ala		fig|83332.12.peg.214	Rv0189c	ilvD	Dihydroxy-acid dehydratase (EC 4.2.1.9)	hypothetical protein	Metal-sensitive transcriptional repressor	missense_variantLOW
G01222	NC_000962	223942	T	C	341615	14.0	1.00	Nonsyn	tcg	Ccg	145T>C	Ser49Pro		fig|83332.12.peg.217	Rv0192		L,D-transpeptidase	hypothetical protein	hypothetical protein	missense_variantMODERATE
G01491	NC_000962	223942	T	C	4205.9	137.0	1.00	Nonsyn	tcg	Ccg	145T>C	Ser49Pro		fig|83332.12.peg.217	Rv0192		L,D-transpeptidase	hypothetical protein	hypothetical protein	missense_variantMODERATE
G01492	NC_000962	223942	T	C	6647.17	226.0	0.99	Nonsyn	tcg	Ccg	145T>C	Ser49Pro		fig|83332.12.peg.217	Rv0192		L,D-transpeptidase	hypothetical protein	hypothetical protein	missense_variantMODERATE
G01498	NC_000962	223942	T	C	1623.15	54.0	0.98	Nonsyn	tcg	Ccg	145T>C	Ser49Pro		fig|83332.12.peg.217	Rv0192		L,D-transpeptidase	hypothetical protein	hypothetical protein	missense_variantMODERATE
7011	NC_000962	223942	T	C	1892.34	72.0	1.00	Nonsyn	tcg	Ccg	145T>C	Ser49Pro		fig|83332.12.peg.217	Rv0192		L,D-transpeptidase	hypothetical protein	hypothetical protein	missense_variantMODERATE
7739	NC_000962	223942	T	C	1658.15	62.0	1.00	Nonsyn	tcg	Ccg	145T>C	Ser49Pro		fig|83332.12.peg.217	Rv0192		L,D-transpeptidase	hypothetical protein	hypothetical protein	missense_variantMODERATE
58	NC_000962	223942	T	C	700426	25.0	0.96	Nonsyn	tcg	Ccg	145T>C	Ser49Pro		fig|83332.12.peg.217	Rv0192		L,D-transpeptidase	hypothetical protein	hypothetical protein	missense_variantMODERATE
64	NC_000962	223942	T	C	1603.88	56.0	0.97	Nonsyn	tcg	Ccg	145T>C	Ser49Pro		fig|83332.12.peg.217	Rv0192		L,D-transpeptidase	hypothetical protein	hypothetical protein	missense_variantMODERATE
MP2	NC_000962	223942	T	C	3816.1	117.0	0.99	Nonsyn	tcg	Ccg	145T>C	Ser49Pro		fig|83332.12.peg.217	Rv0192		L,D-transpeptidase	hypothetical protein	hypothetical protein	missense_variantMODERATE
MP1	NC_000962	223942	T	C	3296.93	99.0	1.00	Nonsyn	tcg	Ccg	145T>C	Ser49Pro		fig|83332.12.peg.217	Rv0192		L,D-transpeptidase	hypothetical protein	hypothetical protein	missense_variantMODERATE
54	NC_000962	223942	T	C	2352.73	79.0	0.99	Nonsyn	tcg	Ccg	145T>C	Ser49Pro		fig|83332.12.peg.217	Rv0192		L,D-transpeptidase	hypothetical protein	hypothetical protein	missense_variantMODERATE
G01222	NC_000962	225323	T	C	380032	12.0	1.00	Nonsyn	aag	Gag	1228A>G	Lys410Glu		fig|83332.12.peg.218	Rv0193c		hypothetical protein	L,D-transpeptidase	hypothetical protein	missense_variantMODERATE
G01491	NC_000962	225323	T	C	3586.13	111.0	1.00	Nonsyn	aag	Gag	1228A>G	Lys410Glu		fig|83332.12.peg.218	Rv0193c		hypothetical protein	L,D-transpeptidase	hypothetical protein	missense_variantMODERATE
G01492	NC_000962	225323	T	C	11098.4	359.0	0.99	Nonsyn	aag	Gag	1228A>G	Lys410Glu		fig|83332.12.peg.218	Rv0193c		hypothetical protein	L,D-transpeptidase	hypothetical protein	missense_variantMODERATE
G01498	NC_000962	225323	T	C	2894.22	95.0	0.99	Nonsyn	aag	Gag	1228A>G	Lys410Glu		fig|83332.12.peg.218	Rv0193c		hypothetical protein	L,D-transpeptidase	hypothetical protein	missense_variantMODERATE
7011	NC_000962	225323	T	C	1265.11	45.0	1.00	Nonsyn	aag	Gag	1228A>G	Lys410Glu		fig|83332.12.peg.218	Rv0193c		hypothetical protein	L,D-transpeptidase	hypothetical protein	missense_variantMODERATE
7739	NC_000962	225323	T	C	1408.42	50.0	0.98	Nonsyn	aag	Gag	1228A>G	Lys410Glu		fig|83332.12.peg.218	Rv0193c		hypothetical protein	L,D-transpeptidase	hypothetical protein	missense_variantMODERATE
58	NC_000962	225323	T	C	481257	18.0	0.90	Nonsyn	aag	Gag	1228A>G	Lys410Glu		fig|83332.12.peg.218	Rv0193c		hypothetical protein	L,D-transpeptidase	hypothetical protein	missense_variantMODERATE
64	NC_000962	225323	T	C	594.68	25.0	0.89	Nonsyn	aag	Gag	1228A>G	Lys410Glu		fig|83332.12.peg.218	Rv0193c		hypothetical protein	L,D-transpeptidase	hypothetical protein	missense_variantMODERATE
MP2	NC_000962	225323	T	C	6635.71	197.0	1.00	Nonsyn	aag	Gag	1228A>G	Lys410Glu		fig|83332.12.peg.218	Rv0193c		hypothetical protein	L,D-transpeptidase	hypothetical protein	missense_variantMODERATE
MP1	NC_000962	225323	T	C	6127.55	181.0	0.99	Nonsyn	aag	Gag	1228A>G	Lys410Glu		fig|83332.12.peg.218	Rv0193c		hypothetical protein	L,D-transpeptidase	hypothetical protein	missense_variantMODERATE
54	NC_000962	225323	T	C	237628	9.0	1.00	Nonsyn	aag	Gag	1228A>G	Lys410Glu		fig|83332.12.peg.218	Rv0193c		hypothetical protein	L,D-transpeptidase	hypothetical protein	missense_variantMODERATE
G01222	NC_000962	225668	C	T	1247.01	39.0	1.00	Nonsyn	ggt	Agt	883G>A	Gly295Ser		fig|83332.12.peg.218	Rv0193c		hypothetical protein	L,D-transpeptidase	hypothetical protein	missense_variantMODERATE
G01491	NC_000962	225668	C	T	3723.97	118.0	0.96	Nonsyn	ggt	Agt	883G>A	Gly295Ser		fig|83332.12.peg.218	Rv0193c		hypothetical protein	L,D-transpeptidase	hypothetical protein	missense_variantMODIFIER
G01492	NC_000962	225668	C	T	10044.6	317.0	0.98	Nonsyn	ggt	Agt	883G>A	Gly295Ser		fig|83332.12.peg.218	Rv0193c		hypothetical protein	L,D-transpeptidase	hypothetical protein	missense_variantMODERATE
G01498	NC_000962	225668	C	T	2489.59	79.0	0.99	Nonsyn	ggt	Agt	883G>A	Gly295Ser		fig|83332.12.peg.218	Rv0193c		hypothetical protein	L,D-transpeptidase	hypothetical protein	missense_variantMODIFIER
7011	NC_000962	225668	C	T	3305.73	105.0	1.00	Nonsyn	ggt	Agt	883G>A	Gly295Ser		fig|83332.12.peg.218	Rv0193c		hypothetical protein	L,D-transpeptidase	hypothetical protein	missense_variantMODERATE
7739	NC_000962	225668	C	T	3032.05	95.0	1.00	Nonsyn	ggt	Agt	883G>A	Gly295Ser		fig|83332.12.peg.218	Rv0193c		hypothetical protein	L,D-transpeptidase	hypothetical protein	missense_variantMODERATE
58	NC_000962	225668	C	T	3950.5	124.0	0.99	Nonsyn	ggt	Agt	883G>A	Gly295Ser		fig|83332.12.peg.218	Rv0193c		hypothetical protein	L,D-transpeptidase	hypothetical protein	missense_variantMODERATE
64	NC_000962	225668	C	T	5138.55	161.0	0.99	Nonsyn	ggt	Agt	883G>A	Gly295Ser		fig|83332.12.peg.218	Rv0193c		hypothetical protein	L,D-transpeptidase	hypothetical protein	missense_variantMODERATE
MP2	NC_000962	225668	C	T	8419.04	244.0	1.00	Nonsyn	ggt	Agt	883G>A	Gly295Ser		fig|83332.12.peg.218	Rv0193c		hypothetical protein	L,D-transpeptidase	hypothetical protein	missense_variantMODERATE
MP1	NC_000962	225668	C	T	7292.93	215.0	1.00	Nonsyn	ggt	Agt	883G>A	Gly295Ser		fig|83332.12.peg.218	Rv0193c		hypothetical protein	L,D-transpeptidase	hypothetical protein	missense_variantMODERATE
54	NC_000962	225668	C	T	3843.21	123.0	0.99	Nonsyn	ggt	Agt	883G>A	Gly295Ser		fig|83332.12.peg.218	Rv0193c		hypothetical protein	L,D-transpeptidase	hypothetical protein	missense_variantMODERATE
G01222	NC_000962	227098	T	C	636285	20.0	1.00	Nonsyn	atg	aCg	221T>C	Met74Thr		fig|83332.12.peg.220	Rv0194		Heterodimeric efflux ABC transporter, permease/ATP-binding subunit 1 / Heterodimeric efflux ABC transporter, permease/ATP-binding subunit 2	hypothetical protein	hypothetical protein	missense_variantMODERATE
G01491	NC_000962	227098	T	C	3837.12	121.0	1.00	Nonsyn	atg	aCg	221T>C	Met74Thr		fig|83332.12.peg.220	Rv0194		Heterodimeric efflux ABC transporter, permease/ATP-binding subunit 1 / Heterodimeric efflux ABC transporter, permease/ATP-binding subunit 2	hypothetical protein	hypothetical protein	missense_variantMODERATE
G01492	NC_000962	227098	T	C	9655.24	319.0	1.00	Nonsyn	atg	aCg	221T>C	Met74Thr		fig|83332.12.peg.220	Rv0194		Heterodimeric efflux ABC transporter, permease/ATP-binding subunit 1 / Heterodimeric efflux ABC transporter, permease/ATP-binding subunit 2	hypothetical protein	hypothetical protein	missense_variantMODERATE
G01498	NC_000962	227098	T	C	2378.91	76.0	1.00	Nonsyn	atg	aCg	221T>C	Met74Thr		fig|83332.12.peg.220	Rv0194		Heterodimeric efflux ABC transporter, permease/ATP-binding subunit 1 / Heterodimeric efflux ABC transporter, permease/ATP-binding subunit 2	hypothetical protein	hypothetical protein	missense_variantMODERATE
7011	NC_000962	227098	T	C	3018.74	95.0	1.00	Nonsyn	atg	aCg	221T>C	Met74Thr		fig|83332.12.peg.220	Rv0194		Heterodimeric efflux ABC transporter, permease/ATP-binding subunit 1 / Heterodimeric efflux ABC transporter, permease/ATP-binding subunit 2	hypothetical protein	hypothetical protein	missense_variantMODERATE
7739	NC_000962	227098	T	C	3438.66	109.0	1.00	Nonsyn	atg	aCg	221T>C	Met74Thr		fig|83332.12.peg.220	Rv0194		Heterodimeric efflux ABC transporter, permease/ATP-binding subunit 1 / Heterodimeric efflux ABC transporter, permease/ATP-binding subunit 2	hypothetical protein	hypothetical protein	missense_variantMODERATE
58	NC_000962	227098	T	C	177771	6.0	1.00	Nonsyn	atg	aCg	221T>C	Met74Thr		fig|83332.12.peg.220	Rv0194		Heterodimeric efflux ABC transporter, permease/ATP-binding subunit 1 / Heterodimeric efflux ABC transporter, permease/ATP-binding subunit 2	hypothetical protein	hypothetical protein	missense_variantMODERATE
64	NC_000962	227098	T	C	284645	10.0	1.00	Nonsyn	atg	aCg	221T>C	Met74Thr		fig|83332.12.peg.220	Rv0194		Heterodimeric efflux ABC transporter, permease/ATP-binding subunit 1 / Heterodimeric efflux ABC transporter, permease/ATP-binding subunit 2	hypothetical protein	hypothetical protein	missense_variantMODERATE
MP2	NC_000962	227098	T	C	7569.64	219.0	1.00	Nonsyn	atg	aCg	221T>C	Met74Thr		fig|83332.12.peg.220	Rv0194		Heterodimeric efflux ABC transporter, permease/ATP-binding subunit 1 / Heterodimeric efflux ABC transporter, permease/ATP-binding subunit 2	hypothetical protein	hypothetical protein	missense_variantMODERATE
MP1	NC_000962	227098	T	C	6962.91	201.0	1.00	Nonsyn	atg	aCg	221T>C	Met74Thr		fig|83332.12.peg.220	Rv0194		Heterodimeric efflux ABC transporter, permease/ATP-binding subunit 1 / Heterodimeric efflux ABC transporter, permease/ATP-binding subunit 2	hypothetical protein	hypothetical protein	missense_variantMODERATE
54	NC_000962	227098	T	C	1070.49	34.0	1.00	Nonsyn	atg	aCg	221T>C	Met74Thr		fig|83332.12.peg.220	Rv0194		Heterodimeric efflux ABC transporter, permease/ATP-binding subunit 1 / Heterodimeric efflux ABC transporter, permease/ATP-binding subunit 2	hypothetical protein	hypothetical protein	missense_variantMODERATE
G01222	NC_000962	227860	C	T	630457	24.0	0.89	Nonsyn	ccg	cTg	983C>T	Pro328Leu		fig|83332.12.peg.220	Rv0194		Heterodimeric efflux ABC transporter, permease/ATP-binding subunit 1 / Heterodimeric efflux ABC transporter, permease/ATP-binding subunit 2	hypothetical protein	hypothetical protein	missense_variantHIGH
G01491	NC_000962	227860	C	T	6107.47	194.0	0.98	Nonsyn	ccg	cTg	983C>T	Pro328Leu		fig|83332.12.peg.220	Rv0194		Heterodimeric efflux ABC transporter, permease/ATP-binding subunit 1 / Heterodimeric efflux ABC transporter, permease/ATP-binding subunit 2	hypothetical protein	hypothetical protein	missense_variantMODERATE
G01492	NC_000962	227860	C	T	10903.1	357.0	0.98	Nonsyn	ccg	cTg	983C>T	Pro328Leu		fig|83332.12.peg.220	Rv0194		Heterodimeric efflux ABC transporter, permease/ATP-binding subunit 1 / Heterodimeric efflux ABC transporter, permease/ATP-binding subunit 2	hypothetical protein	hypothetical protein	missense_variantMODERATE
G01498	NC_000962	227860	C	T	1693.18	61.0	0.94	Nonsyn	ccg	cTg	983C>T	Pro328Leu		fig|83332.12.peg.220	Rv0194		Heterodimeric efflux ABC transporter, permease/ATP-binding subunit 1 / Heterodimeric efflux ABC transporter, permease/ATP-binding subunit 2	hypothetical protein	hypothetical protein	missense_variantMODERATE
7011	NC_000962	227860	C	T	3610.98	110.0	1.00	Nonsyn	ccg	cTg	983C>T	Pro328Leu		fig|83332.12.peg.220	Rv0194		Heterodimeric efflux ABC transporter, permease/ATP-binding subunit 1 / Heterodimeric efflux ABC transporter, permease/ATP-binding subunit 2	hypothetical protein	hypothetical protein	missense_variantHIGH
7739	NC_000962	227860	C	T	2489.5	78.0	0.96	Nonsyn	ccg	cTg	983C>T	Pro328Leu		fig|83332.12.peg.220	Rv0194		Heterodimeric efflux ABC transporter, permease/ATP-binding subunit 1 / Heterodimeric efflux ABC transporter, permease/ATP-binding subunit 2	hypothetical protein	hypothetical protein	missense_variantHIGH
58	NC_000962	227860	C	T	297598	9.0	1.00	Nonsyn	ccg	cTg	983C>T	Pro328Leu		fig|83332.12.peg.220	Rv0194		Heterodimeric efflux ABC transporter, permease/ATP-binding subunit 1 / Heterodimeric efflux ABC transporter, permease/ATP-binding subunit 2	hypothetical protein	hypothetical protein	missense_variantMODERATE
64	NC_000962	227860	C	T	164071	9.0	0.82	Nonsyn	ccg	cTg	983C>T	Pro328Leu		fig|83332.12.peg.220	Rv0194		Heterodimeric efflux ABC transporter, permease/ATP-binding subunit 1 / Heterodimeric efflux ABC transporter, permease/ATP-binding subunit 2	hypothetical protein	hypothetical protein	missense_variantMODERATE
MP2	NC_000962	227860	C	T	7335.67	222.0	0.99	Nonsyn	ccg	cTg	983C>T	Pro328Leu		fig|83332.12.peg.220	Rv0194		Heterodimeric efflux ABC transporter, permease/ATP-binding subunit 1 / Heterodimeric efflux ABC transporter, permease/ATP-binding subunit 2	hypothetical protein	hypothetical protein	missense_variantHIGH
MP1	NC_000962	227860	C	T	7816.74	240.0	0.99	Nonsyn	ccg	cTg	983C>T	Pro328Leu		fig|83332.12.peg.220	Rv0194		Heterodimeric efflux ABC transporter, permease/ATP-binding subunit 1 / Heterodimeric efflux ABC transporter, permease/ATP-binding subunit 2	hypothetical protein	hypothetical protein	missense_variantHIGH
54	NC_000962	227860	C	T	745.94	27.0	1.00	Nonsyn	ccg	cTg	983C>T	Pro328Leu		fig|83332.12.peg.220	Rv0194		Heterodimeric efflux ABC transporter, permease/ATP-binding subunit 1 / Heterodimeric efflux ABC transporter, permease/ATP-binding subunit 2	hypothetical protein	hypothetical protein	missense_variantMODERATE
G01222	NC_000962	230576	GTC	GTTC	683408	26.0	1.00	Insertion	agacgc	aGAACgc	17_18insA	Arg6_Arg7fs	yes	fig|83332.12.peg.221			hypothetical protein	Heterodimeric efflux ABC transporter, permease/ATP-binding subunit 1 / Heterodimeric efflux ABC transporter, permease/ATP-binding subunit 2	Transcriptional regulator, LuxR family	frameshift_variantLOW
G01491	NC_000962	230576	GTC	GTTC	3506.02	112.0	1.00	Insertion	agacgc	aGAACgc	17_18insA	Arg6_Arg7fs	yes	fig|83332.12.peg.221			hypothetical protein	Heterodimeric efflux ABC transporter, permease/ATP-binding subunit 1 / Heterodimeric efflux ABC transporter, permease/ATP-binding subunit 2	Transcriptional regulator, LuxR family	frameshift_variantLOW
G01492	NC_000962	230576	GTC	GTTC	8609.9	283.0	0.96	Insertion	agacgc	aGAACgc	17_18insA	Arg6_Arg7fs	yes	fig|83332.12.peg.221			hypothetical protein	Heterodimeric efflux ABC transporter, permease/ATP-binding subunit 1 / Heterodimeric efflux ABC transporter, permease/ATP-binding subunit 2	Transcriptional regulator, LuxR family	frameshift_variantLOW
G01498	NC_000962	230576	GTC	GTTC	2588.92	84.0	1.00	Insertion	agacgc	aGAACgc	17_18insA	Arg6_Arg7fs	yes	fig|83332.12.peg.221			hypothetical protein	Heterodimeric efflux ABC transporter, permease/ATP-binding subunit 1 / Heterodimeric efflux ABC transporter, permease/ATP-binding subunit 2	Transcriptional regulator, LuxR family	frameshift_variantLOW
7011	NC_000962	230576	GTC	GTTC	2820.66	93.0	0.95	Insertion	agacgc	aGAACgc	17_18insA	Arg6_Arg7fs	yes	fig|83332.12.peg.221			hypothetical protein	Heterodimeric efflux ABC transporter, permease/ATP-binding subunit 1 / Heterodimeric efflux ABC transporter, permease/ATP-binding subunit 2	Transcriptional regulator, LuxR family	frameshift_variantLOW
7739	NC_000962	230576	GTC	GTTC	2659.68	88.0	0.95	Insertion	agacgc	aGAACgc	17_18insA	Arg6_Arg7fs	yes	fig|83332.12.peg.221			hypothetical protein	Heterodimeric efflux ABC transporter, permease/ATP-binding subunit 1 / Heterodimeric efflux ABC transporter, permease/ATP-binding subunit 2	Transcriptional regulator, LuxR family	frameshift_variantLOW
58	NC_000962	230576	GTC	GTTC	3808.55	115.0	0.98	Insertion	agacgc	aGAACgc	17_18insA	Arg6_Arg7fs	yes	fig|83332.12.peg.221			hypothetical protein	Heterodimeric efflux ABC transporter, permease/ATP-binding subunit 1 / Heterodimeric efflux ABC transporter, permease/ATP-binding subunit 2	Transcriptional regulator, LuxR family	frameshift_variantMODERATE
64	NC_000962	230576	GTC	GTTC	2116.92	64.0	0.98	Insertion	agacgc	aGAACgc	17_18insA	Arg6_Arg7fs	yes	fig|83332.12.peg.221			hypothetical protein	Heterodimeric efflux ABC transporter, permease/ATP-binding subunit 1 / Heterodimeric efflux ABC transporter, permease/ATP-binding subunit 2	Transcriptional regulator, LuxR family	frameshift_variantMODERATE
MP2	NC_000962	230576	GTC	GTTC	6186.51	187.0	0.95	Insertion	agacgc	aGAACgc	17_18insA	Arg6_Arg7fs	yes	fig|83332.12.peg.221			hypothetical protein	Heterodimeric efflux ABC transporter, permease/ATP-binding subunit 1 / Heterodimeric efflux ABC transporter, permease/ATP-binding subunit 2	Transcriptional regulator, LuxR family	frameshift_variantLOW
MP1	NC_000962	230576	GTC	GTTC	5713.96	181.0	0.96	Insertion	agacgc	aGAACgc	17_18insA	Arg6_Arg7fs	yes	fig|83332.12.peg.221			hypothetical protein	Heterodimeric efflux ABC transporter, permease/ATP-binding subunit 1 / Heterodimeric efflux ABC transporter, permease/ATP-binding subunit 2	Transcriptional regulator, LuxR family	frameshift_variantLOW
54	NC_000962	230576	GTC	GTTC	4473.36	144.0	0.87	Insertion	agacgc	aGAACgc	17_18insA	Arg6_Arg7fs	yes	fig|83332.12.peg.221			hypothetical protein	Heterodimeric efflux ABC transporter, permease/ATP-binding subunit 1 / Heterodimeric efflux ABC transporter, permease/ATP-binding subunit 2	Transcriptional regulator, LuxR family	frameshift_variantLOW
G01222	NC_000962	231114	C	G	793092	25.0	1.00	Synon	gcc	gcG	279C>G	Ala93Ala		fig|83332.12.peg.222	Rv0195		Transcriptional regulator, LuxR family	hypothetical protein	Transcriptional regulator, AcrR family	synonymous_variantLOW
G01491	NC_000962	231114	C	G	4243.88	134.0	0.99	Synon	gcc	gcG	279C>G	Ala93Ala		fig|83332.12.peg.222	Rv0195		Transcriptional regulator, LuxR family	hypothetical protein	Transcriptional regulator, AcrR family	synonymous_variantLOW
G01492	NC_000962	231114	C	G	9981.91	324.0	0.99	Synon	gcc	gcG	279C>G	Ala93Ala		fig|83332.12.peg.222	Rv0195		Transcriptional regulator, LuxR family	hypothetical protein	Transcriptional regulator, AcrR family	synonymous_variantLOW
G01498	NC_000962	231114	C	G	1393.62	49.0	0.98	Synon	gcc	gcG	279C>G	Ala93Ala		fig|83332.12.peg.222	Rv0195		Transcriptional regulator, LuxR family	hypothetical protein	Transcriptional regulator, AcrR family	synonymous_variantLOW
7011	NC_000962	231114	C	G	2782.49	88.0	1.00	Synon	gcc	gcG	279C>G	Ala93Ala		fig|83332.12.peg.222	Rv0195		Transcriptional regulator, LuxR family	hypothetical protein	Transcriptional regulator, AcrR family	synonymous_variantLOW
7739	NC_000962	231114	C	G	3086.93	97.0	0.99	Synon	gcc	gcG	279C>G	Ala93Ala		fig|83332.12.peg.222	Rv0195		Transcriptional regulator, LuxR family	hypothetical protein	Transcriptional regulator, AcrR family	synonymous_variantLOW
58	NC_000962	231114	C	G	1903.0	58.0	1.00	Synon	gcc	gcG	279C>G	Ala93Ala		fig|83332.12.peg.222	Rv0195		Transcriptional regulator, LuxR family	hypothetical protein	Transcriptional regulator, AcrR family	synonymous_variantLOW
64	NC_000962	231114	C	G	1886.24	59.0	0.98	Synon	gcc	gcG	279C>G	Ala93Ala		fig|83332.12.peg.222	Rv0195		Transcriptional regulator, LuxR family	hypothetical protein	Transcriptional regulator, AcrR family	synonymous_variantLOW
MP2	NC_000962	231114	C	G	8097.68	240.0	1.00	Synon	gcc	gcG	279C>G	Ala93Ala		fig|83332.12.peg.222	Rv0195		Transcriptional regulator, LuxR family	hypothetical protein	Transcriptional regulator, AcrR family	synonymous_variantLOW
MP1	NC_000962	231114	C	G	8578.57	255.0	1.00	Synon	gcc	gcG	279C>G	Ala93Ala		fig|83332.12.peg.222	Rv0195		Transcriptional regulator, LuxR family	hypothetical protein	Transcriptional regulator, AcrR family	synonymous_variantLOW
54	NC_000962	231114	C	G	3325.86	110.0	0.98	Synon	gcc	gcG	279C>G	Ala93Ala		fig|83332.12.peg.222	Rv0195		Transcriptional regulator, LuxR family	hypothetical protein	Transcriptional regulator, AcrR family	synonymous_variantLOW
G01222	NC_000962	231929	G	A	331558	12.0	1.00	Nonsyn	gcc	Acc	283G>A	Ala95Thr		fig|83332.12.peg.223	Rv0196		Transcriptional regulator, AcrR family	Transcriptional regulator, LuxR family	Molybdopterin-binding oxidoreductase, [4Fe-4S] cluster binding and molybdopterin cofactor binding site containing	missense_variantMODERATE
G01491	NC_000962	231929	G	A	4103.85	135.0	0.95	Nonsyn	gcc	Acc	283G>A	Ala95Thr		fig|83332.12.peg.223	Rv0196		Transcriptional regulator, AcrR family	Transcriptional regulator, LuxR family	Molybdopterin-binding oxidoreductase, [4Fe-4S] cluster binding and molybdopterin cofactor binding site containing	missense_variantMODERATE
G01492	NC_000962	231929	G	A	9547.33	312.0	0.97	Nonsyn	gcc	Acc	283G>A	Ala95Thr		fig|83332.12.peg.223	Rv0196		Transcriptional regulator, AcrR family	Transcriptional regulator, LuxR family	Molybdopterin-binding oxidoreductase, [4Fe-4S] cluster binding and molybdopterin cofactor binding site containing	missense_variantMODERATE
G01498	NC_000962	231929	G	A	1203.15	52.0	0.90	Nonsyn	gcc	Acc	283G>A	Ala95Thr		fig|83332.12.peg.223	Rv0196		Transcriptional regulator, AcrR family	Transcriptional regulator, LuxR family	Molybdopterin-binding oxidoreductase, [4Fe-4S] cluster binding and molybdopterin cofactor binding site containing	missense_variantMODERATE
7011	NC_000962	231929	G	A	2363.37	82.0	0.99	Nonsyn	gcc	Acc	283G>A	Ala95Thr		fig|83332.12.peg.223	Rv0196		Transcriptional regulator, AcrR family	Transcriptional regulator, LuxR family	Molybdopterin-binding oxidoreductase, [4Fe-4S] cluster binding and molybdopterin cofactor binding site containing	missense_variantMODERATE
7739	NC_000962	231929	G	A	2632.13	85.0	0.99	Nonsyn	gcc	Acc	283G>A	Ala95Thr		fig|83332.12.peg.223	Rv0196		Transcriptional regulator, AcrR family	Transcriptional regulator, LuxR family	Molybdopterin-binding oxidoreductase, [4Fe-4S] cluster binding and molybdopterin cofactor binding site containing	missense_variantMODERATE
58	NC_000962	231929	G	A	307537	11.0	1.00	Nonsyn	gcc	Acc	283G>A	Ala95Thr		fig|83332.12.peg.223	Rv0196		Transcriptional regulator, AcrR family	Transcriptional regulator, LuxR family	Molybdopterin-binding oxidoreductase, [4Fe-4S] cluster binding and molybdopterin cofactor binding site containing	missense_variantMODERATE
64	NC_000962	231929	G	A	1069.94	37.0	0.97	Nonsyn	gcc	Acc	283G>A	Ala95Thr		fig|83332.12.peg.223	Rv0196		Transcriptional regulator, AcrR family	Transcriptional regulator, LuxR family	Molybdopterin-binding oxidoreductase, [4Fe-4S] cluster binding and molybdopterin cofactor binding site containing	missense_variantMODERATE
MP2	NC_000962	231929	G	A	7143.03	211.0	1.00	Nonsyn	gcc	Acc	283G>A	Ala95Thr		fig|83332.12.peg.223	Rv0196		Transcriptional regulator, AcrR family	Transcriptional regulator, LuxR family	Molybdopterin-binding oxidoreductase, [4Fe-4S] cluster binding and molybdopterin cofactor binding site containing	missense_variantMODERATE
MP1	NC_000962	231929	G	A	7995.18	240.0	1.00	Nonsyn	gcc	Acc	283G>A	Ala95Thr		fig|83332.12.peg.223	Rv0196		Transcriptional regulator, AcrR family	Transcriptional regulator, LuxR family	Molybdopterin-binding oxidoreductase, [4Fe-4S] cluster binding and molybdopterin cofactor binding site containing	missense_variantMODERATE
54	NC_000962	231929	G	A	707075	27.0	1.00	Nonsyn	gcc	Acc	283G>A	Ala95Thr		fig|83332.12.peg.223	Rv0196		Transcriptional regulator, AcrR family	Transcriptional regulator, LuxR family	Molybdopterin-binding oxidoreductase, [4Fe-4S] cluster binding and molybdopterin cofactor binding site containing	missense_variantMODERATE
G01222	NC_000962	232544	ACGGCGGCGGCGGA	ACGGCGGCGGCGGCGGA	536291	20.0	0.87	Insertion	tacggcggcggcggacag	tACGGCGGCGGCGGCGGAcag	330_331insCGG	Gly110_Gln111insGlyGly		fig|83332.12.peg.224	Rv0197		Molybdopterin-binding oxidoreductase, [4Fe-4S] cluster binding and molybdopterin cofactor binding site containing	Transcriptional regulator, AcrR family	Metallopeptidase	disruptive_inframe_insertionMODERATE
G01491	NC_000962	232544	ACGGCGGCGGCGGA	ACGGCGGCGGCGGCGGCGGA	2827.77	98.0	0.92	Insertion	tacggcggcggcggacagggc	tACGGCGGCGGCGGCGGCGGAcagggc	330_331insCGGCGG	Gly110_Gln111insGlyGlyGly		fig|83332.12.peg.224	Rv0197		Molybdopterin-binding oxidoreductase, [4Fe-4S] cluster binding and molybdopterin cofactor binding site containing	Transcriptional regulator, AcrR family	Metallopeptidase	disruptive_inframe_insertionMODERATE
G01492	NC_000962	232544	ACGGCGGCGGCGGA	ACGGCGGCGGCGGCGGA	8094.73	265.0	0.92	Insertion	tacggcggcggcggacag	tACGGCGGCGGCGGCGGAcag	330_331insCGG	Gly110_Gln111insGlyGly		fig|83332.12.peg.224	Rv0197		Molybdopterin-binding oxidoreductase, [4Fe-4S] cluster binding and molybdopterin cofactor binding site containing	Transcriptional regulator, AcrR family	Metallopeptidase	disruptive_inframe_insertionMODERATE
G01498	NC_000962	232544	ACGGCGGCGGCGGA	ACGGCGGCGGCGGCGGCGGA	1163.78	37.0	0.95	Insertion	tacggcggcggcggacagggc	tACGGCGGCGGCGGCGGCGGAcagggc	330_331insCGGCGG	Gly110_Gln111insGlyGlyGly		fig|83332.12.peg.224	Rv0197		Molybdopterin-binding oxidoreductase, [4Fe-4S] cluster binding and molybdopterin cofactor binding site containing	Transcriptional regulator, AcrR family	Metallopeptidase	disruptive_inframe_insertionMODERATE
7011	NC_000962	232544	ACGGCGGCGGCGGA	ACGGCGGCGGCGGCGGA	864044	31.0	0.86	Insertion	tacggcggcggcggacag	tACGGCGGCGGCGGCGGAcag	330_331insCGG	Gly110_Gln111insGlyGly		fig|83332.12.peg.224	Rv0197		Molybdopterin-binding oxidoreductase, [4Fe-4S] cluster binding and molybdopterin cofactor binding site containing	Transcriptional regulator, AcrR family	Metallopeptidase	disruptive_inframe_insertionMODERATE
7739	NC_000962	232544	ACGGCGGCGGCGGA	ACGGCGGCGGCGGCGGA	858102	32.0	0.78	Insertion	tacggcggcggcggacag	tACGGCGGCGGCGGCGGAcag	330_331insCGG	Gly110_Gln111insGlyGly		fig|83332.12.peg.224	Rv0197		Molybdopterin-binding oxidoreductase, [4Fe-4S] cluster binding and molybdopterin cofactor binding site containing	Transcriptional regulator, AcrR family	Metallopeptidase	disruptive_inframe_insertionMODERATE
58	NC_000962	232544	ACGGCGGCGGCGGA	ACGGCGGCGGCGGCGGA	2574.02	86.0	0.87	Insertion	tacggcggcggcggacag	tACGGCGGCGGCGGCGGAcag	330_331insCGG	Gly110_Gln111insGlyGly		fig|83332.12.peg.224	Rv0197		Molybdopterin-binding oxidoreductase, [4Fe-4S] cluster binding and molybdopterin cofactor binding site containing	Transcriptional regulator, AcrR family	Metallopeptidase	disruptive_inframe_insertionMODERATE
64	NC_000962	232544	ACGGCGGCGGCGGA	ACGGCGGCGGCGGCGGA	1447.15	54.0	0.64	Insertion	tacggcggcggcggacag	tACGGCGGCGGCGGCGGAcag	330_331insCGG	Gly110_Gln111insGlyGly		fig|83332.12.peg.224	Rv0197		Molybdopterin-binding oxidoreductase, [4Fe-4S] cluster binding and molybdopterin cofactor binding site containing	Transcriptional regulator, AcrR family	Metallopeptidase	disruptive_inframe_insertionMODERATE
MP2	NC_000962	232544	ACGGCGGCGGCGGA	ACGGCGGCGGCGGCGGA	4203.95	134.0	0.92	Insertion	tacggcggcggcggacag	tACGGCGGCGGCGGCGGAcag	330_331insCGG	Gly110_Gln111insGlyGly		fig|83332.12.peg.224	Rv0197		Molybdopterin-binding oxidoreductase, [4Fe-4S] cluster binding and molybdopterin cofactor binding site containing	Transcriptional regulator, AcrR family	Metallopeptidase	disruptive_inframe_insertionMODERATE
MP1	NC_000962	232544	ACGGCGGCGGCGGA	ACGGCGGCGGCGGCGGA	4609.97	146.0	0.95	Insertion	tacggcggcggcggacag	tACGGCGGCGGCGGCGGAcag	330_331insCGG	Gly110_Gln111insGlyGly		fig|83332.12.peg.224	Rv0197		Molybdopterin-binding oxidoreductase, [4Fe-4S] cluster binding and molybdopterin cofactor binding site containing	Transcriptional regulator, AcrR family	Metallopeptidase	disruptive_inframe_insertionMODERATE
54	NC_000962	232544	ACGGCGGCGGCGGA	ACGGCGGCGGCGGCGGA	4983.29	162.0	0.85	Insertion	tacggcggcggcggacag	tACGGCGGCGGCGGCGGAcag	330_331insCGG	Gly110_Gln111insGlyGly		fig|83332.12.peg.224	Rv0197		Molybdopterin-binding oxidoreductase, [4Fe-4S] cluster binding and molybdopterin cofactor binding site containing	Transcriptional regulator, AcrR family	Metallopeptidase	disruptive_inframe_insertionMODERATE
G01222	NC_000962	233358	A	C	440245	14.0	1.00	Synon	gta	gtC	1131A>C	Val377Val		fig|83332.12.peg.224	Rv0197		Molybdopterin-binding oxidoreductase, [4Fe-4S] cluster binding and molybdopterin cofactor binding site containing	Transcriptional regulator, AcrR family	Metallopeptidase	synonymous_variantLOW
G01491	NC_000962	233358	A	C	5889.89	182.0	1.00	Synon	gta	gtC	1131A>C	Val377Val		fig|83332.12.peg.224	Rv0197		Molybdopterin-binding oxidoreductase, [4Fe-4S] cluster binding and molybdopterin cofactor binding site containing	Transcriptional regulator, AcrR family	Metallopeptidase	synonymous_variantLOW
G01492	NC_000962	233358	A	C	12402.1	405.0	0.99	Synon	gta	gtC	1131A>C	Val377Val		fig|83332.12.peg.224	Rv0197		Molybdopterin-binding oxidoreductase, [4Fe-4S] cluster binding and molybdopterin cofactor binding site containing	Transcriptional regulator, AcrR family	Metallopeptidase	synonymous_variantLOW
G01498	NC_000962	233358	A	C	2593.88	87.0	1.00	Synon	gta	gtC	1131A>C	Val377Val		fig|83332.12.peg.224	Rv0197		Molybdopterin-binding oxidoreductase, [4Fe-4S] cluster binding and molybdopterin cofactor binding site containing	Transcriptional regulator, AcrR family	Metallopeptidase	synonymous_variantLOW
7011	NC_000962	233358	A	C	2138.97	72.0	0.97	Synon	gta	gtC	1131A>C	Val377Val		fig|83332.12.peg.224	Rv0197		Molybdopterin-binding oxidoreductase, [4Fe-4S] cluster binding and molybdopterin cofactor binding site containing	Transcriptional regulator, AcrR family	Metallopeptidase	synonymous_variantLOW
7739	NC_000962	233358	A	C	2554.93	81.0	1.00	Synon	gta	gtC	1131A>C	Val377Val		fig|83332.12.peg.224	Rv0197		Molybdopterin-binding oxidoreductase, [4Fe-4S] cluster binding and molybdopterin cofactor binding site containing	Transcriptional regulator, AcrR family	Metallopeptidase	synonymous_variantLOW
58	NC_000962	233358	A	C	4903.52	154.0	0.99	Synon	gta	gtC	1131A>C	Val377Val		fig|83332.12.peg.224	Rv0197		Molybdopterin-binding oxidoreductase, [4Fe-4S] cluster binding and molybdopterin cofactor binding site containing	Transcriptional regulator, AcrR family	Metallopeptidase	synonymous_variantLOW
64	NC_000962	233358	A	C	5650.01	172.0	0.98	Synon	gta	gtC	1131A>C	Val377Val		fig|83332.12.peg.224	Rv0197		Molybdopterin-binding oxidoreductase, [4Fe-4S] cluster binding and molybdopterin cofactor binding site containing	Transcriptional regulator, AcrR family	Metallopeptidase	synonymous_variantLOW
MP2	NC_000962	233358	A	C	6932.32	202.0	1.00	Synon	gta	gtC	1131A>C	Val377Val		fig|83332.12.peg.224	Rv0197		Molybdopterin-binding oxidoreductase, [4Fe-4S] cluster binding and molybdopterin cofactor binding site containing	Transcriptional regulator, AcrR family	Metallopeptidase	synonymous_variantLOW
MP1	NC_000962	233358	A	C	5592.52	168.0	1.00	Synon	gta	gtC	1131A>C	Val377Val		fig|83332.12.peg.224	Rv0197		Molybdopterin-binding oxidoreductase, [4Fe-4S] cluster binding and molybdopterin cofactor binding site containing	Transcriptional regulator, AcrR family	Metallopeptidase	synonymous_variantLOW
54	NC_000962	233358	A	C	4918.3	156.0	0.98	Synon	gta	gtC	1131A>C	Val377Val		fig|83332.12.peg.224	Rv0197		Molybdopterin-binding oxidoreductase, [4Fe-4S] cluster binding and molybdopterin cofactor binding site containing	Transcriptional regulator, AcrR family	Metallopeptidase	synonymous_variantLOW
G01222	NC_000962	233364	G	C	443443	15.0	1.00	Nonsyn	agg	agC	1137G>C	Arg379Ser		fig|83332.12.peg.224	Rv0197		Molybdopterin-binding oxidoreductase, [4Fe-4S] cluster binding and molybdopterin cofactor binding site containing	Transcriptional regulator, AcrR family	Metallopeptidase	missense_variantMODERATE
G01491	NC_000962	233364	G	C	5907.17	183.0	1.00	Nonsyn	agg	agC	1137G>C	Arg379Ser		fig|83332.12.peg.224	Rv0197		Molybdopterin-binding oxidoreductase, [4Fe-4S] cluster binding and molybdopterin cofactor binding site containing	Transcriptional regulator, AcrR family	Metallopeptidase	missense_variantMODERATE
G01492	NC_000962	233364	G	C	12540.0	403.0	0.99	Nonsyn	agg	agC	1137G>C	Arg379Ser		fig|83332.12.peg.224	Rv0197		Molybdopterin-binding oxidoreductase, [4Fe-4S] cluster binding and molybdopterin cofactor binding site containing	Transcriptional regulator, AcrR family	Metallopeptidase	missense_variantMODERATE
G01498	NC_000962	233364	G	C	2703.76	88.0	1.00	Nonsyn	agg	agC	1137G>C	Arg379Ser		fig|83332.12.peg.224	Rv0197		Molybdopterin-binding oxidoreductase, [4Fe-4S] cluster binding and molybdopterin cofactor binding site containing	Transcriptional regulator, AcrR family	Metallopeptidase	missense_variantMODERATE
7011	NC_000962	233364	G	C	1819.61	62.0	0.95	Nonsyn	agg	agC	1137G>C	Arg379Ser		fig|83332.12.peg.224	Rv0197		Molybdopterin-binding oxidoreductase, [4Fe-4S] cluster binding and molybdopterin cofactor binding site containing	Transcriptional regulator, AcrR family	Metallopeptidase	missense_variantMODERATE
7739	NC_000962	233364	G	C	2525.41	84.0	0.98	Nonsyn	agg	agC	1137G>C	Arg379Ser		fig|83332.12.peg.224	Rv0197		Molybdopterin-binding oxidoreductase, [4Fe-4S] cluster binding and molybdopterin cofactor binding site containing	Transcriptional regulator, AcrR family	Metallopeptidase	missense_variantMODERATE
58	NC_000962	233364	G	C	4404.69	142.0	0.99	Nonsyn	agg	agC	1137G>C	Arg379Ser		fig|83332.12.peg.224	Rv0197		Molybdopterin-binding oxidoreductase, [4Fe-4S] cluster binding and molybdopterin cofactor binding site containing	Transcriptional regulator, AcrR family	Metallopeptidase	missense_variantMODERATE
64	NC_000962	233364	G	C	4794.22	147.0	0.99	Nonsyn	agg	agC	1137G>C	Arg379Ser		fig|83332.12.peg.224	Rv0197		Molybdopterin-binding oxidoreductase, [4Fe-4S] cluster binding and molybdopterin cofactor binding site containing	Transcriptional regulator, AcrR family	Metallopeptidase	missense_variantMODERATE
MP2	NC_000962	233364	G	C	6783.39	197.0	1.00	Nonsyn	agg	agC	1137G>C	Arg379Ser		fig|83332.12.peg.224	Rv0197		Molybdopterin-binding oxidoreductase, [4Fe-4S] cluster binding and molybdopterin cofactor binding site containing	Transcriptional regulator, AcrR family	Metallopeptidase	missense_variantMODERATE
MP1	NC_000962	233364	G	C	5464.83	159.0	1.00	Nonsyn	agg	agC	1137G>C	Arg379Ser		fig|83332.12.peg.224	Rv0197		Molybdopterin-binding oxidoreductase, [4Fe-4S] cluster binding and molybdopterin cofactor binding site containing	Transcriptional regulator, AcrR family	Metallopeptidase	missense_variantMODERATE
54	NC_000962	233364	G	C	4395.69	139.0	0.99	Nonsyn	agg	agC	1137G>C	Arg379Ser		fig|83332.12.peg.224	Rv0197		Molybdopterin-binding oxidoreductase, [4Fe-4S] cluster binding and molybdopterin cofactor binding site containing	Transcriptional regulator, AcrR family	Metallopeptidase	missense_variantMODERATE
G01222	NC_000962	234477	T	G	977348	30.0	1.00	Nonsyn	tat	taG	2250T>G	Tyr750*		fig|83332.12.peg.224	Rv0197		Molybdopterin-binding oxidoreductase, [4Fe-4S] cluster binding and molybdopterin cofactor binding site containing	Transcriptional regulator, AcrR family	Metallopeptidase	stop_gainedHIGH
G01491	NC_000962	234477	T	G	4339.6	142.0	0.99	Nonsyn	tat	taG	2250T>G	Tyr750*		fig|83332.12.peg.224	Rv0197		Molybdopterin-binding oxidoreductase, [4Fe-4S] cluster binding and molybdopterin cofactor binding site containing	Transcriptional regulator, AcrR family	Metallopeptidase	stop_gainedHIGH
G01492	NC_000962	234477	T	G	8396.01	272.0	0.97	Nonsyn	tat	taG	2250T>G	Tyr750*		fig|83332.12.peg.224	Rv0197		Molybdopterin-binding oxidoreductase, [4Fe-4S] cluster binding and molybdopterin cofactor binding site containing	Transcriptional regulator, AcrR family	Metallopeptidase	stop_gainedHIGH
G01498	NC_000962	234477	T	G	2360.19	80.0	0.99	Nonsyn	tat	taG	2250T>G	Tyr750*		fig|83332.12.peg.224	Rv0197		Molybdopterin-binding oxidoreductase, [4Fe-4S] cluster binding and molybdopterin cofactor binding site containing	Transcriptional regulator, AcrR family	Metallopeptidase	stop_gainedHIGH
7011	NC_000962	234477	T	G	555525	26.0	1.00	Nonsyn	tat	taG	2250T>G	Tyr750*		fig|83332.12.peg.224	Rv0197		Molybdopterin-binding oxidoreductase, [4Fe-4S] cluster binding and molybdopterin cofactor binding site containing	Transcriptional regulator, AcrR family	Metallopeptidase	stop_gainedHIGH
7739	NC_000962	234477	T	G	443.39	22.0	1.00	Nonsyn	tat	taG	2250T>G	Tyr750*		fig|83332.12.peg.224	Rv0197		Molybdopterin-binding oxidoreductase, [4Fe-4S] cluster binding and molybdopterin cofactor binding site containing	Transcriptional regulator, AcrR family	Metallopeptidase	stop_gainedHIGH
58	NC_000962	234477	T	G	2951.99	125.0	0.78	Nonsyn	tat	taG	2250T>G	Tyr750*		fig|83332.12.peg.224	Rv0197		Molybdopterin-binding oxidoreductase, [4Fe-4S] cluster binding and molybdopterin cofactor binding site containing	Transcriptional regulator, AcrR family	Metallopeptidase	stop_gainedHIGH
64	NC_000962	234477	T	G	1675.84	83.0	0.66	Nonsyn	tat	taG	2250T>G	Tyr750*		fig|83332.12.peg.224	Rv0197		Molybdopterin-binding oxidoreductase, [4Fe-4S] cluster binding and molybdopterin cofactor binding site containing	Transcriptional regulator, AcrR family	Metallopeptidase	stop_gainedHIGH
MP2	NC_000962	234477	T	G	2907.79	86.0	1.00	Nonsyn	tat	taG	2250T>G	Tyr750*		fig|83332.12.peg.224	Rv0197		Molybdopterin-binding oxidoreductase, [4Fe-4S] cluster binding and molybdopterin cofactor binding site containing	Transcriptional regulator, AcrR family	Metallopeptidase	stop_gainedHIGH
MP1	NC_000962	234477	T	G	2649.67	78.0	1.00	Nonsyn	tat	taG	2250T>G	Tyr750*		fig|83332.12.peg.224	Rv0197		Molybdopterin-binding oxidoreductase, [4Fe-4S] cluster binding and molybdopterin cofactor binding site containing	Transcriptional regulator, AcrR family	Metallopeptidase	stop_gainedHIGH
54	NC_000962	234477	T	G	5096.92	195.0	0.81	Nonsyn	tat	taG	2250T>G	Tyr750*		fig|83332.12.peg.224	Rv0197		Molybdopterin-binding oxidoreductase, [4Fe-4S] cluster binding and molybdopterin cofactor binding site containing	Transcriptional regulator, AcrR family	Metallopeptidase	stop_gainedHIGH
G01222	NC_000962	234496	CC	CGTC	1050.93	33.0	1.00	Insertion	cctgct	CGTCtgct	2270_2271insGT	Pro757_Ala758fs	yes	fig|83332.12.peg.224	Rv0197		Molybdopterin-binding oxidoreductase, [4Fe-4S] cluster binding and molybdopterin cofactor binding site containing	Transcriptional regulator, AcrR family	Metallopeptidase	frameshift_variantHIGH
G01491	NC_000962	234496	CC	CGTC	3955.18	129.0	0.97	Insertion	cctgct	CGTCtgct	2270_2271insGT	Pro757_Ala758fs	yes	fig|83332.12.peg.224	Rv0197		Molybdopterin-binding oxidoreductase, [4Fe-4S] cluster binding and molybdopterin cofactor binding site containing	Transcriptional regulator, AcrR family	Metallopeptidase	frameshift_variantHIGH
G01492	NC_000962	234496	CC	CGTC	8385.47	271.0	0.96	Insertion	cctgct	CGTCtgct	2270_2271insGT	Pro757_Ala758fs	yes	fig|83332.12.peg.224	Rv0197		Molybdopterin-binding oxidoreductase, [4Fe-4S] cluster binding and molybdopterin cofactor binding site containing	Transcriptional regulator, AcrR family	Metallopeptidase	frameshift_variantHIGH
G01498	NC_000962	234496	CC	CGTC	2371.67	81.0	0.95	Insertion	cctgct	CGTCtgct	2270_2271insGT	Pro757_Ala758fs	yes	fig|83332.12.peg.224	Rv0197		Molybdopterin-binding oxidoreductase, [4Fe-4S] cluster binding and molybdopterin cofactor binding site containing	Transcriptional regulator, AcrR family	Metallopeptidase	frameshift_variantHIGH
7011	NC_000962	234496	CC	CGTC	818055	38.0	1.00	Insertion	cctgct	CGTCtgct	2270_2271insGT	Pro757_Ala758fs	yes	fig|83332.12.peg.224	Rv0197		Molybdopterin-binding oxidoreductase, [4Fe-4S] cluster binding and molybdopterin cofactor binding site containing	Transcriptional regulator, AcrR family	Metallopeptidase	frameshift_variantHIGH
7739	NC_000962	234496	CC	CGTC	798298	34.0	0.97	Insertion	cctgct	CGTCtgct	2270_2271insGT	Pro757_Ala758fs	yes	fig|83332.12.peg.224	Rv0197		Molybdopterin-binding oxidoreductase, [4Fe-4S] cluster binding and molybdopterin cofactor binding site containing	Transcriptional regulator, AcrR family	Metallopeptidase	frameshift_variantHIGH
58	NC_000962	234496	CC	CGTC	6133.17	209.0	0.98	Insertion	cctgct	CGTCtgct	2270_2271insGT	Pro757_Ala758fs	yes	fig|83332.12.peg.224	Rv0197		Molybdopterin-binding oxidoreductase, [4Fe-4S] cluster binding and molybdopterin cofactor binding site containing	Transcriptional regulator, AcrR family	Metallopeptidase	frameshift_variantHIGH
64	NC_000962	234496	CC	CGTC	3722.27	144.0	0.95	Insertion	cctgct	CGTCtgct	2270_2271insGT	Pro757_Ala758fs	yes	fig|83332.12.peg.224	Rv0197		Molybdopterin-binding oxidoreductase, [4Fe-4S] cluster binding and molybdopterin cofactor binding site containing	Transcriptional regulator, AcrR family	Metallopeptidase	frameshift_variantHIGH
MP2	NC_000962	234496	CC	CGTC	2932.56	88.0	0.99	Insertion	cctgct	CGTCtgct	2270_2271insGT	Pro757_Ala758fs	yes	fig|83332.12.peg.224	Rv0197		Molybdopterin-binding oxidoreductase, [4Fe-4S] cluster binding and molybdopterin cofactor binding site containing	Transcriptional regulator, AcrR family	Metallopeptidase	frameshift_variantHIGH
MP1	NC_000962	234496	CC	CGTC	2405.45	75.0	0.94	Insertion	cctgct	CGTCtgct	2270_2271insGT	Pro757_Ala758fs	yes	fig|83332.12.peg.224	Rv0197		Molybdopterin-binding oxidoreductase, [4Fe-4S] cluster binding and molybdopterin cofactor binding site containing	Transcriptional regulator, AcrR family	Metallopeptidase	frameshift_variantHIGH
54	NC_000962	234496	CC	CGTC	7154.13	256.0	0.97	Insertion	cctgct	CGTCtgct	2270_2271insGT	Pro757_Ala758fs	yes	fig|83332.12.peg.224	Rv0197		Molybdopterin-binding oxidoreductase, [4Fe-4S] cluster binding and molybdopterin cofactor binding site containing	Transcriptional regulator, AcrR family	Metallopeptidase	frameshift_variantHIGH
G01222	NC_000962	242299	C	G	558716	22.0	0.96	Nonsyn	gtg	Ctg	802G>C	Val268Leu		fig|83332.12.peg.231	Rv0204c		FIG01121868: Possible membrane protein, Rv0204c	Mycobacterial hemophore asspociated with MmpL11/MmpL3 transport system	FIG01121868: Possible membrane protein, Rv0205	missense_variantMODERATE
G01491	NC_000962	242299	C	G	5133.43	163.0	0.99	Nonsyn	gtg	Ctg	802G>C	Val268Leu		fig|83332.12.peg.231	Rv0204c		FIG01121868: Possible membrane protein, Rv0204c	Mycobacterial hemophore asspociated with MmpL11/MmpL3 transport system	FIG01121868: Possible membrane protein, Rv0205	missense_variantMODERATE
G01492	NC_000962	242299	C	G	10461.6	347.0	0.99	Nonsyn	gtg	Ctg	802G>C	Val268Leu		fig|83332.12.peg.231	Rv0204c		FIG01121868: Possible membrane protein, Rv0204c	Mycobacterial hemophore asspociated with MmpL11/MmpL3 transport system	FIG01121868: Possible membrane protein, Rv0205	missense_variantMODERATE
G01498	NC_000962	242299	C	G	2350.24	77.0	0.99	Nonsyn	gtg	Ctg	802G>C	Val268Leu		fig|83332.12.peg.231	Rv0204c		FIG01121868: Possible membrane protein, Rv0204c	Mycobacterial hemophore asspociated with MmpL11/MmpL3 transport system	FIG01121868: Possible membrane protein, Rv0205	missense_variantMODERATE
7011	NC_000962	242299	C	G	2475.65	82.0	1.00	Nonsyn	gtg	Ctg	802G>C	Val268Leu		fig|83332.12.peg.231	Rv0204c		FIG01121868: Possible membrane protein, Rv0204c	Mycobacterial hemophore asspociated with MmpL11/MmpL3 transport system	FIG01121868: Possible membrane protein, Rv0205	missense_variantLOW
7739	NC_000962	242299	C	G	2341.68	79.0	1.00	Nonsyn	gtg	Ctg	802G>C	Val268Leu		fig|83332.12.peg.231	Rv0204c		FIG01121868: Possible membrane protein, Rv0204c	Mycobacterial hemophore asspociated with MmpL11/MmpL3 transport system	FIG01121868: Possible membrane protein, Rv0205	missense_variantLOW
58	NC_000962	242299	C	G	678785	21.0	1.00	Nonsyn	gtg	Ctg	802G>C	Val268Leu		fig|83332.12.peg.231	Rv0204c		FIG01121868: Possible membrane protein, Rv0204c	Mycobacterial hemophore asspociated with MmpL11/MmpL3 transport system	FIG01121868: Possible membrane protein, Rv0205	missense_variantMODERATE
64	NC_000962	242299	C	G	927039	30.0	1.00	Nonsyn	gtg	Ctg	802G>C	Val268Leu		fig|83332.12.peg.231	Rv0204c		FIG01121868: Possible membrane protein, Rv0204c	Mycobacterial hemophore asspociated with MmpL11/MmpL3 transport system	FIG01121868: Possible membrane protein, Rv0205	missense_variantMODERATE
MP2	NC_000962	242299	C	G	5262.14	156.0	1.00	Nonsyn	gtg	Ctg	802G>C	Val268Leu		fig|83332.12.peg.231	Rv0204c		FIG01121868: Possible membrane protein, Rv0204c	Mycobacterial hemophore asspociated with MmpL11/MmpL3 transport system	FIG01121868: Possible membrane protein, Rv0205	missense_variantLOW
MP1	NC_000962	242299	C	G	5545.72	166.0	0.99	Nonsyn	gtg	Ctg	802G>C	Val268Leu		fig|83332.12.peg.231	Rv0204c		FIG01121868: Possible membrane protein, Rv0204c	Mycobacterial hemophore asspociated with MmpL11/MmpL3 transport system	FIG01121868: Possible membrane protein, Rv0205	missense_variantMODERATE
54	NC_000962	242299	C	G	7511.83	246.0	0.99	Nonsyn	gtg	Ctg	802G>C	Val268Leu		fig|83332.12.peg.231	Rv0204c		FIG01121868: Possible membrane protein, Rv0204c	Mycobacterial hemophore asspociated with MmpL11/MmpL3 transport system	FIG01121868: Possible membrane protein, Rv0205	missense_variantMODERATE
G01222	NC_000962	243598	A	G	530429	19.0	1.00	Nonsyn	cac	cGc	215A>G	His72Arg		fig|83332.12.peg.232	Rv0205		FIG01121868: Possible membrane protein, Rv0205	FIG01121868: Possible membrane protein, Rv0204c	Transmembrane heme transport protein MmpL3	missense_variantMODERATE
G01491	NC_000962	243598	A	G	5988.91	188.0	1.00	Nonsyn	cac	cGc	215A>G	His72Arg		fig|83332.12.peg.232	Rv0205		FIG01121868: Possible membrane protein, Rv0205	FIG01121868: Possible membrane protein, Rv0204c	Transmembrane heme transport protein MmpL3	missense_variantMODERATE
G01492	NC_000962	243598	A	G	10901.6	349.0	1.00	Nonsyn	cac	cGc	215A>G	His72Arg		fig|83332.12.peg.232	Rv0205		FIG01121868: Possible membrane protein, Rv0205	FIG01121868: Possible membrane protein, Rv0204c	Transmembrane heme transport protein MmpL3	missense_variantMODERATE
G01498	NC_000962	243598	A	G	2597.52	91.0	0.96	Nonsyn	cac	cGc	215A>G	His72Arg		fig|83332.12.peg.232	Rv0205		FIG01121868: Possible membrane protein, Rv0205	FIG01121868: Possible membrane protein, Rv0204c	Transmembrane heme transport protein MmpL3	missense_variantMODERATE
7011	NC_000962	243598	A	G	2787.06	95.0	0.99	Nonsyn	cac	cGc	215A>G	His72Arg		fig|83332.12.peg.232	Rv0205		FIG01121868: Possible membrane protein, Rv0205	FIG01121868: Possible membrane protein, Rv0204c	Transmembrane heme transport protein MmpL3	missense_variantMODERATE
7739	NC_000962	243598	A	G	2289.81	78.0	1.00	Nonsyn	cac	cGc	215A>G	His72Arg		fig|83332.12.peg.232	Rv0205		FIG01121868: Possible membrane protein, Rv0205	FIG01121868: Possible membrane protein, Rv0204c	Transmembrane heme transport protein MmpL3	missense_variantMODERATE
58	NC_000962	243598	A	G	1219.66	41.0	1.00	Nonsyn	cac	cGc	215A>G	His72Arg		fig|83332.12.peg.232	Rv0205		FIG01121868: Possible membrane protein, Rv0205	FIG01121868: Possible membrane protein, Rv0204c	Transmembrane heme transport protein MmpL3	missense_variantMODERATE
64	NC_000962	243598	A	G	1702.1	57.0	0.92	Nonsyn	cac	cGc	215A>G	His72Arg		fig|83332.12.peg.232	Rv0205		FIG01121868: Possible membrane protein, Rv0205	FIG01121868: Possible membrane protein, Rv0204c	Transmembrane heme transport protein MmpL3	missense_variantMODERATE
MP2	NC_000962	243598	A	G	6978.36	213.0	1.00	Nonsyn	cac	cGc	215A>G	His72Arg		fig|83332.12.peg.232	Rv0205		FIG01121868: Possible membrane protein, Rv0205	FIG01121868: Possible membrane protein, Rv0204c	Transmembrane heme transport protein MmpL3	missense_variantMODERATE
MP1	NC_000962	243598	A	G	7321.32	219.0	1.00	Nonsyn	cac	cGc	215A>G	His72Arg		fig|83332.12.peg.232	Rv0205		FIG01121868: Possible membrane protein, Rv0205	FIG01121868: Possible membrane protein, Rv0204c	Transmembrane heme transport protein MmpL3	missense_variantMODERATE
54	NC_000962	243598	A	G	1590.79	50.0	1.00	Nonsyn	cac	cGc	215A>G	His72Arg		fig|83332.12.peg.232	Rv0205		FIG01121868: Possible membrane protein, Rv0205	FIG01121868: Possible membrane protein, Rv0204c	Transmembrane heme transport protein MmpL3	missense_variantMODERATE
G01222	NC_000962	245921	G	C	1286.3	40.0	1.00	Nonsyn	gac	gaG	1398C>G	Asp466Glu		fig|83332.12.peg.233	Rv0206c	mmpL3	Transmembrane heme transport protein MmpL3	FIG01121868: Possible membrane protein, Rv0205	FIG00820733: hypothetical protein, Rv0207c	missense_variantMODIFIER
G01491	NC_000962	245921	G	C	4008.03	127.0	0.98	Nonsyn	gac	gaG	1398C>G	Asp466Glu		fig|83332.12.peg.233	Rv0206c	mmpL3	Transmembrane heme transport protein MmpL3	FIG01121868: Possible membrane protein, Rv0205	FIG00820733: hypothetical protein, Rv0207c	missense_variantMODERATE
G01492	NC_000962	245921	G	C	9536.92	312.0	0.97	Nonsyn	gac	gaG	1398C>G	Asp466Glu		fig|83332.12.peg.233	Rv0206c	mmpL3	Transmembrane heme transport protein MmpL3	FIG01121868: Possible membrane protein, Rv0205	FIG00820733: hypothetical protein, Rv0207c	missense_variantMODERATE
G01498	NC_000962	245921	G	C	1314.86	44.0	1.00	Nonsyn	gac	gaG	1398C>G	Asp466Glu		fig|83332.12.peg.233	Rv0206c	mmpL3	Transmembrane heme transport protein MmpL3	FIG01121868: Possible membrane protein, Rv0205	FIG00820733: hypothetical protein, Rv0207c	missense_variantMODERATE
7011	NC_000962	245921	G	C	3193.63	96.0	1.00	Nonsyn	gac	gaG	1398C>G	Asp466Glu		fig|83332.12.peg.233	Rv0206c	mmpL3	Transmembrane heme transport protein MmpL3	FIG01121868: Possible membrane protein, Rv0205	FIG00820733: hypothetical protein, Rv0207c	missense_variantMODERATE
7739	NC_000962	245921	G	C	2606.36	81.0	1.00	Nonsyn	gac	gaG	1398C>G	Asp466Glu		fig|83332.12.peg.233	Rv0206c	mmpL3	Transmembrane heme transport protein MmpL3	FIG01121868: Possible membrane protein, Rv0205	FIG00820733: hypothetical protein, Rv0207c	missense_variantMODERATE
58	NC_000962	245921	G	C	4551.32	137.0	0.99	Nonsyn	gac	gaG	1398C>G	Asp466Glu		fig|83332.12.peg.233	Rv0206c	mmpL3	Transmembrane heme transport protein MmpL3	FIG01121868: Possible membrane protein, Rv0205	FIG00820733: hypothetical protein, Rv0207c	missense_variantMODERATE
64	NC_000962	245921	G	C	5655.79	175.0	0.99	Nonsyn	gac	gaG	1398C>G	Asp466Glu		fig|83332.12.peg.233	Rv0206c	mmpL3	Transmembrane heme transport protein MmpL3	FIG01121868: Possible membrane protein, Rv0205	FIG00820733: hypothetical protein, Rv0207c	missense_variantMODIFIER
MP2	NC_000962	245921	G	C	8500.49	252.0	1.00	Nonsyn	gac	gaG	1398C>G	Asp466Glu		fig|83332.12.peg.233	Rv0206c	mmpL3	Transmembrane heme transport protein MmpL3	FIG01121868: Possible membrane protein, Rv0205	FIG00820733: hypothetical protein, Rv0207c	missense_variantMODIFIER
MP1	NC_000962	245921	G	C	9526.76	279.0	1.00	Nonsyn	gac	gaG	1398C>G	Asp466Glu		fig|83332.12.peg.233	Rv0206c	mmpL3	Transmembrane heme transport protein MmpL3	FIG01121868: Possible membrane protein, Rv0205	FIG00820733: hypothetical protein, Rv0207c	missense_variantMODIFIER
54	NC_000962	245921	G	C	2210.32	69.0	1.00	Nonsyn	gac	gaG	1398C>G	Asp466Glu		fig|83332.12.peg.233	Rv0206c	mmpL3	Transmembrane heme transport protein MmpL3	FIG01121868: Possible membrane protein, Rv0205	FIG00820733: hypothetical protein, Rv0207c	missense_variantMODERATE
G01222	NC_000962	246169	A	T	533759	17.0	1.00	Nonsyn	ttc	Atc	1150T>A	Phe384Ile		fig|83332.12.peg.233	Rv0206c	mmpL3	Transmembrane heme transport protein MmpL3	FIG01121868: Possible membrane protein, Rv0205	FIG00820733: hypothetical protein, Rv0207c	missense_variantMODERATE
G01491	NC_000962	246169	A	T	4385.21	138.0	1.00	Nonsyn	ttc	Atc	1150T>A	Phe384Ile		fig|83332.12.peg.233	Rv0206c	mmpL3	Transmembrane heme transport protein MmpL3	FIG01121868: Possible membrane protein, Rv0205	FIG00820733: hypothetical protein, Rv0207c	missense_variantMODERATE
G01492	NC_000962	246169	A	T	11258.0	369.0	0.99	Nonsyn	ttc	Atc	1150T>A	Phe384Ile		fig|83332.12.peg.233	Rv0206c	mmpL3	Transmembrane heme transport protein MmpL3	FIG01121868: Possible membrane protein, Rv0205	FIG00820733: hypothetical protein, Rv0207c	missense_variantMODERATE
G01498	NC_000962	246169	A	T	1975.98	62.0	0.98	Nonsyn	ttc	Atc	1150T>A	Phe384Ile		fig|83332.12.peg.233	Rv0206c	mmpL3	Transmembrane heme transport protein MmpL3	FIG01121868: Possible membrane protein, Rv0205	FIG00820733: hypothetical protein, Rv0207c	missense_variantMODERATE
7011	NC_000962	246169	A	T	2752.28	87.0	1.00	Nonsyn	ttc	Atc	1150T>A	Phe384Ile		fig|83332.12.peg.233	Rv0206c	mmpL3	Transmembrane heme transport protein MmpL3	FIG01121868: Possible membrane protein, Rv0205	FIG00820733: hypothetical protein, Rv0207c	missense_variantMODERATE
7739	NC_000962	246169	A	T	2521.69	80.0	1.00	Nonsyn	ttc	Atc	1150T>A	Phe384Ile		fig|83332.12.peg.233	Rv0206c	mmpL3	Transmembrane heme transport protein MmpL3	FIG01121868: Possible membrane protein, Rv0205	FIG00820733: hypothetical protein, Rv0207c	missense_variantMODERATE
58	NC_000962	246169	A	T	1870.3	57.0	0.98	Nonsyn	ttc	Atc	1150T>A	Phe384Ile		fig|83332.12.peg.233	Rv0206c	mmpL3	Transmembrane heme transport protein MmpL3	FIG01121868: Possible membrane protein, Rv0205	FIG00820733: hypothetical protein, Rv0207c	missense_variantMODERATE
64	NC_000962	246169	A	T	3233.76	101.0	0.98	Nonsyn	ttc	Atc	1150T>A	Phe384Ile		fig|83332.12.peg.233	Rv0206c	mmpL3	Transmembrane heme transport protein MmpL3	FIG01121868: Possible membrane protein, Rv0205	FIG00820733: hypothetical protein, Rv0207c	missense_variantMODERATE
MP2	NC_000962	246169	A	T	8076.57	243.0	1.00	Nonsyn	ttc	Atc	1150T>A	Phe384Ile		fig|83332.12.peg.233	Rv0206c	mmpL3	Transmembrane heme transport protein MmpL3	FIG01121868: Possible membrane protein, Rv0205	FIG00820733: hypothetical protein, Rv0207c	missense_variantMODERATE
MP1	NC_000962	246169	A	T	7355.94	219.0	0.99	Nonsyn	ttc	Atc	1150T>A	Phe384Ile		fig|83332.12.peg.233	Rv0206c	mmpL3	Transmembrane heme transport protein MmpL3	FIG01121868: Possible membrane protein, Rv0205	FIG00820733: hypothetical protein, Rv0207c	missense_variantMODERATE
54	NC_000962	246169	A	T	5029.81	163.0	0.95	Nonsyn	ttc	Atc	1150T>A	Phe384Ile		fig|83332.12.peg.233	Rv0206c	mmpL3	Transmembrane heme transport protein MmpL3	FIG01121868: Possible membrane protein, Rv0205	FIG00820733: hypothetical protein, Rv0207c	missense_variantMODERATE
G01222	NC_000962	249522	T	C	1034.5	37.0	1.00	Nonsyn	gtg	gCg	485T>C	Val162Ala		fig|83332.12.peg.236	Rv0209		FIG032248: hypothetical protein	tRNA (guanine(46)-N(7))-methyltransferase (EC 2.1.1.33)	FIG033897: hypothetical protein	missense_variantMODERATE
G01491	NC_000962	249522	T	C	6836.92	217.0	0.99	Nonsyn	gtg	gCg	485T>C	Val162Ala		fig|83332.12.peg.236	Rv0209		FIG032248: hypothetical protein	tRNA (guanine(46)-N(7))-methyltransferase (EC 2.1.1.33)	FIG033897: hypothetical protein	missense_variantMODERATE
G01492	NC_000962	249522	T	C	10701.9	352.0	1.00	Nonsyn	gtg	gCg	485T>C	Val162Ala		fig|83332.12.peg.236	Rv0209		FIG032248: hypothetical protein	tRNA (guanine(46)-N(7))-methyltransferase (EC 2.1.1.33)	FIG033897: hypothetical protein	missense_variantMODERATE
G01498	NC_000962	249522	T	C	2549.48	82.0	0.99	Nonsyn	gtg	gCg	485T>C	Val162Ala		fig|83332.12.peg.236	Rv0209		FIG032248: hypothetical protein	tRNA (guanine(46)-N(7))-methyltransferase (EC 2.1.1.33)	FIG033897: hypothetical protein	missense_variantMODERATE
7011	NC_000962	249522	T	C	2654.06	89.0	1.00	Nonsyn	gtg	gCg	485T>C	Val162Ala		fig|83332.12.peg.236	Rv0209		FIG032248: hypothetical protein	tRNA (guanine(46)-N(7))-methyltransferase (EC 2.1.1.33)	FIG033897: hypothetical protein	missense_variantMODERATE
7739	NC_000962	249522	T	C	3204.08	109.0	1.00	Nonsyn	gtg	gCg	485T>C	Val162Ala		fig|83332.12.peg.236	Rv0209		FIG032248: hypothetical protein	tRNA (guanine(46)-N(7))-methyltransferase (EC 2.1.1.33)	FIG033897: hypothetical protein	missense_variantMODERATE
58	NC_000962	249522	T	C	940845	34.0	1.00	Nonsyn	gtg	gCg	485T>C	Val162Ala		fig|83332.12.peg.236	Rv0209		FIG032248: hypothetical protein	tRNA (guanine(46)-N(7))-methyltransferase (EC 2.1.1.33)	FIG033897: hypothetical protein	missense_variantMODERATE
64	NC_000962	249522	T	C	1183.84	39.0	1.00	Nonsyn	gtg	gCg	485T>C	Val162Ala		fig|83332.12.peg.236	Rv0209		FIG032248: hypothetical protein	tRNA (guanine(46)-N(7))-methyltransferase (EC 2.1.1.33)	FIG033897: hypothetical protein	missense_variantMODERATE
MP2	NC_000962	249522	T	C	5294.85	159.0	1.00	Nonsyn	gtg	gCg	485T>C	Val162Ala		fig|83332.12.peg.236	Rv0209		FIG032248: hypothetical protein	tRNA (guanine(46)-N(7))-methyltransferase (EC 2.1.1.33)	FIG033897: hypothetical protein	missense_variantMODERATE
MP1	NC_000962	249522	T	C	5272.39	158.0	1.00	Nonsyn	gtg	gCg	485T>C	Val162Ala		fig|83332.12.peg.236	Rv0209		FIG032248: hypothetical protein	tRNA (guanine(46)-N(7))-methyltransferase (EC 2.1.1.33)	FIG033897: hypothetical protein	missense_variantMODERATE
54	NC_000962	249522	T	C	447892	16.0	1.00	Nonsyn	gtg	gCg	485T>C	Val162Ala		fig|83332.12.peg.236	Rv0209		FIG032248: hypothetical protein	tRNA (guanine(46)-N(7))-methyltransferase (EC 2.1.1.33)	FIG033897: hypothetical protein	missense_variantMODERATE
G01222	NC_000962	251575	G	A	918338	35.0	1.00	Nonsyn	gcg	Acg	1456G>A	Ala486Thr		fig|83332.12.peg.237	Rv0210		FIG033897: hypothetical protein	FIG032248: hypothetical protein	Phosphoenolpyruvate carboxykinase [GTP] (EC 4.1.1.32)	missense_variantMODERATE
G01491	NC_000962	251575	G	A	5390.53	170.0	1.00	Nonsyn	gcg	Acg	1456G>A	Ala486Thr		fig|83332.12.peg.237	Rv0210		FIG033897: hypothetical protein	FIG032248: hypothetical protein	Phosphoenolpyruvate carboxykinase [GTP] (EC 4.1.1.32)	missense_variantMODERATE
G01492	NC_000962	251575	G	A	10438.3	335.0	0.99	Nonsyn	gcg	Acg	1456G>A	Ala486Thr		fig|83332.12.peg.237	Rv0210		FIG033897: hypothetical protein	FIG032248: hypothetical protein	Phosphoenolpyruvate carboxykinase [GTP] (EC 4.1.1.32)	missense_variantMODERATE
G01498	NC_000962	251575	G	A	3153.88	101.0	0.99	Nonsyn	gcg	Acg	1456G>A	Ala486Thr		fig|83332.12.peg.237	Rv0210		FIG033897: hypothetical protein	FIG032248: hypothetical protein	Phosphoenolpyruvate carboxykinase [GTP] (EC 4.1.1.32)	missense_variantMODERATE
7011	NC_000962	251575	G	A	2598.04	87.0	0.99	Nonsyn	gcg	Acg	1456G>A	Ala486Thr		fig|83332.12.peg.237	Rv0210		FIG033897: hypothetical protein	FIG032248: hypothetical protein	Phosphoenolpyruvate carboxykinase [GTP] (EC 4.1.1.32)	missense_variantMODERATE
7739	NC_000962	251575	G	A	2554.29	86.0	1.00	Nonsyn	gcg	Acg	1456G>A	Ala486Thr		fig|83332.12.peg.237	Rv0210		FIG033897: hypothetical protein	FIG032248: hypothetical protein	Phosphoenolpyruvate carboxykinase [GTP] (EC 4.1.1.32)	missense_variantMODERATE
58	NC_000962	251575	G	A	1173.2	38.0	1.00	Nonsyn	gcg	Acg	1456G>A	Ala486Thr		fig|83332.12.peg.237	Rv0210		FIG033897: hypothetical protein	FIG032248: hypothetical protein	Phosphoenolpyruvate carboxykinase [GTP] (EC 4.1.1.32)	missense_variantMODERATE
64	NC_000962	251575	G	A	763476	26.0	1.00	Nonsyn	gcg	Acg	1456G>A	Ala486Thr		fig|83332.12.peg.237	Rv0210		FIG033897: hypothetical protein	FIG032248: hypothetical protein	Phosphoenolpyruvate carboxykinase [GTP] (EC 4.1.1.32)	missense_variantMODERATE
MP2	NC_000962	251575	G	A	5987.33	176.0	1.00	Nonsyn	gcg	Acg	1456G>A	Ala486Thr		fig|83332.12.peg.237	Rv0210		FIG033897: hypothetical protein	FIG032248: hypothetical protein	Phosphoenolpyruvate carboxykinase [GTP] (EC 4.1.1.32)	missense_variantMODERATE
MP1	NC_000962	251575	G	A	5668.29	165.0	1.00	Nonsyn	gcg	Acg	1456G>A	Ala486Thr		fig|83332.12.peg.237	Rv0210		FIG033897: hypothetical protein	FIG032248: hypothetical protein	Phosphoenolpyruvate carboxykinase [GTP] (EC 4.1.1.32)	missense_variantMODERATE
54	NC_000962	251575	G	A	1373.59	47.0	1.00	Nonsyn	gcg	Acg	1456G>A	Ala486Thr		fig|83332.12.peg.237	Rv0210		FIG033897: hypothetical protein	FIG032248: hypothetical protein	Phosphoenolpyruvate carboxykinase [GTP] (EC 4.1.1.32)	missense_variantMODERATE
G01222	NC_000962	251669	T	C	1281.01	41.0	0.95											FIG033897: hypothetical protein	Phosphoenolpyruvate carboxykinase [GTP] (EC 4.1.1.32)	intergenic_regionMODIFIER
G01491	NC_000962	251669	T	C	5259.62	164.0	1.00											FIG033897: hypothetical protein	Phosphoenolpyruvate carboxykinase [GTP] (EC 4.1.1.32)	intergenic_regionMODIFIER
G01492	NC_000962	251669	T	C	10979.6	352.0	0.99											FIG033897: hypothetical protein	Phosphoenolpyruvate carboxykinase [GTP] (EC 4.1.1.32)	intergenic_regionMODIFIER
G01498	NC_000962	251669	T	C	3711.14	119.0	0.99											FIG033897: hypothetical protein	Phosphoenolpyruvate carboxykinase [GTP] (EC 4.1.1.32)	intergenic_regionMODIFIER
7011	NC_000962	251669	T	C	3425.69	103.0	1.00											FIG033897: hypothetical protein	Phosphoenolpyruvate carboxykinase [GTP] (EC 4.1.1.32)	intergenic_regionMODIFIER
7739	NC_000962	251669	T	C	3483.2	105.0	1.00											FIG033897: hypothetical protein	Phosphoenolpyruvate carboxykinase [GTP] (EC 4.1.1.32)	intergenic_regionMODIFIER
58	NC_000962	251669	T	C	6545.76	199.0	0.98											FIG033897: hypothetical protein	Phosphoenolpyruvate carboxykinase [GTP] (EC 4.1.1.32)	intergenic_regionMODIFIER
64	NC_000962	251669	T	C	4518.79	135.0	0.98											FIG033897: hypothetical protein	Phosphoenolpyruvate carboxykinase [GTP] (EC 4.1.1.32)	intergenic_regionMODIFIER
MP2	NC_000962	251669	T	C	5652.4	165.0	1.00											FIG033897: hypothetical protein	Phosphoenolpyruvate carboxykinase [GTP] (EC 4.1.1.32)	intergenic_regionMODIFIER
MP1	NC_000962	251669	T	C	5805.9	171.0	1.00											FIG033897: hypothetical protein	Phosphoenolpyruvate carboxykinase [GTP] (EC 4.1.1.32)	intergenic_regionMODIFIER
54	NC_000962	251669	T	C	17734.8	526.0	0.98											FIG033897: hypothetical protein	Phosphoenolpyruvate carboxykinase [GTP] (EC 4.1.1.32)	intergenic_regionLOW
G01222	NC_000962	256182	G	C	1160.44	37.0	1.00	Nonsyn	ggc	gCc	23G>C	Gly8Ala		fig|83332.12.peg.241	Rv0214	fadD4	CoA ligase @ Long-chain fatty-acid-CoA ligase (EC 6.2.1.3), Mycobacterial subgroup FadD4	POSSIBLE METHYLTRANSFERASE CLUSTERED WITH NadR	Acyl-CoA dehydrogenase (EC 1.3.8.1), Mycobacterial subgroup FadE3	missense_variantMODERATE
G01491	NC_000962	256182	G	C	3856.58	125.0	0.99	Nonsyn	ggc	gCc	23G>C	Gly8Ala		fig|83332.12.peg.241	Rv0214	fadD4	CoA ligase @ Long-chain fatty-acid-CoA ligase (EC 6.2.1.3), Mycobacterial subgroup FadD4	POSSIBLE METHYLTRANSFERASE CLUSTERED WITH NadR	Acyl-CoA dehydrogenase (EC 1.3.8.1), Mycobacterial subgroup FadE3	missense_variantMODERATE
G01492	NC_000962	256182	G	C	8507.2	285.0	0.97	Nonsyn	ggc	gCc	23G>C	Gly8Ala		fig|83332.12.peg.241	Rv0214	fadD4	CoA ligase @ Long-chain fatty-acid-CoA ligase (EC 6.2.1.3), Mycobacterial subgroup FadD4	POSSIBLE METHYLTRANSFERASE CLUSTERED WITH NadR	Acyl-CoA dehydrogenase (EC 1.3.8.1), Mycobacterial subgroup FadE3	missense_variantMODERATE
G01498	NC_000962	256182	G	C	1918.01	65.0	1.00	Nonsyn	ggc	gCc	23G>C	Gly8Ala		fig|83332.12.peg.241	Rv0214	fadD4	CoA ligase @ Long-chain fatty-acid-CoA ligase (EC 6.2.1.3), Mycobacterial subgroup FadD4	POSSIBLE METHYLTRANSFERASE CLUSTERED WITH NadR	Acyl-CoA dehydrogenase (EC 1.3.8.1), Mycobacterial subgroup FadE3	missense_variantMODERATE
7011	NC_000962	256182	G	C	2373.9	82.0	1.00	Nonsyn	ggc	gCc	23G>C	Gly8Ala		fig|83332.12.peg.241	Rv0214	fadD4	CoA ligase @ Long-chain fatty-acid-CoA ligase (EC 6.2.1.3), Mycobacterial subgroup FadD4	POSSIBLE METHYLTRANSFERASE CLUSTERED WITH NadR	Acyl-CoA dehydrogenase (EC 1.3.8.1), Mycobacterial subgroup FadE3	missense_variantMODERATE
7739	NC_000962	256182	G	C	2537.77	92.0	1.00	Nonsyn	ggc	gCc	23G>C	Gly8Ala		fig|83332.12.peg.241	Rv0214	fadD4	CoA ligase @ Long-chain fatty-acid-CoA ligase (EC 6.2.1.3), Mycobacterial subgroup FadD4	POSSIBLE METHYLTRANSFERASE CLUSTERED WITH NadR	Acyl-CoA dehydrogenase (EC 1.3.8.1), Mycobacterial subgroup FadE3	missense_variantMODERATE
58	NC_000962	256182	G	C	5112.94	161.0	1.00	Nonsyn	ggc	gCc	23G>C	Gly8Ala		fig|83332.12.peg.241	Rv0214	fadD4	CoA ligase @ Long-chain fatty-acid-CoA ligase (EC 6.2.1.3), Mycobacterial subgroup FadD4	POSSIBLE METHYLTRANSFERASE CLUSTERED WITH NadR	Acyl-CoA dehydrogenase (EC 1.3.8.1), Mycobacterial subgroup FadE3	missense_variantMODERATE
64	NC_000962	256182	G	C	4903.72	155.0	0.99	Nonsyn	ggc	gCc	23G>C	Gly8Ala		fig|83332.12.peg.241	Rv0214	fadD4	CoA ligase @ Long-chain fatty-acid-CoA ligase (EC 6.2.1.3), Mycobacterial subgroup FadD4	POSSIBLE METHYLTRANSFERASE CLUSTERED WITH NadR	Acyl-CoA dehydrogenase (EC 1.3.8.1), Mycobacterial subgroup FadE3	missense_variantMODERATE
MP2	NC_000962	256182	G	C	8224.69	249.0	1.00	Nonsyn	ggc	gCc	23G>C	Gly8Ala		fig|83332.12.peg.241	Rv0214	fadD4	CoA ligase @ Long-chain fatty-acid-CoA ligase (EC 6.2.1.3), Mycobacterial subgroup FadD4	POSSIBLE METHYLTRANSFERASE CLUSTERED WITH NadR	Acyl-CoA dehydrogenase (EC 1.3.8.1), Mycobacterial subgroup FadE3	missense_variantMODERATE
MP1	NC_000962	256182	G	C	8395.49	251.0	1.00	Nonsyn	ggc	gCc	23G>C	Gly8Ala		fig|83332.12.peg.241	Rv0214	fadD4	CoA ligase @ Long-chain fatty-acid-CoA ligase (EC 6.2.1.3), Mycobacterial subgroup FadD4	POSSIBLE METHYLTRANSFERASE CLUSTERED WITH NadR	Acyl-CoA dehydrogenase (EC 1.3.8.1), Mycobacterial subgroup FadE3	missense_variantMODERATE
54	NC_000962	256182	G	C	5143.82	173.0	0.98	Nonsyn	ggc	gCc	23G>C	Gly8Ala		fig|83332.12.peg.241	Rv0214	fadD4	CoA ligase @ Long-chain fatty-acid-CoA ligase (EC 6.2.1.3), Mycobacterial subgroup FadD4	POSSIBLE METHYLTRANSFERASE CLUSTERED WITH NadR	Acyl-CoA dehydrogenase (EC 1.3.8.1), Mycobacterial subgroup FadE3	missense_variantMODERATE
G01222	NC_000962	258902	C	A	299601	12.0	1.00											Acyl-CoA dehydrogenase (EC 1.3.8.1), Mycobacterial subgroup FadE3	2-methylfumaryl-CoA hydratase (EC 4.2.1.148)	intergenic_regionMODIFIER
G01491	NC_000962	258902	C	A	3894.16	122.0	0.99											Acyl-CoA dehydrogenase (EC 1.3.8.1), Mycobacterial subgroup FadE3	2-methylfumaryl-CoA hydratase (EC 4.2.1.148)	intergenic_regionMODIFIER
G01492	NC_000962	258902	C	A	10777.4	345.0	0.99											Acyl-CoA dehydrogenase (EC 1.3.8.1), Mycobacterial subgroup FadE3	2-methylfumaryl-CoA hydratase (EC 4.2.1.148)	intergenic_regionMODIFIER
G01498	NC_000962	258902	C	A	2197.83	72.0	1.00											Acyl-CoA dehydrogenase (EC 1.3.8.1), Mycobacterial subgroup FadE3	2-methylfumaryl-CoA hydratase (EC 4.2.1.148)	intergenic_regionMODIFIER
7011	NC_000962	258902	C	A	3490.61	113.0	0.98											Acyl-CoA dehydrogenase (EC 1.3.8.1), Mycobacterial subgroup FadE3	2-methylfumaryl-CoA hydratase (EC 4.2.1.148)	intergenic_regionMODIFIER
7739	NC_000962	258902	C	A	3180.13	98.0	1.00											Acyl-CoA dehydrogenase (EC 1.3.8.1), Mycobacterial subgroup FadE3	2-methylfumaryl-CoA hydratase (EC 4.2.1.148)	intergenic_regionMODIFIER
58	NC_000962	258902	C	A	2945.41	90.0	1.00											Acyl-CoA dehydrogenase (EC 1.3.8.1), Mycobacterial subgroup FadE3	2-methylfumaryl-CoA hydratase (EC 4.2.1.148)	intergenic_regionMODIFIER
64	NC_000962	258902	C	A	2986.29	90.0	0.99											Acyl-CoA dehydrogenase (EC 1.3.8.1), Mycobacterial subgroup FadE3	2-methylfumaryl-CoA hydratase (EC 4.2.1.148)	intergenic_regionMODIFIER
MP2	NC_000962	258902	C	A	7317.95	215.0	1.00											Acyl-CoA dehydrogenase (EC 1.3.8.1), Mycobacterial subgroup FadE3	2-methylfumaryl-CoA hydratase (EC 4.2.1.148)	intergenic_regionMODIFIER
MP1	NC_000962	258902	C	A	6626.6	198.0	1.00											Acyl-CoA dehydrogenase (EC 1.3.8.1), Mycobacterial subgroup FadE3	2-methylfumaryl-CoA hydratase (EC 4.2.1.148)	intergenic_regionMODIFIER
54	NC_000962	258902	C	A	3314.27	110.0	0.99											Acyl-CoA dehydrogenase (EC 1.3.8.1), Mycobacterial subgroup FadE3	2-methylfumaryl-CoA hydratase (EC 4.2.1.148)	intergenic_regionMODIFIER
G01222	NC_000962	260282	G	T	1053.34	43.0	0.98	Nonsyn	ccg	Acg	550C>A	Pro184Thr		fig|83332.12.peg.244	Rv0217c	lipW	Esterase LipW	2-methylfumaryl-CoA hydratase (EC 4.2.1.148)	hypothetical protein	missense_variantMODERATE
G01491	NC_000962	260282	G	T	4695.48	147.0	0.99	Nonsyn	ccg	Acg	550C>A	Pro184Thr		fig|83332.12.peg.244	Rv0217c	lipW	Esterase LipW	2-methylfumaryl-CoA hydratase (EC 4.2.1.148)	hypothetical protein	missense_variantMODERATE
G01492	NC_000962	260282	G	T	9874.04	328.0	0.98	Nonsyn	ccg	Acg	550C>A	Pro184Thr		fig|83332.12.peg.244	Rv0217c	lipW	Esterase LipW	2-methylfumaryl-CoA hydratase (EC 4.2.1.148)	hypothetical protein	missense_variantMODERATE
G01498	NC_000962	260282	G	T	2920.47	101.0	0.98	Nonsyn	ccg	Acg	550C>A	Pro184Thr		fig|83332.12.peg.244	Rv0217c	lipW	Esterase LipW	2-methylfumaryl-CoA hydratase (EC 4.2.1.148)	hypothetical protein	missense_variantMODERATE
7011	NC_000962	260282	G	T	2571.73	92.0	0.99	Nonsyn	ccg	Acg	550C>A	Pro184Thr		fig|83332.12.peg.244	Rv0217c	lipW	Esterase LipW	2-methylfumaryl-CoA hydratase (EC 4.2.1.148)	hypothetical protein	missense_variantMODERATE
7739	NC_000962	260282	G	T	2138.86	82.0	1.00	Nonsyn	ccg	Acg	550C>A	Pro184Thr		fig|83332.12.peg.244	Rv0217c	lipW	Esterase LipW	2-methylfumaryl-CoA hydratase (EC 4.2.1.148)	hypothetical protein	missense_variantMODERATE
58	NC_000962	260282	G	T	712169	24.0	1.00	Nonsyn	ccg	Acg	550C>A	Pro184Thr		fig|83332.12.peg.244	Rv0217c	lipW	Esterase LipW	2-methylfumaryl-CoA hydratase (EC 4.2.1.148)	hypothetical protein	missense_variantMODERATE
64	NC_000962	260282	G	T	1088.03	38.0	1.00	Nonsyn	ccg	Acg	550C>A	Pro184Thr		fig|83332.12.peg.244	Rv0217c	lipW	Esterase LipW	2-methylfumaryl-CoA hydratase (EC 4.2.1.148)	hypothetical protein	missense_variantMODERATE
MP2	NC_000962	260282	G	T	4422.1	133.0	1.00	Nonsyn	ccg	Acg	550C>A	Pro184Thr		fig|83332.12.peg.244	Rv0217c	lipW	Esterase LipW	2-methylfumaryl-CoA hydratase (EC 4.2.1.148)	hypothetical protein	missense_variantMODERATE
MP1	NC_000962	260282	G	T	3353.75	103.0	1.00	Nonsyn	ccg	Acg	550C>A	Pro184Thr		fig|83332.12.peg.244	Rv0217c	lipW	Esterase LipW	2-methylfumaryl-CoA hydratase (EC 4.2.1.148)	hypothetical protein	missense_variantMODERATE
54	NC_000962	260282	G	T	1779.87	64.0	0.97	Nonsyn	ccg	Acg	550C>A	Pro184Thr		fig|83332.12.peg.244	Rv0217c	lipW	Esterase LipW	2-methylfumaryl-CoA hydratase (EC 4.2.1.148)	hypothetical protein	missense_variantMODERATE
G01222	NC_000962	261869	T	C	1193.85	42.0	0.98	Nonsyn	tgt	Cgt	946T>C	Cys316Arg		fig|83332.12.peg.246	Rv0218		oxidoreductase, molybdopterin binding protein	hypothetical protein	Putative transmembrane protein	missense_variantMODERATE
G01491	NC_000962	261869	T	C	4699.24	149.0	1.00	Nonsyn	tgt	Cgt	946T>C	Cys316Arg		fig|83332.12.peg.246	Rv0218		oxidoreductase, molybdopterin binding protein	hypothetical protein	Putative transmembrane protein	missense_variantMODERATE
G01492	NC_000962	261869	T	C	8767.8	296.0	0.99	Nonsyn	tgt	Cgt	946T>C	Cys316Arg		fig|83332.12.peg.246	Rv0218		oxidoreductase, molybdopterin binding protein	hypothetical protein	Putative transmembrane protein	missense_variantMODERATE
G01498	NC_000962	261869	T	C	1991.14	70.0	1.00	Nonsyn	tgt	Cgt	946T>C	Cys316Arg		fig|83332.12.peg.246	Rv0218		oxidoreductase, molybdopterin binding protein	hypothetical protein	Putative transmembrane protein	missense_variantMODERATE
7011	NC_000962	261869	T	C	2268.44	79.0	1.00	Nonsyn	tgt	Cgt	946T>C	Cys316Arg		fig|83332.12.peg.246	Rv0218		oxidoreductase, molybdopterin binding protein	hypothetical protein	Putative transmembrane protein	missense_variantMODERATE
7739	NC_000962	261869	T	C	1323.8	48.0	1.00	Nonsyn	tgt	Cgt	946T>C	Cys316Arg		fig|83332.12.peg.246	Rv0218		oxidoreductase, molybdopterin binding protein	hypothetical protein	Putative transmembrane protein	missense_variantMODERATE
58	NC_000962	261869	T	C	917709	28.0	0.97	Nonsyn	tgt	Cgt	946T>C	Cys316Arg		fig|83332.12.peg.246	Rv0218		oxidoreductase, molybdopterin binding protein	hypothetical protein	Putative transmembrane protein	missense_variantMODERATE
64	NC_000962	261869	T	C	1902.06	66.0	0.93	Nonsyn	tgt	Cgt	946T>C	Cys316Arg		fig|83332.12.peg.246	Rv0218		oxidoreductase, molybdopterin binding protein	hypothetical protein	Putative transmembrane protein	missense_variantMODERATE
MP2	NC_000962	261869	T	C	2952.0	95.0	1.00	Nonsyn	tgt	Cgt	946T>C	Cys316Arg		fig|83332.12.peg.246	Rv0218		oxidoreductase, molybdopterin binding protein	hypothetical protein	Putative transmembrane protein	missense_variantMODERATE
MP1	NC_000962	261869	T	C	2001.41	67.0	1.00	Nonsyn	tgt	Cgt	946T>C	Cys316Arg		fig|83332.12.peg.246	Rv0218		oxidoreductase, molybdopterin binding protein	hypothetical protein	Putative transmembrane protein	missense_variantMODERATE
54	NC_000962	261869	T	C	3677.61	126.0	0.94	Nonsyn	tgt	Cgt	946T>C	Cys316Arg		fig|83332.12.peg.246	Rv0218		oxidoreductase, molybdopterin binding protein	hypothetical protein	Putative transmembrane protein	missense_variantMODERATE
G01222	NC_000962	266743	CC	CGC	734.31	23.0	1.00	Insertion	ggc	GCGc	1021_1022insC	Gly341_Tyr342fs	yes	fig|83332.12.peg.251	Rv0223c		Aldehyde dehydrogenase (EC 1.2.1.3)	Enoyl-CoA hydratase (EC 4.2.1.17)	SAM-dependent methyltransferase	frameshift_variantHIGH
G01491	NC_000962	266743	CC	CGC	2550.68	85.0	1.00	Insertion	ggc	GCGc	1021_1022insC	Gly341_Tyr342fs	yes	fig|83332.12.peg.251	Rv0223c		Aldehyde dehydrogenase (EC 1.2.1.3)	Enoyl-CoA hydratase (EC 4.2.1.17)	SAM-dependent methyltransferase	frameshift_variantHIGH
G01492	NC_000962	266743	CC	CGC	6844.74	231.0	0.97	Insertion	ggc	GCGc	1021_1022insC	Gly341_Tyr342fs	yes	fig|83332.12.peg.251	Rv0223c		Aldehyde dehydrogenase (EC 1.2.1.3)	Enoyl-CoA hydratase (EC 4.2.1.17)	SAM-dependent methyltransferase	frameshift_variantHIGH
G01498	NC_000962	266743	CC	CGC	1719.36	58.0	0.97	Insertion	ggc	GCGc	1021_1022insC	Gly341_Tyr342fs	yes	fig|83332.12.peg.251	Rv0223c		Aldehyde dehydrogenase (EC 1.2.1.3)	Enoyl-CoA hydratase (EC 4.2.1.17)	SAM-dependent methyltransferase	frameshift_variantHIGH
7011	NC_000962	266743	CC	CGC	1818.93	61.0	0.97	Insertion	ggc	GCGc	1021_1022insC	Gly341_Tyr342fs	yes	fig|83332.12.peg.251	Rv0223c		Aldehyde dehydrogenase (EC 1.2.1.3)	Enoyl-CoA hydratase (EC 4.2.1.17)	SAM-dependent methyltransferase	frameshift_variantHIGH
7739	NC_000962	266743	CC	CGC	2152.12	72.0	0.94	Insertion	ggc	GCGc	1021_1022insC	Gly341_Tyr342fs	yes	fig|83332.12.peg.251	Rv0223c		Aldehyde dehydrogenase (EC 1.2.1.3)	Enoyl-CoA hydratase (EC 4.2.1.17)	SAM-dependent methyltransferase	frameshift_variantHIGH
58	NC_000962	266743	CC	CGC	516532	17.0	0.89	Insertion	ggc	GCGc	1021_1022insC	Gly341_Tyr342fs	yes	fig|83332.12.peg.251	Rv0223c		Aldehyde dehydrogenase (EC 1.2.1.3)	Enoyl-CoA hydratase (EC 4.2.1.17)	SAM-dependent methyltransferase	frameshift_variantHIGH
64	NC_000962	266743	CC	CGC	992873	34.0	0.87	Insertion	ggc	GCGc	1021_1022insC	Gly341_Tyr342fs	yes	fig|83332.12.peg.251	Rv0223c		Aldehyde dehydrogenase (EC 1.2.1.3)	Enoyl-CoA hydratase (EC 4.2.1.17)	SAM-dependent methyltransferase	frameshift_variantLOW
MP2	NC_000962	266743	CC	CGC	3447.55	109.0	0.98	Insertion	ggc	GCGc	1021_1022insC	Gly341_Tyr342fs	yes	fig|83332.12.peg.251	Rv0223c		Aldehyde dehydrogenase (EC 1.2.1.3)	Enoyl-CoA hydratase (EC 4.2.1.17)	SAM-dependent methyltransferase	frameshift_variantHIGH
MP1	NC_000962	266743	CC	CGC	3724.96	120.0	0.98	Insertion	ggc	GCGc	1021_1022insC	Gly341_Tyr342fs	yes	fig|83332.12.peg.251	Rv0223c		Aldehyde dehydrogenase (EC 1.2.1.3)	Enoyl-CoA hydratase (EC 4.2.1.17)	SAM-dependent methyltransferase	frameshift_variantHIGH
54	NC_000962	266743	CC	CGC	3347.12	104.0	0.91	Insertion	ggc	GCGc	1021_1022insC	Gly341_Tyr342fs	yes	fig|83332.12.peg.251	Rv0223c		Aldehyde dehydrogenase (EC 1.2.1.3)	Enoyl-CoA hydratase (EC 4.2.1.17)	SAM-dependent methyltransferase	frameshift_variantLOW
G01222	NC_000962	272161	C	A	620422	20.0	0.95	Nonsyn	gtc	Ttc	679G>T	Val227Phe		fig|83332.12.peg.255	Rv0227c		FIG01123246: hypothetical protein	Membrane protein	Uncharacterized acyltransferase Rv0228	missense_variantMODERATE
G01491	NC_000962	272161	C	A	4693.06	151.0	0.96	Nonsyn	gtc	Ttc	679G>T	Val227Phe		fig|83332.12.peg.255	Rv0227c		FIG01123246: hypothetical protein	Membrane protein	Uncharacterized acyltransferase Rv0228	missense_variantMODERATE
G01492	NC_000962	272161	C	A	11629.9	378.0	0.97	Nonsyn	gtc	Ttc	679G>T	Val227Phe		fig|83332.12.peg.255	Rv0227c		FIG01123246: hypothetical protein	Membrane protein	Uncharacterized acyltransferase Rv0228	missense_variantMODERATE
G01498	NC_000962	272161	C	A	2296.93	85.0	0.91	Nonsyn	gtc	Ttc	679G>T	Val227Phe		fig|83332.12.peg.255	Rv0227c		FIG01123246: hypothetical protein	Membrane protein	Uncharacterized acyltransferase Rv0228	missense_variantMODERATE
7011	NC_000962	272161	C	A	2799.3	93.0	0.98	Nonsyn	gtc	Ttc	679G>T	Val227Phe		fig|83332.12.peg.255	Rv0227c		FIG01123246: hypothetical protein	Membrane protein	Uncharacterized acyltransferase Rv0228	missense_variantMODERATE
7739	NC_000962	272161	C	A	2743.72	87.0	0.98	Nonsyn	gtc	Ttc	679G>T	Val227Phe		fig|83332.12.peg.255	Rv0227c		FIG01123246: hypothetical protein	Membrane protein	Uncharacterized acyltransferase Rv0228	missense_variantMODERATE
58	NC_000962	272161	C	A	779139	24.0	1.00	Nonsyn	gtc	Ttc	679G>T	Val227Phe		fig|83332.12.peg.255	Rv0227c		FIG01123246: hypothetical protein	Membrane protein	Uncharacterized acyltransferase Rv0228	missense_variantMODERATE
64	NC_000962	272161	C	A	971119	32.0	1.00	Nonsyn	gtc	Ttc	679G>T	Val227Phe		fig|83332.12.peg.255	Rv0227c		FIG01123246: hypothetical protein	Membrane protein	Uncharacterized acyltransferase Rv0228	missense_variantMODERATE
MP2	NC_000962	272161	C	A	7348.91	218.0	1.00	Nonsyn	gtc	Ttc	679G>T	Val227Phe		fig|83332.12.peg.255	Rv0227c		FIG01123246: hypothetical protein	Membrane protein	Uncharacterized acyltransferase Rv0228	missense_variantMODERATE
MP1	NC_000962	272161	C	A	7783.13	229.0	0.99	Nonsyn	gtc	Ttc	679G>T	Val227Phe		fig|83332.12.peg.255	Rv0227c		FIG01123246: hypothetical protein	Membrane protein	Uncharacterized acyltransferase Rv0228	missense_variantMODERATE
54	NC_000962	272161	C	A	445573	14.0	1.00	Nonsyn	gtc	Ttc	679G>T	Val227Phe		fig|83332.12.peg.255	Rv0227c		FIG01123246: hypothetical protein	Membrane protein	Uncharacterized acyltransferase Rv0228	missense_variantMODERATE
G01222	NC_000962	273558	C	G	1260.75	41.0	1.00	Synon	tcc	tcG	444C>G	Ser148Ser		fig|83332.12.peg.256	Rv0228		Uncharacterized acyltransferase Rv0228	FIG01123246: hypothetical protein	Toxin 1, PIN domain	synonymous_variantLOW
G01491	NC_000962	273558	C	G	5776.1	184.0	0.98	Synon	tcc	tcG	444C>G	Ser148Ser		fig|83332.12.peg.256	Rv0228		Uncharacterized acyltransferase Rv0228	FIG01123246: hypothetical protein	Toxin 1, PIN domain	synonymous_variantLOW
G01492	NC_000962	273558	C	G	10061.5	310.0	0.98	Synon	tcc	tcG	444C>G	Ser148Ser		fig|83332.12.peg.256	Rv0228		Uncharacterized acyltransferase Rv0228	FIG01123246: hypothetical protein	Toxin 1, PIN domain	synonymous_variantLOW
G01498	NC_000962	273558	C	G	1810.87	62.0	0.97	Synon	tcc	tcG	444C>G	Ser148Ser		fig|83332.12.peg.256	Rv0228		Uncharacterized acyltransferase Rv0228	FIG01123246: hypothetical protein	Toxin 1, PIN domain	synonymous_variantLOW
7011	NC_000962	273558	C	G	1985.14	64.0	1.00	Synon	tcc	tcG	444C>G	Ser148Ser		fig|83332.12.peg.256	Rv0228		Uncharacterized acyltransferase Rv0228	FIG01123246: hypothetical protein	Toxin 1, PIN domain	synonymous_variantLOW
7739	NC_000962	273558	C	G	1977.65	65.0	1.00	Synon	tcc	tcG	444C>G	Ser148Ser		fig|83332.12.peg.256	Rv0228		Uncharacterized acyltransferase Rv0228	FIG01123246: hypothetical protein	Toxin 1, PIN domain	synonymous_variantLOW
58	NC_000962	273558	C	G	3469.86	107.0	0.97	Synon	tcc	tcG	444C>G	Ser148Ser		fig|83332.12.peg.256	Rv0228		Uncharacterized acyltransferase Rv0228	FIG01123246: hypothetical protein	Toxin 1, PIN domain	synonymous_variantLOW
64	NC_000962	273558	C	G	3725.68	116.0	0.97	Synon	tcc	tcG	444C>G	Ser148Ser		fig|83332.12.peg.256	Rv0228		Uncharacterized acyltransferase Rv0228	FIG01123246: hypothetical protein	Toxin 1, PIN domain	synonymous_variantLOW
MP2	NC_000962	273558	C	G	7438.22	216.0	1.00	Synon	tcc	tcG	444C>G	Ser148Ser		fig|83332.12.peg.256	Rv0228		Uncharacterized acyltransferase Rv0228	FIG01123246: hypothetical protein	Toxin 1, PIN domain	synonymous_variantLOW
MP1	NC_000962	273558	C	G	5779.28	172.0	1.00	Synon	tcc	tcG	444C>G	Ser148Ser		fig|83332.12.peg.256	Rv0228		Uncharacterized acyltransferase Rv0228	FIG01123246: hypothetical protein	Toxin 1, PIN domain	synonymous_variantLOW
54	NC_000962	273558	C	G	4551.36	187.0	0.80	Synon	tcc	tcG	444C>G	Ser148Ser		fig|83332.12.peg.256	Rv0228		Uncharacterized acyltransferase Rv0228	FIG01123246: hypothetical protein	Toxin 1, PIN domain	synonymous_variantLOW
G01222	NC_000962	275367	G	T	1046.22	33.0	1.00	Nonsyn	gac	gaA	597C>A	AsMP199Glu		fig|83332.12.peg.259	Rv0230c	php	Aryldialkylphosphatase (phosphotriesterase) (paraoxonase), putative (php) (EC 3.1.8.1)	Antitoxin to Toxin 1, PIN domain	Acyl-CoA dehydrogenase (EC 1.3.8.1), Mycobacterial subgroup FadE4	missense_variantMODERATE
G01491	NC_000962	275367	G	T	5333.65	170.0	0.98	Nonsyn	gac	gaA	597C>A	AsMP199Glu		fig|83332.12.peg.259	Rv0230c	php	Aryldialkylphosphatase (phosphotriesterase) (paraoxonase), putative (php) (EC 3.1.8.1)	Antitoxin to Toxin 1, PIN domain	Acyl-CoA dehydrogenase (EC 1.3.8.1), Mycobacterial subgroup FadE4	missense_variantMODERATE
G01492	NC_000962	275367	G	T	10830.6	358.0	0.98	Nonsyn	gac	gaA	597C>A	AsMP199Glu		fig|83332.12.peg.259	Rv0230c	php	Aryldialkylphosphatase (phosphotriesterase) (paraoxonase), putative (php) (EC 3.1.8.1)	Antitoxin to Toxin 1, PIN domain	Acyl-CoA dehydrogenase (EC 1.3.8.1), Mycobacterial subgroup FadE4	missense_variantMODERATE
G01498	NC_000962	275367	G	T	2200.45	71.0	0.96	Nonsyn	gac	gaA	597C>A	AsMP199Glu		fig|83332.12.peg.259	Rv0230c	php	Aryldialkylphosphatase (phosphotriesterase) (paraoxonase), putative (php) (EC 3.1.8.1)	Antitoxin to Toxin 1, PIN domain	Acyl-CoA dehydrogenase (EC 1.3.8.1), Mycobacterial subgroup FadE4	missense_variantMODERATE
7011	NC_000962	275367	G	T	2602.17	84.0	1.00	Nonsyn	gac	gaA	597C>A	AsMP199Glu		fig|83332.12.peg.259	Rv0230c	php	Aryldialkylphosphatase (phosphotriesterase) (paraoxonase), putative (php) (EC 3.1.8.1)	Antitoxin to Toxin 1, PIN domain	Acyl-CoA dehydrogenase (EC 1.3.8.1), Mycobacterial subgroup FadE4	missense_variantMODERATE
7739	NC_000962	275367	G	T	2391.53	74.0	1.00	Nonsyn	gac	gaA	597C>A	AsMP199Glu		fig|83332.12.peg.259	Rv0230c	php	Aryldialkylphosphatase (phosphotriesterase) (paraoxonase), putative (php) (EC 3.1.8.1)	Antitoxin to Toxin 1, PIN domain	Acyl-CoA dehydrogenase (EC 1.3.8.1), Mycobacterial subgroup FadE4	missense_variantMODERATE
58	NC_000962	275367	G	T	1216.09	46.0	0.92	Nonsyn	gac	gaA	597C>A	AsMP199Glu		fig|83332.12.peg.259	Rv0230c	php	Aryldialkylphosphatase (phosphotriesterase) (paraoxonase), putative (php) (EC 3.1.8.1)	Antitoxin to Toxin 1, PIN domain	Acyl-CoA dehydrogenase (EC 1.3.8.1), Mycobacterial subgroup FadE4	missense_variantMODERATE
64	NC_000962	275367	G	T	1450.62	48.0	1.00	Nonsyn	gac	gaA	597C>A	AsMP199Glu		fig|83332.12.peg.259	Rv0230c	php	Aryldialkylphosphatase (phosphotriesterase) (paraoxonase), putative (php) (EC 3.1.8.1)	Antitoxin to Toxin 1, PIN domain	Acyl-CoA dehydrogenase (EC 1.3.8.1), Mycobacterial subgroup FadE4	missense_variantMODERATE
MP2	NC_000962	275367	G	T	6978.18	205.0	1.00	Nonsyn	gac	gaA	597C>A	AsMP199Glu		fig|83332.12.peg.259	Rv0230c	php	Aryldialkylphosphatase (phosphotriesterase) (paraoxonase), putative (php) (EC 3.1.8.1)	Antitoxin to Toxin 1, PIN domain	Acyl-CoA dehydrogenase (EC 1.3.8.1), Mycobacterial subgroup FadE4	missense_variantMODERATE
MP1	NC_000962	275367	G	T	7833.6	231.0	1.00	Nonsyn	gac	gaA	597C>A	AsMP199Glu		fig|83332.12.peg.259	Rv0230c	php	Aryldialkylphosphatase (phosphotriesterase) (paraoxonase), putative (php) (EC 3.1.8.1)	Antitoxin to Toxin 1, PIN domain	Acyl-CoA dehydrogenase (EC 1.3.8.1), Mycobacterial subgroup FadE4	missense_variantMODERATE
54	NC_000962	275367	G	T	16464.8	512.0	0.99	Nonsyn	gac	gaA	597C>A	AsMP199Glu		fig|83332.12.peg.259	Rv0230c	php	Aryldialkylphosphatase (phosphotriesterase) (paraoxonase), putative (php) (EC 3.1.8.1)	Antitoxin to Toxin 1, PIN domain	Acyl-CoA dehydrogenase (EC 1.3.8.1), Mycobacterial subgroup FadE4	missense_variantMODERATE
G01222	NC_000962	278681	C	G	930172	29.0	1.00	Nonsyn	cat	Gat	97C>G	His33Asp		fig|83332.12.peg.262	Rv0233	nrdB	Ribonucleoside-diphosphate reductase (EC 1.17.4.1)	Transcriptional regulator, AcrR family	Succinate-semialdehyde dehydrogenase [NAD] (EC 1.2.1.24)	missense_variantMODERATE
G01491	NC_000962	278681	C	G	5853.43	185.0	0.98	Nonsyn	cat	Gat	97C>G	His33Asp		fig|83332.12.peg.262	Rv0233	nrdB	Ribonucleoside-diphosphate reductase (EC 1.17.4.1)	Transcriptional regulator, AcrR family	Succinate-semialdehyde dehydrogenase [NAD] (EC 1.2.1.24)	missense_variantMODERATE
G01492	NC_000962	278681	C	G	10913.1	352.0	1.00	Nonsyn	cat	Gat	97C>G	His33Asp		fig|83332.12.peg.262	Rv0233	nrdB	Ribonucleoside-diphosphate reductase (EC 1.17.4.1)	Transcriptional regulator, AcrR family	Succinate-semialdehyde dehydrogenase [NAD] (EC 1.2.1.24)	missense_variantMODERATE
G01498	NC_000962	278681	C	G	2744.06	88.0	0.99	Nonsyn	cat	Gat	97C>G	His33Asp		fig|83332.12.peg.262	Rv0233	nrdB	Ribonucleoside-diphosphate reductase (EC 1.17.4.1)	Transcriptional regulator, AcrR family	Succinate-semialdehyde dehydrogenase [NAD] (EC 1.2.1.24)	missense_variantMODERATE
7011	NC_000962	278681	C	G	3538.86	114.0	1.00	Nonsyn	cat	Gat	97C>G	His33Asp		fig|83332.12.peg.262	Rv0233	nrdB	Ribonucleoside-diphosphate reductase (EC 1.17.4.1)	Transcriptional regulator, AcrR family	Succinate-semialdehyde dehydrogenase [NAD] (EC 1.2.1.24)	missense_variantMODERATE
7739	NC_000962	278681	C	G	2965.49	93.0	1.00	Nonsyn	cat	Gat	97C>G	His33Asp		fig|83332.12.peg.262	Rv0233	nrdB	Ribonucleoside-diphosphate reductase (EC 1.17.4.1)	Transcriptional regulator, AcrR family	Succinate-semialdehyde dehydrogenase [NAD] (EC 1.2.1.24)	missense_variantMODERATE
58	NC_000962	278681	C	G	4865.25	149.0	0.99	Nonsyn	cat	Gat	97C>G	His33Asp		fig|83332.12.peg.262	Rv0233	nrdB	Ribonucleoside-diphosphate reductase (EC 1.17.4.1)	Transcriptional regulator, AcrR family	Succinate-semialdehyde dehydrogenase [NAD] (EC 1.2.1.24)	missense_variantMODERATE
64	NC_000962	278681	C	G	5056.11	164.0	0.96	Nonsyn	cat	Gat	97C>G	His33Asp		fig|83332.12.peg.262	Rv0233	nrdB	Ribonucleoside-diphosphate reductase (EC 1.17.4.1)	Transcriptional regulator, AcrR family	Succinate-semialdehyde dehydrogenase [NAD] (EC 1.2.1.24)	missense_variantMODERATE
MP2	NC_000962	278681	C	G	7772.65	227.0	1.00	Nonsyn	cat	Gat	97C>G	His33Asp		fig|83332.12.peg.262	Rv0233	nrdB	Ribonucleoside-diphosphate reductase (EC 1.17.4.1)	Transcriptional regulator, AcrR family	Succinate-semialdehyde dehydrogenase [NAD] (EC 1.2.1.24)	missense_variantMODERATE
MP1	NC_000962	278681	C	G	7991.47	235.0	1.00	Nonsyn	cat	Gat	97C>G	His33Asp		fig|83332.12.peg.262	Rv0233	nrdB	Ribonucleoside-diphosphate reductase (EC 1.17.4.1)	Transcriptional regulator, AcrR family	Succinate-semialdehyde dehydrogenase [NAD] (EC 1.2.1.24)	missense_variantMODERATE
54	NC_000962	278681	C	G	4386.76	140.0	0.98	Nonsyn	cat	Gat	97C>G	His33Asp		fig|83332.12.peg.262	Rv0233	nrdB	Ribonucleoside-diphosphate reductase (EC 1.17.4.1)	Transcriptional regulator, AcrR family	Succinate-semialdehyde dehydrogenase [NAD] (EC 1.2.1.24)	missense_variantMODERATE
G01222	NC_000962	282036	G	T	747889	24.0	1.00	Synon	ggc	ggA	579C>A	Gly193Gly		fig|83332.12.peg.264	Rv0235c		putative membrane protein	Succinate-semialdehyde dehydrogenase [NAD] (EC 1.2.1.24)	Arabinofuranosyltransferase AftD	synonymous_variantLOW
G01491	NC_000962	282036	G	T	3858.32	126.0	0.97	Synon	ggc	ggA	579C>A	Gly193Gly		fig|83332.12.peg.264	Rv0235c		putative membrane protein	Succinate-semialdehyde dehydrogenase [NAD] (EC 1.2.1.24)	Arabinofuranosyltransferase AftD	synonymous_variantLOW
G01492	NC_000962	282036	G	T	9742.77	321.0	0.97	Synon	ggc	ggA	579C>A	Gly193Gly		fig|83332.12.peg.264	Rv0235c		putative membrane protein	Succinate-semialdehyde dehydrogenase [NAD] (EC 1.2.1.24)	Arabinofuranosyltransferase AftD	synonymous_variantLOW
G01498	NC_000962	282036	G	T	3350.13	113.0	0.97	Synon	ggc	ggA	579C>A	Gly193Gly		fig|83332.12.peg.264	Rv0235c		putative membrane protein	Succinate-semialdehyde dehydrogenase [NAD] (EC 1.2.1.24)	Arabinofuranosyltransferase AftD	synonymous_variantLOW
7011	NC_000962	282036	G	T	3015.57	96.0	0.98	Synon	ggc	ggA	579C>A	Gly193Gly		fig|83332.12.peg.264	Rv0235c		putative membrane protein	Succinate-semialdehyde dehydrogenase [NAD] (EC 1.2.1.24)	Arabinofuranosyltransferase AftD	synonymous_variantLOW
7739	NC_000962	282036	G	T	3389.79	108.0	0.98	Synon	ggc	ggA	579C>A	Gly193Gly		fig|83332.12.peg.264	Rv0235c		putative membrane protein	Succinate-semialdehyde dehydrogenase [NAD] (EC 1.2.1.24)	Arabinofuranosyltransferase AftD	synonymous_variantLOW
58	NC_000962	282036	G	T	1954.64	61.0	0.98	Synon	ggc	ggA	579C>A	Gly193Gly		fig|83332.12.peg.264	Rv0235c		putative membrane protein	Succinate-semialdehyde dehydrogenase [NAD] (EC 1.2.1.24)	Arabinofuranosyltransferase AftD	synonymous_variantLOW
64	NC_000962	282036	G	T	1161.59	39.0	0.95	Synon	ggc	ggA	579C>A	Gly193Gly		fig|83332.12.peg.264	Rv0235c		putative membrane protein	Succinate-semialdehyde dehydrogenase [NAD] (EC 1.2.1.24)	Arabinofuranosyltransferase AftD	synonymous_variantLOW
MP2	NC_000962	282036	G	T	7933.45	230.0	1.00	Synon	ggc	ggA	579C>A	Gly193Gly		fig|83332.12.peg.264	Rv0235c		putative membrane protein	Succinate-semialdehyde dehydrogenase [NAD] (EC 1.2.1.24)	Arabinofuranosyltransferase AftD	synonymous_variantLOW
MP1	NC_000962	282036	G	T	7184.93	211.0	1.00	Synon	ggc	ggA	579C>A	Gly193Gly		fig|83332.12.peg.264	Rv0235c		putative membrane protein	Succinate-semialdehyde dehydrogenase [NAD] (EC 1.2.1.24)	Arabinofuranosyltransferase AftD	synonymous_variantLOW
54	NC_000962	282036	G	T	5217.71	168.0	1.00	Synon	ggc	ggA	579C>A	Gly193Gly		fig|83332.12.peg.264	Rv0235c		putative membrane protein	Succinate-semialdehyde dehydrogenase [NAD] (EC 1.2.1.24)	Arabinofuranosyltransferase AftD	synonymous_variantLOW
G01222	NC_000962	283614	T	C	1417.15	48.0	1.00	Nonsyn	agc	Ggc	3238A>G	Ser1080Gly		fig|83332.12.peg.265	Rv0236c		Arabinofuranosyltransferase AftD	putative membrane protein	FIG01361580: secreted protein	missense_variantMODERATE
G01491	NC_000962	283614	T	C	6554.28	207.0	1.00	Nonsyn	agc	Ggc	3238A>G	Ser1080Gly		fig|83332.12.peg.265	Rv0236c		Arabinofuranosyltransferase AftD	putative membrane protein	FIG01361580: secreted protein	missense_variantMODERATE
G01492	NC_000962	283614	T	C	10993.7	356.0	0.99	Nonsyn	agc	Ggc	3238A>G	Ser1080Gly		fig|83332.12.peg.265	Rv0236c		Arabinofuranosyltransferase AftD	putative membrane protein	FIG01361580: secreted protein	missense_variantMODERATE
G01498	NC_000962	283614	T	C	2167.84	69.0	1.00	Nonsyn	agc	Ggc	3238A>G	Ser1080Gly		fig|83332.12.peg.265	Rv0236c		Arabinofuranosyltransferase AftD	putative membrane protein	FIG01361580: secreted protein	missense_variantMODERATE
7011	NC_000962	283614	T	C	2390.79	85.0	1.00	Nonsyn	agc	Ggc	3238A>G	Ser1080Gly		fig|83332.12.peg.265	Rv0236c		Arabinofuranosyltransferase AftD	putative membrane protein	FIG01361580: secreted protein	missense_variantMODERATE
7739	NC_000962	283614	T	C	2125.45	74.0	0.99	Nonsyn	agc	Ggc	3238A>G	Ser1080Gly		fig|83332.12.peg.265	Rv0236c		Arabinofuranosyltransferase AftD	putative membrane protein	FIG01361580: secreted protein	missense_variantMODERATE
58	NC_000962	283614	T	C	491293	17.0	1.00	Nonsyn	agc	Ggc	3238A>G	Ser1080Gly		fig|83332.12.peg.265	Rv0236c		Arabinofuranosyltransferase AftD	putative membrane protein	FIG01361580: secreted protein	missense_variantMODERATE
64	NC_000962	283614	T	C	605187	20.0	1.00	Nonsyn	agc	Ggc	3238A>G	Ser1080Gly		fig|83332.12.peg.265	Rv0236c		Arabinofuranosyltransferase AftD	putative membrane protein	FIG01361580: secreted protein	missense_variantMODERATE
MP2	NC_000962	283614	T	C	3693.77	108.0	1.00	Nonsyn	agc	Ggc	3238A>G	Ser1080Gly		fig|83332.12.peg.265	Rv0236c		Arabinofuranosyltransferase AftD	putative membrane protein	FIG01361580: secreted protein	missense_variantMODERATE
MP1	NC_000962	283614	T	C	1729.92	53.0	1.00	Nonsyn	agc	Ggc	3238A>G	Ser1080Gly		fig|83332.12.peg.265	Rv0236c		Arabinofuranosyltransferase AftD	putative membrane protein	FIG01361580: secreted protein	missense_variantMODERATE
54	NC_000962	283614	T	C	207383	14.0	0.70	Nonsyn	agc	Ggc	3238A>G	Ser1080Gly		fig|83332.12.peg.265	Rv0236c		Arabinofuranosyltransferase AftD	putative membrane protein	FIG01361580: secreted protein	missense_variantMODERATE
G01222	NC_000962	285772	A	C	1716.88	54.0	1.00	Synon	cct	ccG	1080T>G	Pro360Pro		fig|83332.12.peg.265	Rv0236c		Arabinofuranosyltransferase AftD	putative membrane protein	FIG01361580: secreted protein	synonymous_variantLOW
G01491	NC_000962	285772	A	C	5344.06	169.0	0.98	Synon	cct	ccG	1080T>G	Pro360Pro		fig|83332.12.peg.265	Rv0236c		Arabinofuranosyltransferase AftD	putative membrane protein	FIG01361580: secreted protein	synonymous_variantLOW
G01492	NC_000962	285772	A	C	9334.13	303.0	0.98	Synon	cct	ccG	1080T>G	Pro360Pro		fig|83332.12.peg.265	Rv0236c		Arabinofuranosyltransferase AftD	putative membrane protein	FIG01361580: secreted protein	synonymous_variantLOW
G01498	NC_000962	285772	A	C	2564.17	90.0	0.97	Synon	cct	ccG	1080T>G	Pro360Pro		fig|83332.12.peg.265	Rv0236c		Arabinofuranosyltransferase AftD	putative membrane protein	FIG01361580: secreted protein	synonymous_variantLOW
7011	NC_000962	285772	A	C	1873.09	59.0	1.00	Synon	cct	ccG	1080T>G	Pro360Pro		fig|83332.12.peg.265	Rv0236c		Arabinofuranosyltransferase AftD	putative membrane protein	FIG01361580: secreted protein	synonymous_variantLOW
7739	NC_000962	285772	A	C	1569.75	51.0	1.00	Synon	cct	ccG	1080T>G	Pro360Pro		fig|83332.12.peg.265	Rv0236c		Arabinofuranosyltransferase AftD	putative membrane protein	FIG01361580: secreted protein	synonymous_variantLOW
58	NC_000962	285772	A	C	160565	6.0	0.86	Synon	cct	ccG	1080T>G	Pro360Pro		fig|83332.12.peg.265	Rv0236c		Arabinofuranosyltransferase AftD	putative membrane protein	FIG01361580: secreted protein	synonymous_variantLOW
64	NC_000962	285772	A	C	216582	8.0	0.89	Synon	cct	ccG	1080T>G	Pro360Pro		fig|83332.12.peg.265	Rv0236c		Arabinofuranosyltransferase AftD	putative membrane protein	FIG01361580: secreted protein	synonymous_variantLOW
MP2	NC_000962	285772	A	C	3325.21	98.0	1.00	Synon	cct	ccG	1080T>G	Pro360Pro		fig|83332.12.peg.265	Rv0236c		Arabinofuranosyltransferase AftD	putative membrane protein	FIG01361580: secreted protein	synonymous_variantLOW
MP1	NC_000962	285772	A	C	1328.6	40.0	1.00	Synon	cct	ccG	1080T>G	Pro360Pro		fig|83332.12.peg.265	Rv0236c		Arabinofuranosyltransferase AftD	putative membrane protein	FIG01361580: secreted protein	synonymous_variantLOW
54	NC_000962	285772	A	C	1437.05	55.0	0.95	Synon	cct	ccG	1080T>G	Pro360Pro		fig|83332.12.peg.265	Rv0236c		Arabinofuranosyltransferase AftD	putative membrane protein	FIG01361580: secreted protein	synonymous_variantLOW
G01222	NC_000962	285871	A	G	1737.71	60.0	1.00	Synon	gtt	gtC	981T>C	Val327Val		fig|83332.12.peg.265	Rv0236c		Arabinofuranosyltransferase AftD	putative membrane protein	FIG01361580: secreted protein	synonymous_variantLOW
G01491	NC_000962	285871	A	G	5240.49	165.0	1.00	Synon	gtt	gtC	981T>C	Val327Val		fig|83332.12.peg.265	Rv0236c		Arabinofuranosyltransferase AftD	putative membrane protein	FIG01361580: secreted protein	synonymous_variantLOW
G01492	NC_000962	285871	A	G	9215.32	302.0	0.99	Synon	gtt	gtC	981T>C	Val327Val		fig|83332.12.peg.265	Rv0236c		Arabinofuranosyltransferase AftD	putative membrane protein	FIG01361580: secreted protein	synonymous_variantLOW
G01498	NC_000962	285871	A	G	2975.31	103.0	0.99	Synon	gtt	gtC	981T>C	Val327Val		fig|83332.12.peg.265	Rv0236c		Arabinofuranosyltransferase AftD	putative membrane protein	FIG01361580: secreted protein	synonymous_variantLOW
7011	NC_000962	285871	A	G	2078.49	78.0	1.00	Synon	gtt	gtC	981T>C	Val327Val		fig|83332.12.peg.265	Rv0236c		Arabinofuranosyltransferase AftD	putative membrane protein	FIG01361580: secreted protein	synonymous_variantLOW
7739	NC_000962	285871	A	G	1880.52	68.0	1.00	Synon	gtt	gtC	981T>C	Val327Val		fig|83332.12.peg.265	Rv0236c		Arabinofuranosyltransferase AftD	putative membrane protein	FIG01361580: secreted protein	synonymous_variantLOW
58	NC_000962	285871	A	G	731049	28.0	1.00	Synon	gtt	gtC	981T>C	Val327Val		fig|83332.12.peg.265	Rv0236c		Arabinofuranosyltransferase AftD	putative membrane protein	FIG01361580: secreted protein	synonymous_variantLOW
64	NC_000962	285871	A	G	832872	32.0	0.86	Synon	gtt	gtC	981T>C	Val327Val		fig|83332.12.peg.265	Rv0236c		Arabinofuranosyltransferase AftD	putative membrane protein	FIG01361580: secreted protein	synonymous_variantLOW
MP2	NC_000962	285871	A	G	2558.69	75.0	1.00	Synon	gtt	gtC	981T>C	Val327Val		fig|83332.12.peg.265	Rv0236c		Arabinofuranosyltransferase AftD	putative membrane protein	FIG01361580: secreted protein	synonymous_variantLOW
MP1	NC_000962	285871	A	G	1148.29	35.0	1.00	Synon	gtt	gtC	981T>C	Val327Val		fig|83332.12.peg.265	Rv0236c		Arabinofuranosyltransferase AftD	putative membrane protein	FIG01361580: secreted protein	synonymous_variantLOW
54	NC_000962	285871	A	G	3668.29	130.0	0.99	Synon	gtt	gtC	981T>C	Val327Val		fig|83332.12.peg.265	Rv0236c		Arabinofuranosyltransferase AftD	putative membrane protein	FIG01361580: secreted protein	synonymous_variantLOW
G01222	NC_000962	289435	G	T	619.76	19.0	1.00	Nonsyn	gct	Tct	91G>T	Ala31Ser		fig|83332.12.peg.270	Rv0240		toxin VapC24 @ Toxin 1, PIN domain	antitoxin VapB24 @ Antitoxin to Toxin 1, PIN domain	Probable (3R)-hydroxyacyl-CoA dehydratase HtdX	missense_variantMODERATE
G01491	NC_000962	289435	G	T	3461.4	110.0	0.99	Nonsyn	gct	Tct	91G>T	Ala31Ser		fig|83332.12.peg.270	Rv0240		toxin VapC24 @ Toxin 1, PIN domain	antitoxin VapB24 @ Antitoxin to Toxin 1, PIN domain	Probable (3R)-hydroxyacyl-CoA dehydratase HtdX	missense_variantMODERATE
G01492	NC_000962	289435	G	T	6725.27	222.0	0.98	Nonsyn	gct	Tct	91G>T	Ala31Ser		fig|83332.12.peg.270	Rv0240		toxin VapC24 @ Toxin 1, PIN domain	antitoxin VapB24 @ Antitoxin to Toxin 1, PIN domain	Probable (3R)-hydroxyacyl-CoA dehydratase HtdX	missense_variantMODERATE
G01498	NC_000962	289435	G	T	1891.43	63.0	0.97	Nonsyn	gct	Tct	91G>T	Ala31Ser		fig|83332.12.peg.270	Rv0240		toxin VapC24 @ Toxin 1, PIN domain	antitoxin VapB24 @ Antitoxin to Toxin 1, PIN domain	Probable (3R)-hydroxyacyl-CoA dehydratase HtdX	missense_variantMODERATE
7011	NC_000962	289435	G	T	2417.18	86.0	0.99	Nonsyn	gct	Tct	91G>T	Ala31Ser		fig|83332.12.peg.270	Rv0240		toxin VapC24 @ Toxin 1, PIN domain	antitoxin VapB24 @ Antitoxin to Toxin 1, PIN domain	Probable (3R)-hydroxyacyl-CoA dehydratase HtdX	missense_variantMODERATE
7739	NC_000962	289435	G	T	2360.79	84.0	1.00	Nonsyn	gct	Tct	91G>T	Ala31Ser		fig|83332.12.peg.270	Rv0240		toxin VapC24 @ Toxin 1, PIN domain	antitoxin VapB24 @ Antitoxin to Toxin 1, PIN domain	Probable (3R)-hydroxyacyl-CoA dehydratase HtdX	missense_variantMODERATE
58	NC_000962	289435	G	T	1518.35	51.0	0.98	Nonsyn	gct	Tct	91G>T	Ala31Ser		fig|83332.12.peg.270	Rv0240		toxin VapC24 @ Toxin 1, PIN domain	antitoxin VapB24 @ Antitoxin to Toxin 1, PIN domain	Probable (3R)-hydroxyacyl-CoA dehydratase HtdX	missense_variantMODERATE
64	NC_000962	289435	G	T	2032.73	65.0	1.00	Nonsyn	gct	Tct	91G>T	Ala31Ser		fig|83332.12.peg.270	Rv0240		toxin VapC24 @ Toxin 1, PIN domain	antitoxin VapB24 @ Antitoxin to Toxin 1, PIN domain	Probable (3R)-hydroxyacyl-CoA dehydratase HtdX	missense_variantMODERATE
MP2	NC_000962	289435	G	T	7716.2	232.0	1.00	Nonsyn	gct	Tct	91G>T	Ala31Ser		fig|83332.12.peg.270	Rv0240		toxin VapC24 @ Toxin 1, PIN domain	antitoxin VapB24 @ Antitoxin to Toxin 1, PIN domain	Probable (3R)-hydroxyacyl-CoA dehydratase HtdX	missense_variantMODERATE
MP1	NC_000962	289435	G	T	8047.71	247.0	0.98	Nonsyn	gct	Tct	91G>T	Ala31Ser		fig|83332.12.peg.270	Rv0240		toxin VapC24 @ Toxin 1, PIN domain	antitoxin VapB24 @ Antitoxin to Toxin 1, PIN domain	Probable (3R)-hydroxyacyl-CoA dehydratase HtdX	missense_variantMODERATE
54	NC_000962	289435	G	T	4095.57	138.0	0.99	Nonsyn	gct	Tct	91G>T	Ala31Ser		fig|83332.12.peg.270	Rv0240		toxin VapC24 @ Toxin 1, PIN domain	antitoxin VapB24 @ Antitoxin to Toxin 1, PIN domain	Probable (3R)-hydroxyacyl-CoA dehydratase HtdX	missense_variantMODERATE
G01222	NC_000962	301687	C	T	1010.69	33.0	1.00											putative succinate dehydrogenase [membrane anchor subunit] (succinic dehydrogenase)	hypothetical protein Rv0250c	intergenic_regionMODIFIER
G01491	NC_000962	301687	C	T	3640.41	113.0	0.98											putative succinate dehydrogenase [membrane anchor subunit] (succinic dehydrogenase)	hypothetical protein Rv0250c	intergenic_regionMODIFIER
G01492	NC_000962	301687	C	T	8904.54	281.0	0.99											putative succinate dehydrogenase [membrane anchor subunit] (succinic dehydrogenase)	hypothetical protein Rv0250c	intergenic_regionMODIFIER
G01498	NC_000962	301687	C	T	1740.65	55.0	0.98											putative succinate dehydrogenase [membrane anchor subunit] (succinic dehydrogenase)	hypothetical protein Rv0250c	intergenic_regionMODIFIER
7011	NC_000962	301687	C	T	2776.09	87.0	1.00											putative succinate dehydrogenase [membrane anchor subunit] (succinic dehydrogenase)	hypothetical protein Rv0250c	intergenic_regionMODIFIER
7739	NC_000962	301687	C	T	2768.08	85.0	1.00											putative succinate dehydrogenase [membrane anchor subunit] (succinic dehydrogenase)	hypothetical protein Rv0250c	intergenic_regionMODIFIER
58	NC_000962	301687	C	T	5894.11	181.0	1.00											putative succinate dehydrogenase [membrane anchor subunit] (succinic dehydrogenase)	hypothetical protein Rv0250c	intergenic_regionMODIFIER
64	NC_000962	301687	C	T	3076.65	96.0	1.00											putative succinate dehydrogenase [membrane anchor subunit] (succinic dehydrogenase)	hypothetical protein Rv0250c	intergenic_regionMODIFIER
MP2	NC_000962	301687	C	T	6521.6	189.0	1.00											putative succinate dehydrogenase [membrane anchor subunit] (succinic dehydrogenase)	hypothetical protein Rv0250c	intergenic_regionMODIFIER
MP1	NC_000962	301687	C	T	6797.32	201.0	1.00											putative succinate dehydrogenase [membrane anchor subunit] (succinic dehydrogenase)	hypothetical protein Rv0250c	intergenic_regionMODIFIER
54	NC_000962	301687	C	T	31830.6	933.0	1.00											putative succinate dehydrogenase [membrane anchor subunit] (succinic dehydrogenase)	hypothetical protein Rv0250c	intergenic_regionMODIFIER
G01222	NC_000962	303039	C	T	937846	33.0	1.00	Synon	ggc	ggT	123C>T	Gly41Gly		fig|83332.12.peg.282	Rv0252	nirB	Nitrite reductase [NAD(P)H] large subunit (EC 1.7.1.4)	Heat shock protein HsMP20	Nitrite reductase [NAD(P)H] small subunit (EC 1.7.1.4)	synonymous_variantLOW
G01491	NC_000962	303039	C	T	5162.09	165.0	0.99	Synon	ggc	ggT	123C>T	Gly41Gly		fig|83332.12.peg.282	Rv0252	nirB	Nitrite reductase [NAD(P)H] large subunit (EC 1.7.1.4)	Heat shock protein HsMP20	Nitrite reductase [NAD(P)H] small subunit (EC 1.7.1.4)	synonymous_variantLOW
G01492	NC_000962	303039	C	T	11747.9	375.0	0.99	Synon	ggc	ggT	123C>T	Gly41Gly		fig|83332.12.peg.282	Rv0252	nirB	Nitrite reductase [NAD(P)H] large subunit (EC 1.7.1.4)	Heat shock protein HsMP20	Nitrite reductase [NAD(P)H] small subunit (EC 1.7.1.4)	synonymous_variantLOW
G01498	NC_000962	303039	C	T	2560.33	85.0	0.96	Synon	ggc	ggT	123C>T	Gly41Gly		fig|83332.12.peg.282	Rv0252	nirB	Nitrite reductase [NAD(P)H] large subunit (EC 1.7.1.4)	Heat shock protein HsMP20	Nitrite reductase [NAD(P)H] small subunit (EC 1.7.1.4)	synonymous_variantLOW
7011	NC_000962	303039	C	T	3059.82	106.0	1.00	Synon	ggc	ggT	123C>T	Gly41Gly		fig|83332.12.peg.282	Rv0252	nirB	Nitrite reductase [NAD(P)H] large subunit (EC 1.7.1.4)	Heat shock protein HsMP20	Nitrite reductase [NAD(P)H] small subunit (EC 1.7.1.4)	synonymous_variantLOW
7739	NC_000962	303039	C	T	2930.82	95.0	0.99	Synon	ggc	ggT	123C>T	Gly41Gly		fig|83332.12.peg.282	Rv0252	nirB	Nitrite reductase [NAD(P)H] large subunit (EC 1.7.1.4)	Heat shock protein HsMP20	Nitrite reductase [NAD(P)H] small subunit (EC 1.7.1.4)	synonymous_variantLOW
58	NC_000962	303039	C	T	904018	30.0	0.97	Synon	ggc	ggT	123C>T	Gly41Gly		fig|83332.12.peg.282	Rv0252	nirB	Nitrite reductase [NAD(P)H] large subunit (EC 1.7.1.4)	Heat shock protein HsMP20	Nitrite reductase [NAD(P)H] small subunit (EC 1.7.1.4)	synonymous_variantLOW
64	NC_000962	303039	C	T	963.93	32.0	1.00	Synon	ggc	ggT	123C>T	Gly41Gly		fig|83332.12.peg.282	Rv0252	nirB	Nitrite reductase [NAD(P)H] large subunit (EC 1.7.1.4)	Heat shock protein HsMP20	Nitrite reductase [NAD(P)H] small subunit (EC 1.7.1.4)	synonymous_variantLOW
MP2	NC_000962	303039	C	T	7649.41	222.0	1.00	Synon	ggc	ggT	123C>T	Gly41Gly		fig|83332.12.peg.282	Rv0252	nirB	Nitrite reductase [NAD(P)H] large subunit (EC 1.7.1.4)	Heat shock protein HsMP20	Nitrite reductase [NAD(P)H] small subunit (EC 1.7.1.4)	synonymous_variantLOW
MP1	NC_000962	303039	C	T	7207.86	211.0	1.00	Synon	ggc	ggT	123C>T	Gly41Gly		fig|83332.12.peg.282	Rv0252	nirB	Nitrite reductase [NAD(P)H] large subunit (EC 1.7.1.4)	Heat shock protein HsMP20	Nitrite reductase [NAD(P)H] small subunit (EC 1.7.1.4)	synonymous_variantLOW
54	NC_000962	303039	C	T	1153.22	39.0	0.97	Synon	ggc	ggT	123C>T	Gly41Gly		fig|83332.12.peg.282	Rv0252	nirB	Nitrite reductase [NAD(P)H] large subunit (EC 1.7.1.4)	Heat shock protein HsMP20	Nitrite reductase [NAD(P)H] small subunit (EC 1.7.1.4)	synonymous_variantLOW
G01222	NC_000962	304902	C	T	124.52	6.0	0.86	Synon	cgc	cgT	1986C>T	Arg662Arg		fig|83332.12.peg.282	Rv0252	nirB	Nitrite reductase [NAD(P)H] large subunit (EC 1.7.1.4)	Heat shock protein HsMP20	Nitrite reductase [NAD(P)H] small subunit (EC 1.7.1.4)	synonymous_variantLOW
G01491	NC_000962	304902	C	T	2203.95	72.0	0.96	Synon	cgc	cgT	1986C>T	Arg662Arg		fig|83332.12.peg.282	Rv0252	nirB	Nitrite reductase [NAD(P)H] large subunit (EC 1.7.1.4)	Heat shock protein HsMP20	Nitrite reductase [NAD(P)H] small subunit (EC 1.7.1.4)	synonymous_variantLOW
G01492	NC_000962	304902	C	T	5581.98	191.0	0.93	Synon	cgc	cgT	1986C>T	Arg662Arg		fig|83332.12.peg.282	Rv0252	nirB	Nitrite reductase [NAD(P)H] large subunit (EC 1.7.1.4)	Heat shock protein HsMP20	Nitrite reductase [NAD(P)H] small subunit (EC 1.7.1.4)	synonymous_variantLOW
G01498	NC_000962	304902	C	T	901118	37.0	0.84	Synon	cgc	cgT	1986C>T	Arg662Arg		fig|83332.12.peg.282	Rv0252	nirB	Nitrite reductase [NAD(P)H] large subunit (EC 1.7.1.4)	Heat shock protein HsMP20	Nitrite reductase [NAD(P)H] small subunit (EC 1.7.1.4)	synonymous_variantLOW
7011	NC_000962	304902	C	T	3697.19	116.0	1.00	Synon	cgc	cgT	1986C>T	Arg662Arg		fig|83332.12.peg.282	Rv0252	nirB	Nitrite reductase [NAD(P)H] large subunit (EC 1.7.1.4)	Heat shock protein HsMP20	Nitrite reductase [NAD(P)H] small subunit (EC 1.7.1.4)	synonymous_variantLOW
7739	NC_000962	304902	C	T	3151.85	97.0	0.99	Synon	cgc	cgT	1986C>T	Arg662Arg		fig|83332.12.peg.282	Rv0252	nirB	Nitrite reductase [NAD(P)H] large subunit (EC 1.7.1.4)	Heat shock protein HsMP20	Nitrite reductase [NAD(P)H] small subunit (EC 1.7.1.4)	synonymous_variantLOW
58	NC_000962	304902	C	T	2750.86	82.0	1.00	Synon	cgc	cgT	1986C>T	Arg662Arg		fig|83332.12.peg.282	Rv0252	nirB	Nitrite reductase [NAD(P)H] large subunit (EC 1.7.1.4)	Heat shock protein HsMP20	Nitrite reductase [NAD(P)H] small subunit (EC 1.7.1.4)	synonymous_variantLOW
64	NC_000962	304902	C	T	2139.63	67.0	1.00	Synon	cgc	cgT	1986C>T	Arg662Arg		fig|83332.12.peg.282	Rv0252	nirB	Nitrite reductase [NAD(P)H] large subunit (EC 1.7.1.4)	Heat shock protein HsMP20	Nitrite reductase [NAD(P)H] small subunit (EC 1.7.1.4)	synonymous_variantLOW
[truncated: 17,042 more rows]
